# Supplementary material for: Dahuang gancao dandelion decoction regulates intestinal flora and inhibits NF-κB/ARA signaling pathway to alleviate ulcerative colitis
Source: Front Immunol. 2026 Jan 29;16:1735021. doi: 10.3389/fimmu.2025.1735021 (PMC12893983; doi:10.3389/fimmu.2025.1735021)
Supplement: Supplementary file 1 [file DataSheet1.zip]

Archive with 2 entries (1 files):
- Ethical Certtificates/
- Ethical Certtificates/Application of Welfare and Ethics Approval for Research involving Animals.pdf
