# Supplementary material for: Dahuang gancao dandelion decoction regulates intestinal flora and inhibits NF-κB/ARA signaling pathway to alleviate ulcerative colitis
Source: Front Immunol. 2026 Jan 29;16:1735021. doi: 10.3389/fimmu.2025.1735021 (PMC12893983; doi:10.3389/fimmu.2025.1735021)
Supplement: Supplementary file 2 [file DataSheet2.zip › Figure-1/Fig1-B.xlsx]

## Sheet: Sheet1
总计	418		1
Flavonoids	105	黄酮类化合物	0.251196
Phenolic acids and derivatives	39	酚酸及其衍生物	0.0933014
Terpenoids	34	萜类化合物	0.0813397
Coumarins and derivatives	26	香豆素及其衍生物	0.062201
Amino acids and derivatives	20	氨基酸及其衍生物	0.0478469
Lipids	16	脂质	0.0382775
Quinones	15	醌类化合物	0.0358852
Carbohydrates and derivatives	11	碳水化合物及其衍生物	0.0263158
Stilbenes	11	芪类化合物	0.0263158
Organic acids and derivatives	9	有机酸及其衍生物	0.0215311
Indoles and derivatives	9	吲哚及其衍生物	0.0215311
Lignans and derivatives	6	木脂素及其衍生物	0.0143541
Others	117	其他	0.279904
