# Supplementary material for: Dahuang gancao dandelion decoction regulates intestinal flora and inhibits NF-κB/ARA signaling pathway to alleviate ulcerative colitis
Source: Front Immunol. 2026 Jan 29;16:1735021. doi: 10.3389/fimmu.2025.1735021 (PMC12893983; doi:10.3389/fimmu.2025.1735021)
Supplement: Supplementary file 2 [file DataSheet2.zip › Figure-1/Fig2-CD.xlsx]

## Sheet: Fig2-C
Compound	ID	Metabolite	m/z	Retention time	Mode	Adducts	Formula	Fragmentation Score	Theoretical Fragmentation Score	Mass Error (ppm)	KEGG Compound ID	Library ID	CAS ID	Score	Y1	Y2	Y3	Y4	Y5	Y6	QC01	InChIKey	Class Ⅱ	Class Ⅲ	SMILES	Flag
0.45_99.0440m/z	pos_27	2-Furanmethanol	99.044	0.4475	pos	M+H	C5H6O2	40	0	-0.8608	C20441	HMDB0013742	98-00-0	47.4	26686.3	24191.4	30582.2	29634.7	34469.6	32185.7	19535.6	XPFVYQJUAUNWIW-UHFFFAOYSA-N	Others	Others	OCC1=CC=CO1	TCM
0.50_103.1228m/z	pos_77	Cadaverine	103.123	0.504633	pos	M+H	C5H14N2	90.2	0	-1.35185	C01672	HMDB0002322	462-94-2	56.6	119989	123205	115457	118846	118893	118215	118392	VHRGRCVQAFMJIZ-UHFFFAOYSA-N	Others	Amines and derivatives	NCCCCCN	TCM
0.52_147.1118m/z	pos_126	L-Lysine	147.112	0.522617	pos	M+H	C6H14N2O2	56.6	0	-6.73078	C00047	HMDB0000182;PW_C000118	56-87-1	49	35792.7	32306.2	31573.3	31299.4	36331.6	31558.6	34576.8	KDXKERNSBIXSRK-YFKPBYRVSA-N	Amino acids and derivatives	Alpha-amino acids	NCCCCC(N)C(=O)O	TCM
0.60_104.1068m/z	pos_220	Choline	104.107	0.595183	pos	M+	C5H14NO+	71.6	0	-7.24842	C00114	HMDB0000097;PW_C000065	62-49-7	51.6	5.9227e+06	5.36882e+06	5.81103e+06	6.03627e+06	5.99086e+06	6.07044e+06	5.67528e+06	OEYIOHPDSNJKLS-UHFFFAOYSA-N	Others	Others	C[N+](C)(C)CCO	TCM
0.61_266.1214m/z	pos_257	Thiamine	266.121	0.613133	pos	M+H	C12H17N4OS+	0	60.3	6.8012	C00378	HMDB0000235	70-16-6;59-43-8	48.9	8.01333e+06	6.85563e+06	7.54983e+06	7.36766e+06	7.76925e+06	7.46868e+06	8.16362e+06	JZRWCGZRTZMZEH-UHFFFAOYSA-N	Others	Diazines	CC1=NC=C(C[N+]2=CSC(CCO)=C2C)C(N)=N1	TCM
0.65_136.0609m/z	pos_286	Succinic acid	136.061	0.648783	pos	M+NH4	C4H6O4	49.5	0	4.13408	C00042	HMDB0000254;HMDB0303309;LMFA01170043;PW_C000174	110-15-6	47.3	1.70831e+06	1.66684e+06	1.6635e+06	1.61087e+06	1.68428e+06	1.65128e+06	1.65518e+06	KDYFGRWQOYBRFD-UHFFFAOYSA-N	Organic acids and derivatives	Organic acids and derivatives	O=C(O)CCC(=O)O	TCM
0.67_130.0855m/z	pos_314	Pipecolic Acid	130.086	0.66655	pos	M+H	C6H11NO2	44	0	-5.71097	C00408	HMDB0000070;HMDB0000716;HMDB0000070	3105-95-1;535-75-1	46.1	2.24969e+06	2.11228e+06	2.21793e+06	2.28737e+06	2.4306e+06	2.40261e+06	2.19326e+06	HXEACLLIILLPRG-UHFFFAOYSA-N	Amino acids and derivatives	Alpha-amino acids	O=C(O)C1CCCCN1	TCM
0.68_118.0857m/z	pos_342	Betaine	118.086	0.684333	pos	M+H	C5H11NO2	88.3	0	-4.50916	C00719	HMDB0000043;PW_C000030	107-43-7;6915-17-9	55.4	1.29868e+06	1.26183e+06	1.36728e+06	1.41151e+06	1.40137e+06	1.46999e+06	1.31634e+06	KWIUHFFTVRNATP-UHFFFAOYSA-N	Amino acids and derivatives	Alpha-amino acids	C[N+](C)(C)CC(=O)[O-]	TCM
0.68_165.0535m/z	pos_347	2-hydroxycinnamic acid	165.054	0.684333	pos	M+H	C9H8O3	72.4	0	-6.73163	C01772	HMDB0002641	614-60-8	52.1	591280	589631	529033	525693	580923	559167	572451	PMOWTIHVNWZYFI-AATRIKPKSA-N	Phenolic acids and derivatives	Cinnamic acids and derivatives	O=C(O)C=CC1=CC=CC=C1O	TCM
0.72_127.0383m/z	pos_382	Phloroglucinol	127.038	0.7199	pos	M+H	C6H6O3	78.7	0	-5.07255	C02183	HMDB0013675	108-73-6	54.3	2.39286e+06	2.28146e+06	2.42766e+06	2.43441e+06	2.53678e+06	2.52256e+06	2.25248e+06	QCDYQQDYXPDABM-UHFFFAOYSA-N	Phenolic acids and derivatives	Phloroglucinols and derivatives	OC1=CC(O)=CC(O)=C1	TCM
0.74_123.0547m/z	pos_388	Nicotinamide	123.055	0.737683	pos	M+H	C6H6N2O	47.1	0	-4.69547	C00153	HMDB0001406;HMDB0303717	98-92-0	47.7	220238	212091	224947	224439	239051	231808	206384	DFPAKSUCGFBDDF-UHFFFAOYSA-N	Vitamins	Vitamins	NC(=O)C1=CN=CC=C1	TCM
0.76_132.1011m/z	pos_395	L-Isoleucine	132.101	0.755467	pos	M+H	C6H13NO2	93.1	0	-6.15296	C00407	HMDB0000172;PW_C000112	73-32-5	55.9	1.52394e+06	1.58233e+06	1.4756e+06	1.5136e+06	1.629e+06	1.59025e+06	1.48938e+06	AGPKZVBTJJNPAG-UHNVWZDZSA-N	Amino acids and derivatives	Other amino acids	CCC(C)C(N)C(=O)O	TCM
0.93_130.0492m/z	pos_454	D-pyroglutamic acid	130.049	0.933967	pos	M+H	C5H7NO3	87.3	0	-5.39233	C02237	-	4042-36-8	55	3.50881e+06	2.97405e+06	3.53468e+06	3.32474e+06	3.78734e+06	3.49355e+06	3.02558e+06	ODHCTXKNWHHXJC-GSVOUGTGSA-N	Amino acids and derivatives	Other amino acids	O=C1CCC(C(=O)O)N1	TCM
0.93_238.0692m/z	pos_460	4-Pyridoxic acid	238.069	0.933967	pos	M+CH3OH+Na	C8H9NO4	0	61.1	3.58181	C00847	HMDB0000017	82-82-6	50.9	1.63427e+06	1.33361e+06	1.49582e+06	1.43058e+06	1.61584e+06	1.45117e+06	1.483e+06	HXACOUQIXZGNBF-UHFFFAOYSA-N	Others	Pyridines and derivatives	CC1=NC=C(CO)C(C(=O)O)=C1O	TCM
0.95_158.0914m/z	pos_465	L-Citrulline	158.091	0.9518	pos	M+H-H2O	C6H13N3O3	0	54.1	-5.99292	C00327	HMDB0000904	372-75-8	47.9	745750	627789	729873	712387	741264	695542	688605	RHGKLRLOHDJJDR-BYPYZUCNSA-N	Amino acids and derivatives	Alpha-amino acids	NC(=O)NCCCC(N)C(=O)O	TCM
1.01_163.1218m/z	pos_513	Anabasine	163.122	1.00522	pos	M+H	C10H14N2	77.3	0	-6.99299	C06180	HMDB0004350	13078-04-1	53.3	359347	358848	359862	324221	334953	336497	349751	MTXSIJUGVMTTMU-UHFFFAOYSA-N	Alkaloids and derivatives	Alkaloids and derivatives	C1=CC(C2CCCCN2)=CN=C1	TCM
1.02_121.0643m/z	pos_529	Acetophenone	121.064	1.02313	pos	M+H	C8H8O	73.1	0	-4.28153	C07113	HMDB0033910	98-86-2	53.1	240989	247784	257726	243799	267722	255968	225818	KWOLFJPFCHCOCG-UHFFFAOYSA-N	Others	Ketones and derivatives	CC(=O)C1=CC=CC=C1	TCM
1.26_170.0800m/z	pos_600	Pyridoxine	170.08	1.25733	pos	M+H	C8H11NO3	41.4	0	-6.86554	C00314	HMDB0000239;PW_C000161	65-23-6	46.3	327642	292010	327581	316050	323419	312171	317773	LXNHXLLTXMVWPM-UHFFFAOYSA-N	Vitamins	Vitamins	CC1=NC=C(CO)C(CO)=C1O	TCM
1.48_180.1007m/z	pos_627	Salsolinol	180.101	1.48038	pos	M+H	C10H13NO2	50	0	-6.97007	C09642	HMDB0005199;HMDB0042012;HMDB0042012	27740-96-1	47.9	2.07993e+06	2.31826e+06	2.14141e+06	2.05772e+06	2.01168e+06	2.06286e+06	1.9995e+06	IBRKLUSXDYATLG-UHFFFAOYSA-N	Others	Others	CC1NCCC2=CC(O)=C(O)C=C21	TCM
1.95_166.0852m/z	pos_701	L-Phenylalanine	166.085	1.95232	pos	M+H	C9H11NO2	94.7	0	-6.45124	C00079	HMDB0000159;PW_C000104	63-91-2	57.2	6.21255e+06	6.35856e+06	6.00387e+06	6.03524e+06	6.09778e+06	6.04402e+06	6.17907e+06	COLNVLDHVKWLRT-MRVPVSSYSA-N	Amino acids and derivatives	Other amino acids	NC(CC1=CC=CC=C1)C(=O)O	TCM
2.01_109.0281m/z	pos_710	Pyrogallol	109.028	2.0123	pos	M+H-H2O	C6H6O3	89.8	0	-2.04058	C01108	HMDB0013674	87-66-1	57.1	131659	128547	130521	137182	137905	140295	131132	WQGWDDDVZFFDIG-UHFFFAOYSA-N	Others	Others	OC1=CC=CC(O)=C1O	TCM
2.61_192.0642m/z	pos_950	5-Hydroxyindoleacetic acid	192.064	2.60615	pos	M+H	C10H9NO3	52.8	0	-6.90327	C05635	HMDB0000763;PW_C000609	54-16-0	48.6	215472	216149	210079	217765	218076	211607	206310	DUUGKQCEGZLZNO-UHFFFAOYSA-N	Indoles and derivatives	Indoles and derivatives	O=C(O)CC1=CNC2=C1C=C(O)C=C2	TCM
2.62_159.0906m/z	pos_957	Serotonin	159.091	2.62487	pos	M+H-H2O	C10H12N2O	83	0	-5.88298	C00780	HMDB0000259;PW_C000178	50-67-9	53	207160	211626	206730	205651	203136	202390	211770	QZAYGJVTTNCVMB-UHFFFAOYSA-N	Indoles and derivatives	Indoles and derivatives	NCCC1=CNC2=C1C=C(O)C=C2	TCM
2.62_205.0958m/z	pos_960	D-(+)-Tryptophan	205.096	2.62487	pos	M+H	C11H12N2O2	99.7	0	-6.62638	C00525	HMDB0013609	153-94-6	56	5.14819e+06	5.23245e+06	5.08524e+06	5.13287e+06	5.10505e+06	5.0427e+06	5.14049e+06	QIVBCDIJIAJPQS-SECBINFHSA-N	Indoles and derivatives	Indoles and derivatives	NC(CC1=CNC2=CC=CC=C12)C(=O)O	TCM
2.75_399.1258m/z	pos_1031	Picraquassioside A	399.126	2.74642	pos	M+H	C18H22O10	0	55.9	-7.05032	-	HMDB0041285	169312-28-1	48.4	695625	666181	675258	669983	641349	656648	708462	FQTKOEVCGAVVIG-UHFFFAOYSA-N	Carbohydrates and derivatives	Other carbohydrates	COC1=C2C=COC2=CC(OC2OC(CO)C(O)C(O)C2O)=C1CCC(=O)O	TCM
2.81_99.0804m/z	pos_1050	Hexenal	99.0804	2.80565	pos	M+H	C6H10O	58.4	0	-0.640114	C08497	HMDB0253154	-	51.1	46999.8	49091.6	47859.2	48988.9	50116.2	50592.9	46025.6	MBDOYVRWFFCFHM-SNAWJCMRSA-N	Others	Aldehydes and derivatives	CCCC=CC=O	TCM
2.85_261.1427m/z	pos_1079	Glu-Leu	261.143	2.84547	pos	M+H	C11H20N2O5	63.7	0	-7.06041	-	HMDB0028823	5969-52-8	49.7	158065	157320	148975	152295	150450	153597	156610	MYFMARDICOWMQP-YUMQZZPRSA-N	Amino acids and derivatives	Dipeptide	CC(C)CC(NC(=O)CCC(N)C(=O)O)C(=O)O	TCM
3.01_152.0697m/z	pos_1161	N-methylanthranilic acid	152.07	3.00555	pos	M+H	C8H9NO2	52.7	0	-6.31582	C03005	HMDB0032609	119-68-6	48.4	107059	107654	104635	105331	110446	106717	112000	WVMBPWMAQDVZCM-UHFFFAOYSA-N	Phenolic acids and derivatives	Benzoic acids and derivatives	CNC1=CC=CC=C1C(=O)O	TCM
3.04_193.0847m/z	pos_1182	Methyl 4-Methoxycinnamate	193.085	3.04478	pos	M+H	C11H12O3	81.4	0	-6.29582	-	-	-	54.2	610003	614045	589989	604902	569218	596399	631243	VEZIKIAGFYZTCI-VMPITWQZSA-N	Phenolic acids and derivatives	Cinnamic acids and derivatives	COC(=O)C=CC1=CC=C(OC)C=C1	TCM
3.10_140.0333m/z	pos_1218	6-hydroxynicotinic acid	140.033	3.10443	pos	M+H	C6H5NO3	83	0	-6.50731	C01020	HMDB0002658	5006-66-6	54.9	131478	127501	124278	132783	130907	133303	133427	BLHCMGRVFXRYRN-UHFFFAOYSA-N	Others	Pyridines and derivatives	O=C(O)C1=CNC(=O)C=C1	TCM
3.12_111.0438m/z	pos_1233	Resorcinol	111.044	3.12303	pos	M+H	C6H6O2	90.9	0	-2.60186	C01751	HMDB0032037	108-46-3	57.4	378733	377519	371590	377911	364749	375770	387365	GHMLBKRAJCXXBS-UHFFFAOYSA-N	Others	Others	OC1=CC=CC(O)=C1	TCM
3.12_179.0327m/z	pos_1235	Daphnetin	179.033	3.12303	pos	M+H	C9H6O4	84.6	0	-6.55341	C03093	-	486-35-1	55.2	1.96734e+06	1.94041e+06	1.88336e+06	1.9191e+06	1.8477e+06	1.8843e+06	1.99438e+06	ATEFPOUAMCWAQS-UHFFFAOYSA-N	Coumarins and derivatives	Coumarins and derivatives	O=C1C=CC2=C(O1)C(O)=C(O)C=C2	TCM
3.14_151.0380m/z	pos_1248	5-Methoxysalicylic acid	151.038	3.14232	pos	M+H-H2O	C8H8O4	58.6	0	-5.75441	-	HMDB0001868	2612-02-4	49.8	168232	159893	157534	163733	165314	162619	168282	IZZIWIAOVZOBLF-UHFFFAOYSA-N	Phenolic acids and derivatives	Benzoic acids and derivatives	COC1=CC(C(=O)O)=C(O)C=C1	TCM
3.18_183.1004m/z	pos_1266	Peperinic acid	183.1	3.1832	pos	M+H	C10H14O3	0	51.7	-6.40797	-	HMDB0038181	514-93-2	48.4	539903	551837	531442	546954	532526	548890	560659	LBNWZGLSMCTAQB-UHFFFAOYSA-N	Others	Others	CC1=C2CCC(C)CC2(O)OC1=O	TCM
3.24_144.0799m/z	pos_1296	Tryptophol	144.08	3.24487	pos	M+H-H2O	C10H11NO	73.2	0	-5.5812	C00955	HMDB0003447	526-55-6	52.8	307828	303366	295539	299000	299347	299055	305278	MBBOMCVGYCRMEA-UHFFFAOYSA-N	Indoles and derivatives	Indoles and derivatives	OCCC1=CNC2=CC=CC=C12	TCM
3.38_214.0847m/z	pos_1380	Hydrocinnamic Acid	214.085	3.38163	pos	M+ACN+Na	C9H10O2	0	56.6	5.90647	C05629	HMDB0000764	501-52-0	48.6	242199	229915	231195	233030	242846	246347	231095	XMIIGOLPHOKFCH-UHFFFAOYSA-N	Phenolic acids and derivatives	Phenylpropanoic acids and derivatives	O=C(O)CCC1=CC=CC=C1	TCM
3.46_107.0489m/z	pos_1416	Benzoic aldehyde	107.049	3.46142	pos	M+H	C7H6O	74.6	0	-2.38291	C00261	HMDB0006115	100-52-7	54.2	806203	758093	757999	799852	825134	819338	805734	HUMNYLRZRPPJDN-UHFFFAOYSA-N	Others	Others	O=CC1=CC=CC=C1	TCM
3.46_165.0899m/z	pos_1417	Thymoquinone	165.09	3.46142	pos	M+H	C10H12O2	38.5	0	-6.46465	-	HMDB0034732	490-91-5	45.7	2.23008e+06	2.06193e+06	2.09913e+06	2.17398e+06	2.19614e+06	2.15278e+06	2.20102e+06	KEQHJBNSCLWCAE-UHFFFAOYSA-N	Quinones	Benzoquinones	CC1=CC(=O)C(C(C)C)=CC1=O	TCM
3.46_319.0790m/z	pos_1423	Petunidin	319.079	3.46142	pos	M+H	C16H14O7	0	45.4	-6.97039	C08727	HMDB0003173;LMPK12010005	1429-30-7;13270-60-5	46.6	133513	122989	123914	129010	134324	132691	128492	AFOLOMGWVXKIQL-UHFFFAOYSA-O	Flavonoids	Anthocyanins	COC1=CC(C2=[O+]C3=CC(O)=CC(O)=C3C=C2O)=CC(O)=C1O	TCM
3.46_353.1203m/z	pos_1427	Secologanin	353.12	3.46142	pos	M+H-2H2O	C17H24O10	0	70.5	-7.10367	C01852	HMDB0304482;LMPR0102070002	19351-63-4	51.6	3.77632e+06	3.3941e+06	3.48257e+06	3.56415e+06	3.6175e+06	3.59529e+06	3.62793e+06	CSKKDSFETGLMSB-NRZPKYKESA-N	Terpenoids	Terpene glycosides	C=CC1C(OC2OC(CO)C(O)C(O)C2O)OC=C(C(=O)OC)C1CC=O	TCM
3.50_227.0897m/z	pos_1441	Genipin	227.09	3.50225	pos	M+H	C11H14O5	0	57.1	-7.39335	C09780	HMDB0035830	6902-77-8	48.7	122671	131001	120557	123720	123998	126475	124002	AZKVWQKMDGGDSV-BCMRRPTOSA-N	Terpenoids	Monoterpenoids	COC(=O)C1=COC(O)C2C(CO)=CCC12	TCM
3.66_137.0588m/z	pos_1544	2-Methoxybenzaldehyde	137.059	3.65655	pos	M+H	C8H8O2	40.5	0	-6.37072	-	HMDB0033766	135-02-4	46.2	225945	222072	210006	226977	228377	226865	225677	PKZJLOCLABXVMC-UHFFFAOYSA-N	Others	Others	COC1=CC=CC=C1C=O	TCM
3.68_151.0744m/z	pos_1561	3,4-dimethylbenzoic acid	151.074	3.67668	pos	M+H	C9H10O2	58	0	-6.41517	-	HMDB0002237	619-04-5	49.7	242715	235808	228996	234537	238545	232147	240993	OPVAJFQBSDUNQA-UHFFFAOYSA-N	Phenolic acids and derivatives	Benzoic acids and derivatives	CC1=C(C)C=C(C(=O)O)C=C1	TCM
3.70_193.1211m/z	pos_1574	Thymyl acetate	193.121	3.69732	pos	M+H	C12H16O2	35.2	0	-6.33918	C09909	HMDB0303499	528-79-0	44.6	77512.4	79403	78942	84070.4	77738.3	84381.3	81043	WFMIUXMJJBBOGJ-UHFFFAOYSA-N	Terpenoids	Monoterpenoids	CC(=O)OC1=CC(C)=CC=C1C(C)C	TCM
3.74_149.0952m/z	pos_1598	Cuminaldehyde	149.095	3.73823	pos	M+H	C10H12O	74.3	0	-6.25646	C06577	HMDB0002214	122-03-2	53.1	311474	306077	297713	308581	309736	305529	319589	WTWBUQJHJGUZCY-UHFFFAOYSA-N	Terpenoids	Monoterpenoids	CC(C)C1=CC=C(C=O)C=C1	TCM
3.76_178.0851m/z	pos_1618	5-Hydroxytryptophol	178.085	3.75795	pos	M+H	C10H11NO2	0	51.5	-6.71477	-	HMDB0001855	154-02-9	47.8	99220	100391	98445.4	100610	103345	105446	96733.7	KQROHCSYOGBQGJ-UHFFFAOYSA-N	Indoles and derivatives	Indoles and derivatives	OCCC1=CNC2=CC=C(O)C=C12	TCM
3.76_261.0739m/z	pos_1624	2-Methoxystypandrone	261.074	3.75795	pos	M+H	C14H12O5	0	67	-7.12544	-	HMDB0033265	85122-21-0	50.1	180779	172583	178751	183895	197312	196006	175224	SSHJHOVVYKCJJI-UHFFFAOYSA-N	Quinones	Naphthoquinones	COC1=CC(=O)C2=C(C=C(C)C(C(C)=O)=C2O)C1=O	TCM
3.82_105.0333m/z	pos_1655	4-Hydroxybenzaldehyde	105.033	3.818	pos	M+H-H2O	C7H6O2	96.4	0	-1.76456	C00633	HMDB0011718	123-08-0	58.7	101422	98628.5	100885	110090	111559	111794	99261.3	RGHHSNMVTDWUBI-UHFFFAOYSA-N	Others	Aldehydes and derivatives	O=CC1=CC=C(O)C=C1	TCM
3.82_209.1158m/z	pos_1661	Asarone	209.116	3.818	pos	M+H	C12H16O3	59.6	0	-6.96226	C17846	HMDB0031469;HMDB0246912	2883-98-9	49.6	223476	225716	225572	227843	233377	229257	222138	RKFAZBXYICVSKP-AATRIKPKSA-N	Others	Phenol ethers	CC=CC1=CC(OC)=C(OC)C=C1OC	TCM
3.82_373.1101m/z	pos_1666	Aesculin	373.11	3.818	pos	M+CH3OH+H	C15H16O9	0	40.8	-8.22935	C09264	HMDB0030820	531-75-9	46	464692	442518	468372	484350	492793	468647	457454	XHCADAYNFIFUHF-TVKJYDDYSA-N	Coumarins and derivatives	Coumarins and derivatives	O=C1C=CC2=CC(OC3OC(CO)C(O)C(O)C3O)=C(O)C=C2O1	TCM
3.84_153.0536m/z	pos_1674	Vanillin	153.054	3.83948	pos	M+H	C8H8O3	84.9	0	-6.66713	C00755	HMDB0012308	121-33-5	55.1	321869	317865	335834	302556	298213	305760	319603	MWOOGOJBHIARFG-UHFFFAOYSA-N	Others	Others	COC1=C(O)C=CC(C=O)=C1	TCM
3.84_167.1055m/z	pos_1675	Epinepetalactone	167.106	3.83948	pos	M+H	C10H14O2	44.7	0	-6.67758	-	HMDB0035063	17257-15-7	46.9	180320	183619	175294	182379	177033	177930	180403	ZDKZHVNKFOXMND-ZQARSLAVSA-N	Terpenoids	Other terpenoids	CC1=COC(=O)C2C(C)CCC12	TCM
3.92_314.1364m/z	pos_1730	Moupinamide	314.136	3.92178	pos	M+H	C18H19NO4	0	46.2	-7.39796	C02717	HMDB0029365	66648-43-9	45.5	92262.7	119576	92082.1	76536.6	71598.6	71989	78714.8	NPNNKDMSXVRADT-WEVVVXLNSA-N	Others	Others	COC1=CC(C=CC(=O)NCCC2=CC=C(O)C=C2)=CC=C1O	TCM
4.00_277.1050m/z	pos_1784	Dihydromethysticin	277.105	4.00285	pos	M+H	C15H16O5	44.8	0	-7.29541	C09926	HMDB0030791	19902-91-1	46.8	494056	487221	546491	528283	522063	505114	550383	RSIWXFIBHXYNFM-NSHDSACASA-N	Others	Kavalactones	COC1=CC(=O)OC(CCC2=CC=C3OCOC3=C2)C1	TCM
4.02_271.0580m/z	pos_1795	Aloeemodin	271.058	4.0231	pos	M+H	C15H10O5	95.8	0	-7.64669	C10294	HMDB0030829	481-72-1	56.7	609722	562939	621528	647912	615958	636041	620358	YDQWDHRMZQUTBA-UHFFFAOYSA-N	Quinones	Anthraquinones	O=C1C2=C(C(=O)C3=C1C=C(CO)C=C3O)C(O)=CC=C2	TCM
4.06_273.0737m/z	pos_1824	Naringenin	273.074	4.06383	pos	M+H	C15H12O5	92.4	0	-7.61172	C00509	HMDB0002670;LMPK12140001	480-41-1	56	466591	436618	486507	503068	473193	494669	490591	FTVWIRXFELQLPI-UHFFFAOYSA-N	Flavonoids	Flavanone	O=C1CC(C2=CC=C(O)C=C2)OC2=CC(O)=CC(O)=C12	TCM
4.06_447.1251m/z	pos_1827	Calycosin-7-O-beta-D-glucoside	447.125	4.06383	pos	M+H	C22H22O10	99.6	0	-7.73448	-	-	-	56.7	326650	310270	350881	366492	346646	353864	362376	WACBUPFEGWUGPB-UHFFFAOYSA-N	Flavonoids	Isoflavones	COC1=CC=C(C2=COC3=CC(OC4OC(CO)C(O)C(O)C4O)=CC=C3C2=O)C=C1O	TCM
4.10_465.0995m/z	pos_1843	Isoquercetin	465.1	4.1049	pos	M+H	C21H20O12	96.5	0	-6.95238	C05623	HMDB0037362	482-35-9	57	201359	201325	222185	216388	213760	205158	205361	OVSQVDMCBVZWGM-UHFFFAOYSA-N	Flavonoids	Flavonoid glycosides	O=C1C(OC2OC(CO)C(O)C(O)C2O)=C(C2=CC(O)=C(O)C=C2)OC2=CC(O)=CC(O)=C12	TCM
4.15_137.0224m/z	pos_1856	Gentisic acid	137.022	4.14595	pos	M+H-H2O	C7H6O4	47.8	0	-6.20088	C00628	HMDB0000152	490-79-9	47.6	33586.6	32825.1	34894	34712.5	36065.6	34211.1	33978.3	WXTMDXOMEHJXQO-UHFFFAOYSA-N	Phenolic acids and derivatives	Benzoic acids and derivatives	O=C(O)C1=C(O)C=CC(O)=C1	TCM
4.15_185.0796m/z	pos_1858	4-Anisic acid	185.08	4.14595	pos	M+CH3OH+H	C8H8O3	73.1	0	-7.9332	C02519	HMDB0001101	100-09-4	52.5	66453.7	74998.3	68520	67272.6	69659.8	67940.7	67380.8	ZEYHEAKUIGZSGI-UHFFFAOYSA-N	Phenolic acids and derivatives	Benzoic acids and derivatives	COC1=CC=C(C(=O)O)C=C1	TCM
4.19_449.1046m/z	pos_1893	Cynaroside	449.105	4.18772	pos	M+H	C21H20O11	96.4	0	-7.32907	C03951	HMDB0035588;HMDB0038467	5373/11/5;68321-11-9	56.6	421774	439123	435877	447492	456293	436711	437093	PEFNSGRTCBGNAN-QNDFHXLGSA-N	Flavonoids	Flavonoid glycosides	O=C1C=C(C2=CC(O)=C(O)C=C2)OC2=CC(OC3OC(CO)C(O)C(O)C3O)=CC(O)=C12	TCM
4.38_265.0952m/z	pos_2012	Perlolyrine	265.095	4.37503	pos	M+H	C16H12N2O2	0	64.4	-7.57743	C09231	HMDB0030327	29700-20-7	50.6	1.06738e+06	1.19682e+06	1.16425e+06	1.08806e+06	1.05112e+06	1.05328e+06	1.07402e+06	KFUCYPGCMLPUMT-UHFFFAOYSA-N	Alkaloids and derivatives	Indole alkaloids	OCC1=CC=C(C2=NC=CC3=C2NC2=CC=CC=C23)O1	TCM
4.42_466.1672m/z	pos_2043	Ginkgolide M	466.167	4.41718	pos	M+ACN+H	C20H24O10	0	57.5	-8.35032	C16816	HMDB0030042	15291-78-8	48.4	106191	114873	108402	114060	116787	109130	117690	KDKROYXEHCYLJQ-UHFFFAOYSA-N	Terpenoids	Other terpenoids	CC1C(=O)OC2C1C13OC4OC(=O)C(O)C45C(C(C)(C)C)C(O)C(OC1=O)C35C2O	TCM
4.48_255.0634m/z	pos_2062	Chrysophanol	255.063	4.47905	pos	M+H	C15H10O4	95.6	0	-7.02316	C10315	HMDB0030670;LMPK13040006	481-74-3	56	223646	225614	248881	260235	239162	235785	236841	LQGUBLBATBMXHT-UHFFFAOYSA-N	Quinones	Anthraquinones	CC1=CC(O)=C2C(=O)C3=C(O)C=CC=C3C(=O)C2=C1	TCM
4.58_155.0691m/z	pos_2090	2,6-dimethoxyphenol	155.069	4.58278	pos	M+H	C8H10O3	71.3	0	-7.30054	C10787	HMDB0034158	1991/10/1;91-10-1	51.6	14909.3	14977.4	15770.6	15553.6	16032.8	15434	15830.2	KLIDCXVFHGNTTM-UHFFFAOYSA-N	Others	Others	COC1=CC=CC(OC)=C1O	TCM
4.65_441.0784m/z	pos_2129	Epigallocatechin Gallate	441.078	4.64517	pos	M+H-H2O	C22H18O11	47.1	0	-7.10925	C09731	HMDB0003153	989-51-5	46.5	81971.9	82867.9	82805.9	76291.7	75925	78012.5	72971.2	WMBWREPUVVBILR-WIYYLYMNSA-N	Flavonoids	Flavanol	O=C(OC1CC2=C(O)C=C(O)C=C2OC1C1=CC(O)=C(O)C(O)=C1)C1=CC(O)=C(O)C(O)=C1	TCM
4.75_301.1047m/z	pos_2190	Farrerol	301.105	4.75085	pos	M+H	C17H16O5	85	0	-7.90829	C09734	LMPK12140302	24211-30-1	54.5	133004	124422	133850	129990	123148	127062	117632	DYHOLQACRGJEHX-ZDUSSCGKSA-N	Flavonoids	Flavanone	CC1=C(O)C(C)=C2OC(C3=CC=C(O)C=C3)CC(=O)C2=C1O	TCM
4.77_133.1004m/z	pos_2199	Carvone	133.1	4.77183	pos	M+H-H2O	C10H14O	73.4	0	-5.29554	C11383	HMDB0004487;HMDB0035824	2244-16-8;22327-39-5	52.8	58172.2	58038.3	62154.7	61559.4	63572.8	64569	55236	ULDHMXUKGWMISQ-SECBINFHSA-N	Terpenoids	Monoterpenoids	C=C(C)C1CC=C(C)C(=O)C1	TCM
4.94_209.0430m/z	pos_2295	Fraxetin	209.043	4.94162	pos	M+H	C10H8O5	55.7	0	-6.8128	C09265	-	574-84-5	49.2	457702	437467	455651	454997	430500	430134	431616	HAVWRBANWNTOJX-UHFFFAOYSA-N	Coumarins and derivatives	Coumarins and derivatives	COC1=C(O)C(O)=C2OC(=O)C=CC2=C1	TCM
4.94_333.0943m/z	pos_2302	Malvidin	333.094	4.94162	pos	M+H	C17H16O7	0	65	-7.74015	C08716	LMPK12010004	10463-84-0	50.3	98329.8	88846.8	97902.3	97332.3	92130.1	91386.8	96522.7	KZMACGJDUUWFCH-UHFFFAOYSA-O	Flavonoids	Anthocyanins	COC1=CC(C2=[O+]C3=CC(O)=CC(O)=C3C=C2O)=CC(OC)=C1O	TCM
4.98_247.0947m/z	pos_2327	Marmesin	247.095	4.98448	pos	M+H	C14H14O4	50.7	0	-7.22003	C09276	HMDB0030786	13849-08-6	46.7	38826.9	32505.8	37696.3	37390.3	35848.5	37756.2	36023.2	FWYSBEAFFPBAQU-LBPRGKRZSA-N	Coumarins and derivatives	Coumarins and derivatives	CC(C)(O)C1CC2=C(C=C3OC(=O)C=CC3=C2)O1	TCM
5.00_204.1005m/z	pos_2336	Indole-3-butyric acid	204.1	5.0047	pos	M+H	C12H13NO2	53.2	0	-7.01151	C11284	HMDB0002096	133-32-4	47.9	62385.2	39801.5	56912.8	58825.8	58038.7	61685.9	57318.2	JTEDVYBZBROSJT-UHFFFAOYSA-N	Indoles and derivatives	Indoles and derivatives	O=C(O)CCCC1=CNC2=CC=CC=C12	TCM
5.03_221.0792m/z	pos_2349	O-Methylsinapic acid	221.079	5.02682	pos	M+H-H2O	C12H14O5	51.7	0	-6.9079	-	HMDB0002511	90-50-6	47.9	95293.7	92912.8	93622.8	89103.3	89871.8	95146.2	89315.3	YTFVRYKNXDADBI-SNAWJCMRSA-N	Phenolic acids and derivatives	Cinnamic acids and derivatives	COC1=CC(C=CC(=O)O)=CC(OC)=C1OC	TCM
5.24_195.1003m/z	pos_2433	Methoxyeugenol	195.1	5.23787	pos	M+H	C11H14O3	76.5	0	-6.79994	-	HMDB0041194	6627-88-9	52.8	81091.1	82887.3	80814.5	77305.5	79754.3	77316.8	77196.7	FWMPKHMKIJDEMJ-UHFFFAOYSA-N	Others	Others	C=CCC1=CC(OC)=C(O)C(OC)=C1	TCM
5.39_287.0892m/z	pos_2490	Licochalcone B	287.089	5.38803	pos	M+H	C16H14O5	82.7	0	-7.78325	-	HMDB0037320;LMPK12120434	58749-23-8	54.2	2.00506e+06	2.16961e+06	2.05809e+06	2.0325e+06	1.92837e+06	2.06383e+06	2.03451e+06	DRDRYGIIYOPBBZ-XBXARRHUSA-N	Flavonoids	Chalcones	COC1=C(O)C(O)=CC=C1C=CC(=O)C1=CC=C(O)C=C1	TCM
5.43_283.0581m/z	pos_2506	Pseudobaptigenin	283.058	5.42932	pos	M+H	C16H10O5	0	55.6	-7.04933	C10522	HMDB0036616	90-29-9	48.8	189283	187980	188780	191218	189068	200706	197291	KNJNBKINYHZUGC-UHFFFAOYSA-N	Flavonoids	Isoflavones	O=C1C(C2=CC=C3OCOC3=C2)=COC2=CC(O)=CC=C12	TCM
5.43_314.1363m/z	pos_2509	N-Feruloyltyramine	314.136	5.42932	pos	M+H	C18H19NO4	96.1	0	-7.67815	C02717	HMDB0029365	66648-43-9	56.8	871641	892771	857684	847762	811838	861989	900031	NPNNKDMSXVRADT-WEVVVXLNSA-N	Others	Others	COC1=CC(C=CC(=O)NCCC2=CC=C(O)C=C2)=CC=C1O	TCM
5.65_393.1151m/z	pos_2593	Geniposide	393.115	5.64768	pos	M+Na-H2O	C17H24O10	0	77.7	-2.78623	C09781	HMDB0252679	24512-63-8	54	40085.3	47435.7	37867.3	36288.3	37662.7	42422.7	40621.8	IBFYXTRXDNAPMM-BVTMAQQCSA-N	Terpenoids	Terpene glycosides	COC(=O)C1=COC(OC2OC(CO)C(O)C(O)C2O)C2C(CO)=CCC12	TCM
5.71_258.0871m/z	pos_2617	Isorhapontigenin	258.087	5.71313	pos	M+	C15H14O4	70	0	-8.35786	-	HMDB0303171	-	49	1.45559e+06	1.18313e+06	1.29055e+06	1.32431e+06	1.45867e+06	1.48884e+06	1.39182e+06	ANNNBEZJTNCXHY-NSCUHMNNSA-N	Stilbenes	Stilbenes	COC1=CC(C=CC2=CC(O)=CC(O)=C2)=CC=C1O	TCM
5.78_303.0476m/z	pos_2648	Quercetin	303.048	5.77763	pos	M+H	C15H10O7	73.3	0	-7.56611	C00389	HMDB0005794;LMPK12110004	117-39-5	52	42222.3	45227.5	39830.3	40246.5	41556.1	40366.7	40465.7	REFJWTPEDVJJIY-UHFFFAOYSA-N	Flavonoids	Flavonols	O=C1C(O)=C(C2=CC(O)=C(O)C=C2)OC2=CC(O)=CC(O)=C12	TCM
5.82_593.1820m/z	pos_2671	Linarin	593.182	5.82105	pos	M+H	C28H32O14	98.7	0	-7.50439	-	HMDB0254097	-	57.2	161636	147343	142515	140603	161486	152289	164597	YFVGIJBUXMQFOF-PJOVQGMDSA-N	Flavonoids	Flavonoid glycosides	COC1=CC=C(C2=CC(=O)C3=C(O)C=C(OC4OC(COC5OC(C)C(O)C(O)C5O)C(O)C(O)C4O)C=C3O2)C=C1	TCM
6.08_147.0431m/z	pos_2749	Coumarin	147.043	6.07737	pos	M+H	C9H6O2	48.5	0	-6.68438	C05851	HMDB0001218	91-64-5	47.8	160729	150427	153309	160521	162271	161306	166333	ZYGHJZDHTFUPRJ-UHFFFAOYSA-N	Coumarins and derivatives	Coumarins and derivatives	O=C1C=CC2=CC=CC=C2O1	TCM
6.10_273.0738m/z	pos_2759	Rubrofusarin	273.074	6.09787	pos	M+H	C15H12O5	85.9	0	-7.23417	C09047	-	3567-00-8	54.5	46970.3	46050.1	43424.3	46971.2	47317.9	50419.7	48777.3	FPNKCZKRICBAKG-UHFFFAOYSA-N	Others	Naphthopyrans	COC1=CC2=CC3=C(C(O)=C2C(O)=C1)C(=O)C=C(C)O3	TCM
6.23_229.0843m/z	pos_2804	Desmethoxyyangonin	229.084	6.22817	pos	M+H	C14H12O3	69	0	-7.03197	C09925	HMDB0034270	15345-89-8	51.6	291179	302926	292538	322469	337474	322193	304746	DKKJNZYHGRUXBS-BQYQJAHWSA-N	Others	Kavalactones	COC1=CC(=O)OC(C=CC2=CC=CC=C2)=C1	TCM
6.27_211.0949m/z	pos_2821	Sinapyl alcohol	211.095	6.27068	pos	M+H	C11H14O4	76.4	0	-7.43585	C02325	HMDB0013070	537-33-7	52	27011.7	28517.2	28976.7	30007.2	31005.1	29702.8	29699.4	LZFOPEXOUVTGJS-ONEGZZNKSA-N	Others	Others	COC1=CC(C=CCO)=CC(OC)=C1O	TCM
6.29_450.1358m/z	pos_2826	Apigenin-7-glucoside	450.136	6.29177	pos	M+NH4	C21H20O10	87	0	-8.48618	C04608	HMDB0037340	578-74-5	54.5	79181.4	68117.8	75354.1	77452.9	85318.7	80264.9	79334.2	KMOUJOKENFFTPU-QNDFHXLGSA-N	Flavonoids	Flavonoid glycosides	O=C1C=C(C2=CC=C(O)C=C2)OC2=CC(OC3OC(CO)C(O)C(O)C3O)=CC(O)=C12	TCM
6.44_433.1462m/z	pos_2870	(-)-Medicocarpin	433.146	6.4424	pos	M+H	C22H24O9	0	57.1	-7.28867	C16223	HMDB0033855;HMDB0303948;HMDB0303948	-	48.7	97119.6	104675	108437	109567	114042	103005	108026	PVEMGMOWXQUWRD-NJAOXFEXSA-N	Flavonoids	Isoflavones	COC1=CC2=C(C=C1)C1COC3=C(C=CC(OC4OC(CO)C(O)C(O)C4O)=C3)C1O2	TCM
6.64_371.1098m/z	pos_2926	Glycyrrhizaflavonol A	371.11	6.6392	pos	M+H	C20H18O7	0	80.7	-7.40193	-	HMDB0035527	197304-01-1	53.6	397511	403089	399260	400544	386212	393872	389262	UFWHTSBKDGUFOX-UHFFFAOYSA-N	Flavonoids	Flavones	CC1(C)OC2=C(C=C(C3=C(O)C(=O)C4=C(O)C=C(O)C=C4O3)C=C2)CC1O	TCM
6.82_271.0583m/z	pos_2962	Apigenin	271.058	6.81755	pos	M+H	C15H10O5	43.3	0	-6.65608	C01477	HMDB0002124;LMPK12110005	520-36-5	46.3	727246	770768	766882	770864	750436	755039	732477	KZNIFHPLKGYRTM-UHFFFAOYSA-N	Flavonoids	Flavones	O=C1C=C(C2=CC=C(O)C=C2)OC2=CC(O)=CC(O)=C12	TCM
6.84_271.0943m/z	pos_2965	2'-o-methylisoliquiritigenin	271.094	6.83997	pos	M+H	C16H14O4	88	0	-7.97654	C15531	HMDB0037319	112408-67-0	55.2	1.32151e+06	1.42407e+06	1.37906e+06	1.3923e+06	1.32621e+06	1.33863e+06	1.3312e+06	PACBGANPVNHGNP-RUDMXATFSA-N	Flavonoids	Chalcones	COC1=CC(O)=CC=C1C(=O)C=CC1=CC=C(O)C=C1	TCM
6.91_249.1468m/z	pos_2982	Parthenolide	249.147	6.90635	pos	M+H	C15H20O3	84.2	0	-7.0851	C07609	LMPR0103090002	20554-84-1	54.6	70149.7	76902.4	75012.5	74112.6	74799.2	73730.7	71170.1	KTEXNACQROZXEV-PVLRGYAZSA-N	Terpenoids	Other terpenoids	C=C1C(=O)OC2C1CCC(C)=CCCC1(C)OC21	TCM
6.93_263.1259m/z	pos_2987	Parthenicin	263.126	6.9284	pos	M+H	C15H18O4	81	0	-7.02578	-	-	-	54.2	85020.9	89968.4	89055.3	89681.7	88174.1	88004.7	82515.7	LLQCRTZROWMVOL-JISBIHODSA-N	Terpenoids	Other terpenoids	C=C1C(=O)OC2C1CCC(C)C1(O)C=CC(=O)C21C	TCM
7.08_173.1314m/z	pos_3022	1,2-Dihydro-1,1,6-trimethylnaphthalene	173.131	7.08413	pos	M+H	C13H16	0	53.6	-6.34311	-	HMDB0040284	30364-38-6	48.3	30424.9	31447	31236.2	31090.9	29695.8	30839.7	29571.5	RTUMCNDCAVLXEP-UHFFFAOYSA-N	Others	Naphthalenes	CC1=CC2=C(C=C1)C(C)(C)CC=C2	TCM
7.13_289.1049m/z	pos_3033	Liquiritigenin	289.105	7.12907	pos	M+CH3OH+H	C15H12O4	0	53.4	-8.30535	C09762	HMDB0029519;LMPK12140061	578-86-9	48.3	23914.4	25424.2	25568.2	24952.2	23992.5	24430	22705.6	FURUXTVZLHCCNA-AWEZNQCLSA-N	Flavonoids	Flavanone	O=C1CC(C2=CC=C(O)C=C2)OC2=C1C=CC(O)=C2	TCM
7.26_315.0834m/z	pos_3064	Scrophulein	315.083	7.2621	pos	M+H	C17H14O6	60.6	0	-9.38406	C17785	HMDB0250276	6601-62-3	49.3	55151.9	66227.5	56649.9	53297.5	53235.7	53403.9	50760.8	ZIIAJIWLQUVGHB-UHFFFAOYSA-N	Flavonoids	Flavones	COC1=C(OC)C(O)=C2C(=O)C=C(C3=CC=C(O)C=C3)OC2=C1	TCM
7.28_459.1767m/z	pos_3066	Folic acid	459.177	7.28445	pos	M+NH4	C19H19N7O6	0	43.6	7.3001	C00504	HMDB0000121	59-30-3	46.1	73054.4	72421	73427.6	69167.8	65191.2	63841.9	68441.1	OVBPIULPVIDEAO-LBPRGKRZSA-N	Amino acids and derivatives	Other amino acids	NC1=NC2=NC=C(CNC3=CC=C(C(=O)NC(CCC(=O)O)C(=O)O)C=C3)N=C2C(=O)N1	TCM
7.40_355.1149m/z	pos_3088	Licoisoflavone A	355.115	7.39642	pos	M+H	C20H18O6	95.6	0	-7.78409	C10486	HMDB0034125;LMPK12050286	66056-19-7	56.4	577686	587668	584976	569326	563018	545959	574157	KCUZCRLRQVRBBV-UHFFFAOYSA-N	Flavonoids	Isoflavones	CC(C)=CCC1=C(O)C(C2=COC3=CC(O)=CC(O)=C3C2=O)=CC=C1O	TCM
7.46_281.0900m/z	pos_3102	Pyridoxamine phosphate	281.09	7.46352	pos	M+CH3OH+H	C8H13N2O5P	64.4	0	1.35185	C00647	HMDB0001555	529-96-4	50.5	16429.8	10643.4	16973	20452.9	19791	22281.9	20699.5	ZMJGSOSNSPKHNH-UHFFFAOYSA-N	Others	Amines and derivatives	CC1=NC=C(COP(=O)(O)O)C(CN)=C1O	TCM
7.58_326.1363m/z	pos_3129	Bisdemethoxycurcumin	326.136	7.57533	pos	M+NH4	C19H16O4	58.2	0	-7.86102	C17743	HMDB0002114	24939-16-0	48.9	38742.5	39967.6	40911.4	39528.3	34658.5	37003.1	38231.3	PREBVFJICNPEKM-YDWXAUTNSA-N	Others	Diarylheptanoids	O=C(C=CC1=CC=C(O)C=C1)CC(=O)C=CC1=CC=C(O)C=C1	TCM
7.64_285.0736m/z	pos_3155	Rheochrysidin	285.074	7.64003	pos	M+H	C16H12O5	99.1	0	-7.72455	C17045	-	521-61-9	57.6	9.8466e+06	1.02831e+07	1.05797e+07	1.09267e+07	1.04791e+07	1.0172e+07	1.04309e+07	FFWOKTFYGVYKIR-UHFFFAOYSA-N	Quinones	Anthraquinones	COC1=CC2=C(C(=O)C3=C(C=C(C)C=C3O)C2=O)C(O)=C1	TCM
7.86_373.1618m/z	pos_3194	Arctigenin	373.162	7.8592	pos	M+H	C21H24O6	47	0	-7.3184	C10545	HMDB0030087;HMDB0253870	7770-78-7	47	90852.9	95599	85172.7	86963.5	81429.3	88974.2	92067	NQWVSMVXKMHKTF-JKSUJKDBSA-N	Lignans and derivatives	Lignans and derivatives	COC1=C(O)C=CC(CC2C(=O)OCC2CC2=CC(OC)=C(OC)C=C2)=C1	TCM
7.88_212.0818m/z	pos_3196	Benzyl benzoate	212.082	7.88135	pos	M+	C14H12O2	36.2	0	-9.30003	C12537	HMDB0014814	120-51-4	42.3	24438.6	30485.1	25019.1	22590.8	23187.4	23475	23326.9	SESFRYSPDFLNCH-UHFFFAOYSA-N	Phenolic acids and derivatives	Benzoic acids and derivatives	O=C(OCC1=CC=CC=C1)C1=CC=CC=C1	TCM
7.93_269.0425m/z	pos_3207	Coumestrol	269.042	7.92605	pos	M+H	C15H8O5	50.5	0	-7.44262	C10205	HMDB0002326;LMPK12090018	479-13-0	47.7	49761.5	55070.2	52196.5	53081.1	51872.7	54165.6	50585	ZZIALNLLNHEQPJ-UHFFFAOYSA-N	Flavonoids	Isoflavones	O=C1OC2=C(C=CC(O)=C2)C2=C1C1=C(C=C(O)C=C1)O2	TCM
7.93_287.0529m/z	pos_3208	Scutellarein	287.053	7.92605	pos	M+H	C15H10O6	77.6	0	-7.35307	C10184	LMPK12111160	529-53-3	53.2	252231	271852	258999	259284	251650	261980	249638	JVXZRQGOGOXCEC-UHFFFAOYSA-N	Flavonoids	Flavones	O=C1C=C(C2=CC=C(O)C=C2)OC2=C1C(O)=C(O)C(O)=C2	TCM
7.97_331.0787m/z	pos_3217	Quercetin 3,7-Dimethyl Ether	331.079	7.97078	pos	M+H	C17H14O7	90	0	-7.52621	C01265	LMPK12112731	-	55.5	42536.4	43202.4	40924.8	39354.4	38792	41249.2	40223.6	LUJAXSNNYBCFEE-UHFFFAOYSA-N	Flavonoids	Flavones	COC1=CC(O)=C2C(=O)C(OC)=C(C3=CC(O)=C(O)C=C3)OC2=C1	TCM
8.15_283.0580m/z	pos_3248	Kaempferide	283.058	8.15165	pos	M+H-H2O	C16H12O6	0	64.4	-6.85291	C10098	HMDB0037441;LMPK12110563	491-54-3	50.6	65542	69197.2	67861.9	65038.4	66296.3	69357.7	66190.8	SQFSKOYWJBQGKQ-UHFFFAOYSA-N	Flavonoids	Flavonols	COC1=CC=C(C2=C(O)C(=O)C3=C(O)C=C(O)C=C3O2)C=C1	TCM
8.17_229.0844m/z	pos_3251	Xanthyletine	229.084	8.17432	pos	M+H	C14H12O3	69.6	0	-6.85606	C09317	HMDB0302525	-	52	39867.9	44089	41177.6	39536.5	41121	42054.7	38344	QOTBQNVNUBKJMS-UHFFFAOYSA-N	Coumarins and derivatives	Coumarins and derivatives	CC1(C)C=CC2=C(C=C3OC(=O)C=CC3=C2)O1	TCM
8.31_181.1211m/z	pos_3272	Dihydroactinidiolide	181.121	8.30938	pos	M+H	C11H16O2	92.3	0	-6.93913	-	HMDB0035240	15356-74-8	56.3	163424	177025	169918	170751	167955	171788	158739	IMKHDCBNRDRUEB-UHFFFAOYSA-N	Others	Others	CC1(C)CCCC2(C)OC(=O)C=C12	TCM
8.49_269.0788m/z	pos_3300	Formononetin	269.079	8.48828	pos	M+H	C16H12O4	99.3	0	-7.56947	C00858	HMDB0005808;LMPK12050037	485-72-3	57.6	5.83402e+06	6.16619e+06	6.16673e+06	6.14916e+06	6.1702e+06	6.06482e+06	5.95774e+06	HKQYGTCOTHHOMP-UHFFFAOYSA-N	Flavonoids	Isoflavones	COC1=CC=C(C2=COC3=C(C=CC(O)=C3)C2=O)C=C1	TCM
8.73_261.0739m/z	pos_3348	Eugenin	261.074	8.72808	pos	M+CH3OH+Na	C11H10O4	0	68.6	2.99835	C20210	HMDB0036627	480-34-2	52.2	31847.1	31506.3	35685.2	34160.8	33319.3	36312.8	30763.2	SUTUBQHKZRNZRA-UHFFFAOYSA-N	Others	Benzopyrans	COC1=CC(O)=C2C(=O)C=C(C)OC2=C1	TCM
8.86_242.0920m/z	pos_3367	Thymidine	242.092	8.862	pos	M+	C10H14N2O5	0	82.1	7.25313	C00214	HMDB0000273	50-89-5	52.4	266510	257957	280999	276007	281033	257855	281400	IQFYYKKMVGJFEH-XLPZGREQSA-N	Nucleotides and derivatives	Nucleotides and derivatives	CC1=CN(C2CC(O)C(CO)O2)C(=O)NC1=O	TCM
8.93_337.1044m/z	pos_3382	Glabrone	337.104	8.92845	pos	M+H	C20H16O5	91.3	0	-7.82523	-	HMDB0029533;LMPK12050074	60008-02-8	55.7	120885	128968	128545	125656	121530	122788	122927	COLMVFWKLOZOOP-UHFFFAOYSA-N	Flavonoids	Isoflavones	CC1(C)C=CC2=C(O)C(C3=COC4=CC(O)=CC=C4C3=O)=CC=C2O1	TCM
9.02_271.0580m/z	pos_3398	Norwogonin	271.058	9.01623	pos	M+H	C15H10O5	94.5	0	-7.68592	C10113	LMPK12111329	4443/9/8	56.7	6.12273e+06	6.76407e+06	6.50274e+06	6.61869e+06	6.34689e+06	6.74396e+06	6.22394e+06	ZFKKRRMUPBBYRS-UHFFFAOYSA-N	Flavonoids	Flavones	O=C1C=C(C2=CC=CC=C2)OC2=C1C(O)=CC(O)=C2O	TCM
9.11_293.0398m/z	pos_3409	7,3',4'-trihydroxyflavone	293.04	9.10502	pos	M+Na	C15H10O5	80.2	0	-8.4491	-	LMPK12110042	-	53.7	106428	111910	104878	117770	101121	112296	107902	PVFGJHYLIHMCQD-UHFFFAOYSA-N	Flavonoids	Flavones	O=C1C=C(C2=CC(O)=C(O)C=C2)OC2=CC(O)=CC=C12	TCM
9.31_487.3383m/z	pos_3445	Quillaic acid	487.338	9.30542	pos	M+H	C30H46O5	48.7	0	-7.27422	C08972	HMDB0303399;LMPR0106150037	631-01-6	47.3	46243.2	49800.3	42109.1	45356.4	43196.5	44087.9	43407.2	MQUFAARYGOUYEV-UAWZMHPWSA-N	Terpenoids	Triterpenoids	CC1(C)CCC2(C(=O)O)C(O)CC3(C)C(=CCC4C5(C)CCC(O)C(C)(C=O)C5CCC43C)C2C1	TCM
9.46_193.1574m/z	pos_3466	Beta-Ionone	193.157	9.46163	pos	M+H	C13H20O	71.3	0	-6.49111	C12287	HMDB0036565	79-77-6	52.2	303072	278935	295247	304916	307752	301043	280365	PSQYTAPXSHCGMF-BQYQJAHWSA-N	Terpenoids	Sesquiterpenoids	CC(=O)C=CC1=C(C)CCCC1(C)C	TCM
9.55_277.2142m/z	pos_3485	Stearidonic acid	277.214	9.55147	pos	M+H	C18H28O2	75.6	0	-7.29962	C16300	HMDB0006547;LMFA01030357;PW_C002804	20290-75-9	52.5	255538	292283	261557	261529	252729	252545	249229	JIWBIWFOSCKQMA-LTKCOYKYSA-N	Lipids	Fatty Acyls	CCC=CCC=CCC=CCC=CCCCCC(=O)O	TCM
9.66_365.0992m/z	pos_3500	Justicidin B	365.099	9.66373	pos	M+H	C21H16O6	0	49.9	-7.52653	C10636	-	17951-19-8	47.5	2.24667e+06	2.39968e+06	2.32758e+06	2.23853e+06	2.12159e+06	2.17686e+06	2.1288e+06	RTDRYYULUYRTAN-UHFFFAOYSA-N	Lignans and derivatives	Lignans and derivatives	COC1=C(OC)C=C2C(C3=CC=C4OCOC4=C3)=C3C(=O)OCC3=CC2=C1	TCM
9.69_315.0838m/z	pos_3502	Pisatin	315.084	9.68625	pos	M+H	C17H14O6	75.7	0	-7.89362	C10516	HMDB0033732	469-01-2	52.7	50248.7	57612.6	54654.4	52889.6	50255	51078.9	48734.6	LZMRDTLRSDRUSU-SJORKVTESA-N	Flavonoids	Isoflavones	COC1=CC2=C(C=C1)C1OC3=CC4=C(C=C3C1(O)CO2)OCO4	TCM
9.80_289.1776m/z	pos_3518	Estriol	289.178	9.79832	pos	M+H	C18H24O3	64.3	0	-7.57571	C05141	HMDB0000153;PW_C000100	50-27-1	48.6	52185.6	54431	54720.4	51312.7	48831.1	51309.6	49701.5	PROQIPRRNZUXQM-ZXXIGWHRSA-N	Steroids and steroid derivatives	Estrane steroids	CC12CCC3C4=C(C=C(O)C=C4)CCC3C1CC(O)C2O	TCM
9.95_375.1046m/z	pos_3539	Chrysosplenetin B	375.105	9.9547	pos	M+H	C19H18O8	98.4	0	-7.66519	C10030	HMDB0250217	603-56-5	57.1	433442	467493	435434	425096	387896	420082	423525	NBVTYGIYKCPHQN-UHFFFAOYSA-N	Flavonoids	Flavones	COC1=CC(C2=C(OC)C(=O)C3=C(O)C(OC)=C(OC)C=C3O2)=CC=C1O	TCM
10.18_217.1572m/z	pos_3563	Geranyl acetone	217.157	10.1779	pos	M+Na	C13H22O	67.3	0	4.66196	C13297	HMDB0031846	3796-70-1	52.1	9702.7	11293.3	10205.7	9657.63	9393.24	9410	9067.21	HNZUNIKWNYHEJJ-FMIVXFBMSA-N	Terpenoids	Monoterpenoids	CC(=O)CCC=C(C)CCC=C(C)C	TCM
10.25_309.2036m/z	pos_3572	Methylgingerol	309.204	10.2459	pos	M+H	C18H28O4	59.6	0	-7.89425	-	HMDB0029852	-	47.2	142709	152070	141723	133952	127248	143673	134531	CTGAPJBPSCUFRO-UHFFFAOYSA-N	Others	Others	CCCCCC(O)CC(=O)CCC1=CC=C(OC)C(OC)=C1	TCM
10.34_439.3537m/z	pos_3588	Ursolic acid	439.354	10.3363	pos	M+H-H2O	C30H48O3	49	0	-7.39679	C08988	HMDB0002395;LMPR0106180007	77-52-1	46.9	87955.4	85780.3	84358.2	85105.8	84865.5	90655.2	83868.8	WCGUUGGRBIKTOS-GPOJBZKASA-N	Terpenoids	Triterpenoids	CC1CCC2(C(=O)O)CCC3(C)C(=CCC4C5(C)CCC(O)C(C)(C)C5CCC43C)C2C1C	TCM
10.34_809.4255m/z	pos_3589	Deoxoglycyrrhizin	809.425	10.3363	pos	M+H	C42H64O15	50.5	0	-7.79324	-	HMDB0038739	118536-86-0	47.5	138239	140761	141579	133224	146967	145865	134350	BCNKILSUUHWRTG-UHFFFAOYSA-N	Terpenoids	Terpene glycosides	CC1(C(=O)O)CCC2(C)CCC3(C)C(=CCC4C5(C)CCC(OC6OC(C(=O)O)C(O)C(O)C6OC6OC(C(=O)O)C(O)C(O)C6O)C(C)(C)C5CCC43C)C2C1	TCM
10.82_307.1880m/z	pos_3656	Capsiate	307.188	10.8218	pos	M+H	C18H26O4	0	47	-7.65506	C20203	HMDB0034780	205687-01-0	45.2	56738.6	62585	59782.9	58814.6	54728.8	58035	57539.4	ZICNYIDDNJYKCP-SOFGYWHQSA-N	Others	Others	COC1=C(O)C=CC(COC(=O)CCCCC=CC(C)C)=C1	TCM
10.82_355.1148m/z	pos_3659	Gancaonin L	355.115	10.8218	pos	M+H	C20H18O6	85.3	0	-7.91602	-	HMDB0038901;LMPK12050242	129145-50-2	54	219047	234138	223480	230850	204921	221632	216868	WSOHPJFMARQRFD-UHFFFAOYSA-N	Flavonoids	Isoflavones	CC(C)=CCC1=C2OC=C(C3=CC(O)=C(O)C=C3)C(=O)C2=C(O)C=C1O	TCM
11.09_355.1512m/z	pos_3685	Xanthohumol	355.151	11.091	pos	M+H	C21H22O5	49.1	0	-7.90097	C16417	HMDB0037479;LMPK12120294	6754-58-1	46.6	141024	146962	146508	138964	134552	134362	133927	ORXQGKIUCDPEAJ-YRNVUSSQSA-N	Flavonoids	Chalcones	COC1=C(C(=O)C=CC2=CC=C(O)C=C2)C(O)=C(CC=C(C)C)C(O)=C1	TCM
11.52_389.1201m/z	pos_3733	Artemetin	389.12	11.5211	pos	M+H	C20H20O8	94.8	0	-7.69307	-	HMDB0030095;LMPK12113017	479-90-3	56.6	28735.1	33259.1	31784.7	32016	28798.2	29396	28597.2	RIGYMJVFEJNCKD-UHFFFAOYSA-N	Flavonoids	Flavones	COC1=C(OC)C=C(C2=C(OC)C(=O)C3=C(O)C(OC)=C(OC)C=C3O2)C=C1	TCM
11.73_299.0528m/z	pos_3740	Isorhamnetin	299.053	11.7254	pos	M+H-H2O	C16H12O7	55	0	-6.92583	C10084	HMDB0002655;LMPK12110002	480-19-3	48.8	114451	115349	110343	112439	108737	103687	101401	IZQSVPBOUDKVDZ-UHFFFAOYSA-N	Flavonoids	Flavonols	COC1=C(O)C=CC(C2=C(O)C(=O)C3=C(O)C=C(O)C=C3O2)=C1	TCM
11.84_269.0789m/z	pos_3749	Tectochrysin	269.079	11.8379	pos	M+H	C16H12O4	85.5	0	-7.28525	C11621	LMPK12110190	520-28-5	54.7	48101.2	50529.6	47263.9	52502.3	49568.9	48120.9	47922.2	IRZVHDLBAYNPCT-UHFFFAOYSA-N	Flavonoids	Flavones	COC1=CC(O)=C2C(=O)C=C(C3=CC=CC=C3)OC2=C1	TCM
11.86_283.0943m/z	pos_3751	5,7-Dimethoxyflavone	283.094	11.8603	pos	M+H	C17H14O4	0	62.2	-7.86614	C10029	HMDB0036620	21392-57-4	50.2	2.57347e+06	2.85945e+06	2.6844e+06	2.61726e+06	2.43004e+06	2.562e+06	2.41186e+06	JRFZSUMZAUHNSL-UHFFFAOYSA-N	Flavonoids	Flavones	COC1=CC2=C(C(OC)=C1)C(=O)C=C(C1=CC=CC=C1)O2	TCM
12.06_647.3741m/z	pos_3766	Gypsogenin 3-O-b-D-glucuronide	647.374	12.0637	pos	M+H	C36H54O10	0	69	-7.52949	-	HMDB0034520	-	51.6	91546.9	88163	94578.9	91964	86472	84928.8	85941.7	NUSHOJSYOLRGAX-UHFFFAOYSA-N	Terpenoids	Terpene glycosides	CC1(C)CCC2(C(=O)O)CCC3(C)C(=CCC4C5(C)CCC(OC6OC(C(=O)O)C(O)C(O)C6O)C(C)(C=O)C5CCC43C)C2C1	TCM
12.13_367.1150m/z	pos_3772	Glycyrol	367.115	12.1318	pos	M+H	C21H18O6	0	54.1	-7.25546	C16968	HMDB0033882;LMPK12090044	23013-84-5	48.4	147380	171549	155318	157137	154044	146371	153624	LWESBHWAOZORCQ-UHFFFAOYSA-N	Flavonoids	Isoflavones	COC1=C(CC=C(C)C)C(O)=CC2=C1C1=C(C(=O)O2)C2=C(C=C(O)C=C2)O1	TCM
12.13_435.1407m/z	pos_3773	4,5-Dihydroniveusin A	435.141	12.1318	pos	M+K	C20H28O8	0	71.8	-2.25563	-	HMDB0032844	98204-96-7	52.8	32404.2	35870.6	34233.2	32444	29914.9	30414.1	32859.8	SNUZCOSRHAIVKC-YHYXMXQVSA-N	Terpenoids	Other terpenoids	C=C1C(=O)OC2CC(CO)C3(O)CC(O)C(C)(CC(OC(=O)C(C)=CC)C12)O3	TCM
12.43_299.0892m/z	pos_3811	Apigenin dimethyl ether	299.089	12.4255	pos	M+H	C17H14O5	69	0	-7.29705	C10019	HMDB0132454	5128-44-9	48.6	41998.6	44524.4	46403	44856.4	43306.9	43979.8	40335	LZERJKGWTQYMBB-UHFFFAOYSA-N	Flavonoids	Flavones	COC1=CC=C(C2=CC(=O)C3=C(O)C=C(OC)C=C3O2)C=C1	TCM
12.47_383.1460m/z	pos_3816	Licoricone	383.146	12.4711	pos	M+H	C22H22O6	0	49.9	-7.63287	C17765	HMDB0029515;LMPK12050069	51847-92-8	47.5	153488	162323	160001	148423	132729	150634	157904	GGWMNTNDTRKETA-UHFFFAOYSA-N	Flavonoids	Isoflavones	COC1=C(CC=C(C)C)C(OC)=C(C2=COC3=C(C=CC(O)=C3)C2=O)C(O)=C1	TCM
12.70_277.1779m/z	pos_3832	6-Shogaol	277.178	12.6993	pos	M+H	C17H24O3	53	0	-7.11945	-	-	-	48.4	57974.7	68323.9	63214.8	60087.7	54964.7	62181.3	57940.1	OQWKEEOHDMUXEO-BQYQJAHWSA-N	Others	Others	CCCCCC=CC(=O)CCC1=CC=C(O)C(OC)=C1	TCM
12.95_371.1826m/z	pos_3865	Lariciresinol	371.183	12.9488	pos	M+H	C22H26O5	0	45.7	-7.26702	C10646	HMDB0303941;HMDB0253982	27003-73-2	46.7	64709.4	66575.9	67486	62814.4	51471.8	58930.4	61722.3	MHXCIKYXNYCMHY-AUSJPIAWSA-N	Lignans and derivatives	Lignans and derivatives	COC1=C(O)C=CC(CC2COC(C3=CC(OC)=C(O)C=C3)C2CO)=C1	TCM
12.99_421.1613m/z	pos_3870	Morusin	421.161	12.9941	pos	M+H	C25H24O6	94.6	0	-7.6887	C10106	HMDB0036631;LMPK12110912	62596-29-6	56.3	95277.6	101827	100280	93796.2	74367.4	87368.4	100778	XFFOMNJIDRDDLQ-UHFFFAOYSA-N	Flavonoids	Flavones	CC(C)=CCC1=C(C2=CC=C(O)C=C2O)OC2=C3C=CC(C)(C)OC3=CC(O)=C2C1=O	TCM
13.11_353.2660m/z	pos_3889	Glyceryl palmitate	353.266	13.1072	pos	M+Na	C19H38O4	71.2	0	-0.730685	-	HMDB0011564	32899-41-5	53.3	35407.4	39223	37204.5	34862.2	24596.1	35086.4	35754.7	QHZLMUACJMDIAE-SFHVURJKSA-N	Lipids	Glycerolipids	CCCCCCCCCCCCCCCC(=O)OCC(O)CO	TCM
13.15_296.2563m/z	pos_3895	Alpha-Linolenic acid	296.256	13.153	pos	M+NH4	C18H30O2	79.9	0	-7.72746	C06427	HMDB0001388;LMFA01030152;PW_C001073	463-40-1	53.7	28908.4	24186.9	25197	28060.8	28398.7	27833.8	28217.5	DTOSIQBPPRVQHS-PDBXOOCHSA-N	Lipids	Fatty Acyls	CCC=CCC=CCC=CCCCCCCCC(=O)O	TCM
13.20_300.2875m/z	pos_3897	Sphingosine	300.287	13.1987	pos	M+H	C18H37NO2	85.4	0	-7.49805	C00319	HMDB0000252;LMSP01010001;PW_C000172	123-78-4	54.7	24865.4	20517.3	23143.7	24803.7	24596	24452.8	22007.9	WWUZIQQURGPMPG-KRWOKUGFSA-N	Others	Amines and derivatives	CCCCCCCCCCCCCC=CC(O)C(N)CO	TCM
13.31_353.1356m/z	pos_3909	Gancaonin G	353.136	13.3122	pos	M+H	C21H20O5	97.9	0	-7.79937	-	HMDB0038480;LMPK12050352	126716-34-5	57.2	77674.7	82481.2	82608.6	82002.6	71321.6	82102.4	82987.4	WLPHLDLTTPUDSI-UHFFFAOYSA-N	Flavonoids	Isoflavones	COC1=CC2=C(C(O)=C1CC=C(C)C)C(=O)C(C1=CC=C(O)C=C1)=CO2	TCM
13.80_133.1002m/z	pos_3953	P-Mentha-1,3,5,8-tetraene	133.1	13.7981	pos	M+H	C10H12	56.8	0	-7.51318	-	HMDB0029641	1195-32-0	47.6	37513.1	30505.5	38758.6	38456.3	36566.6	34692.4	44533.4	MMSLOZQEMPDGPI-UHFFFAOYSA-N	Others	Others	C=C(C)C1=CC=C(C)C=C1	TCM
15.99_124.0387m/z	pos_4110	Picolinic acid	124.039	15.9892	pos	M+H	C6H5NO2	60	0	-4.64458	C10164	HMDB0002243	98-98-6	50.1	32454.4	31799	37879.1	39404.6	42771.5	44903.2	27669.5	SIOXPEMLGUPBBT-UHFFFAOYSA-N	Others	Pyridines and derivatives	O=C(O)C1=CC=CC=N1	TCM
15.38_112.0866m/z	pos_4167	Histamine	112.087	15.377	pos	M+H	C5H9N3	38.5	0	-3.05088	C00388	HMDB0000870;PW_C000693	51-45-6	45.7	4969.62	4936.21	5557.1	7950.01	8342.85	6986.34	4402.99	NTYJJOPFIAHURM-UHFFFAOYSA-N	Others	Amines and derivatives	NCCC1=CN=CN1	TCM
13.73_74.0968m/z	pos_4252	1-Butylamine	74.0968	13.731	pos	M+H	C4H11N	37.5	0	4.50921	-	HMDB0031321	109-73-9	46.3	122841	117779	129443	139975	143942	137649	103230	HQABUPZFAYXKJW-UHFFFAOYSA-N	Others	Amines and derivatives	CCCCN	TCM
13.64_623.2453m/z	pos_4259	Ouabain	623.245	13.6379	pos	M+K	C29H44O12	0	91.6	-1.92863	C01443	HMDB0015224	630-60-4	56	16042.6	13107.1	14102.4	12623.9	10458.8	12359.9	17707.1	LPMXVESGRSUGHW-HBYQJFLCSA-N	Steroids and steroid derivatives	Steroid lactones	CC1OC(OC2CC(O)C3(CO)C4C(O)CC5(C)C(C6=CC(=O)OC6)CCC5(O)C4CCC3(O)C2)C(O)C(O)C1O	TCM
13.27_168.1484m/z	pos_4289	Spermidine	168.148	13.2669	pos	M+Na	C7H19N3	0	50.9	8.91358	C00315	HMDB0001257	124-20-9	46.6	548559	486109	536379	558967	573132	541907	547382	ATHGHQPFGPMSJY-UHFFFAOYSA-N	Others	Amines and derivatives	NCCCCNCCCN	TCM
13.15_354.1435m/z	pos_4297	Gancaonin I	354.144	13.153	pos	M+	C21H22O5	42	0	-9.10415	-	HMDB0038756;LMPK12160046	126716-36-7	45.6	24533.1	28062	27694.5	27714.2	21777.5	25271.1	25800.2	DKVBYQAVNNRVNN-UHFFFAOYSA-N	Flavonoids	Other flavones	COC1=C(CC=C(C)C)C(OC)=C2C=C(C3=C(O)C=C(O)C=C3)OC2=C1	TCM
13.13_423.1770m/z	pos_4299	Mulberrin	423.177	13.1302	pos	M+H	C25H26O6	78.6	0	-7.60452	-	HMDB0029507;LMPK12110895	62949-79-5	53.4	192202	203708	196752	198239	140524	172029	195024	UWQYBLOHTQWSQD-UHFFFAOYSA-N	Flavonoids	Flavones	CC(C)=CCC1=C(C2=CC=C(O)C=C2O)OC2=C(CC=C(C)C)C(O)=CC(O)=C2C1=O	TCM
12.70_295.1883m/z	pos_4359	Gingerol	295.188	12.6993	pos	M+H	C17H26O4	62.9	0	-7.04726	C10462	HMDB0005783	58253-27-3	50.4	15177.7	16446.3	16299.8	14778.5	13859.2	14799.6	15586.6	NLDDIKRKFXEWBK-AWEZNQCLSA-N	Others	Others	CCCCCC(O)CC(=O)CCC1=CC(OC)=C(O)C=C1	TCM
12.65_330.2039m/z	pos_4361	(8E)-Piperamide-C9:1	330.204	12.6537	pos	M+H	C20H27NO3	0	52.5	-7.47019	-	HMDB0038646	62510-52-5	48	7080.08	7705.47	7484.03	7113.2	7014.11	7994.36	7897.48	VBHDFZGBKBFFDM-UITAMQMPSA-N	Others	Others	O=C(CCCCCCC=CC1=CC2=C(C=C1)OCO2)N1CCCC1	TCM
12.65_306.2041m/z	pos_4362	Capsaicin	306.204	12.6537	pos	M+H	C18H27NO3	0	47.2	-7.35231	C06866	HMDB0002227;HMDB0302729;LMFA08020085	404-86-4	46.6	9162.04	10508	10079.1	9358.3	8100.6	9210.74	9567.03	YKPUWZUDDOIDPM-SOFGYWHQSA-N	Others	Others	COC1=C(O)C=CC(CNC(=O)CCCCC=CC(C)C)=C1	TCM
12.15_327.0839m/z	pos_4414	Eupatorin	327.084	12.1545	pos	M+H-H2O	C18H16O7	48.7	0	-7.14998	-	HMDB0252128;LMPK12111239	-	47.3	71252.8	91692.7	77990.2	76141	65579.7	74103.6	67979.4	KLAOKWJLUQKWIF-UHFFFAOYSA-N	Flavonoids	Flavones	COC1=C(O)C=C(C2=CC(=O)C3=C(O)C(OC)=C(OC)C=C3O2)C=C1	TCM
11.82_308.1025m/z	pos_4443	Warfarin	308.102	11.8155	pos	M+	C19H16O4	0	74.5	-7.831	C01541	HMDB0001935	81-81-2	52.3	40635.2	43041.9	40941.8	39248	33703.9	36001.1	37700.4	PJVWKTKQMONHTI-UHFFFAOYSA-N	Coumarins and derivatives	Coumarins and derivatives	CC(=O)CC(C1=CC=CC=C1)C1=C(O)C2=CC=CC=C2OC1=O	TCM
11.43_295.2246m/z	pos_4474	9(S)-HOTrE	295.225	11.4321	pos	M+H	C18H30O3	88.8	0	-7.266	C16326	HMDB0247705	-	55.1	259997	316239	288540	284416	266940	265911	260809	RIGGEAZDTKMXSI-MEBVTJQTSA-N	Lipids	Fatty Acyls	CCC=CCC=CC=CC(O)CCCCCCCC(=O)O	TCM
10.64_359.2222m/z	pos_4556	Cannabidiolic acid	359.222	10.6428	pos	M+H	C22H30O4	51.4	0	1.48178	C10784	HMDB0249587;LMPK13120003	1244-58-2	49.1	73322.3	78908.2	75489.8	72737.1	71097.4	77589	74772.8	WVOLTBSCXRRQFR-DLBZAZTESA-N	Phenolic acids and derivatives	Benzoic acids and derivatives	C=C(C)C1CCC(C)=CC1C1=C(O)C=C(CCCCC)C(C(=O)O)=C1O	TCM
10.40_274.2719m/z	pos_4594	Ethyl myristate	274.272	10.4031	pos	M+NH4	C16H32O2	62.6	0	-8.33529	-	HMDB0034153	124-06-1	50.3	1.39818e+07	1.29616e+07	1.27664e+07	1.48587e+07	1.48984e+07	1.40447e+07	1.90539e+07	MMKRHZKQPFCLLS-UHFFFAOYSA-N	Lipids	Fatty Acyls	CCCCCCCCCCCCCC(=O)OCC	TCM
10.22_323.1254m/z	pos_4623	Licocoumarone	323.125	10.2232	pos	M+H-H2O	C20H20O5	54.1	0	-7.14684	-	HMDB0038755;LMPK12160045	118524-14-4	48.5	419803	451644	433114	413340	376343	426462	407985	CNPMAFLUEHEXRE-UHFFFAOYSA-N	Flavonoids	Other flavones	COC1=C2C=C(C3=CC=C(O)C=C3O)OC2=CC(O)=C1CC=C(C)C	TCM
10.20_343.1151m/z	pos_4624	Tetramethylscutellarein	343.115	10.2005	pos	M+H	C19H18O6	91.6	0	-7.36018	C14472	HMDB0030575	1168-42-9	55.9	33450.9	36014.1	32667.3	31407.8	30059	31327.9	32993.4	URSUMOWUGDXZHU-UHFFFAOYSA-N	Flavonoids	Flavones	COC1=CC=C(C2=CC(=O)C3=C(OC)C(OC)=C(OC)C=C3O2)C=C1	TCM
10.09_403.1357m/z	pos_4633	Nobiletin	403.136	10.0879	pos	M+H	C21H22O8	97.4	0	-7.55416	C10112	HMDB0029540;LMPK12111468	478-01-3	56.7	39157.9	42216.1	44116	37083.6	36370.1	39066.4	40035.1	MRIAQLRQZPPODS-UHFFFAOYSA-N	Flavonoids	Flavones	COC1=C(OC)C=C(C2=CC(=O)C3=C(O2)C(OC)=C(OC)C(OC)=C3OC)C=C1	TCM
9.78_369.1304m/z	pos_4677	Glicoricone	369.13	9.77597	pos	M+H	C21H20O6	91.2	0	-7.76047	-	HMDB0036324	161099-37-2	55.5	1.76382e+06	1.83877e+06	1.83004e+06	1.7324e+06	1.66163e+06	1.71759e+06	1.68974e+06	SSDIPYMSXRNGMZ-UHFFFAOYSA-N	Flavonoids	Isoflavones	COC1=C(CC=C(C)C)C(O)=CC(O)=C1C1=COC2=C(C=CC(O)=C2)C1=O	TCM
9.08_373.1254m/z	pos_4786	Sinensetin	373.125	9.08258	pos	M+H	C20H20O7	94.2	0	-7.48533	C10186	HMDB0036633;LMPK12111250	2306-27-6	56.3	39983.1	44974.7	42032.8	41415.1	40914.5	40699.4	39773.6	LKMNXYDUQXAUCZ-UHFFFAOYSA-N	Flavonoids	Flavones	COC1=C(OC)C=C(C2=CC(=O)C3=C(OC)C(OC)=C(OC)C=C3O2)C=C1	TCM
8.84_311.0890m/z	pos_4829	Shikonin	311.089	8.8399	pos	M+Na	C16H16O5	0	58	0.193011	C17412	-	517-89-5	51	194051	223524	209560	203186	200661	203834	194180	NEZONWMXZKDMKF-SNVBAGLBSA-N	Quinones	Naphthoquinones	CC(C)=CCC(O)C1=CC(=O)C2=C(O)C=CC(O)=C2C1=O	TCM
8.80_273.1828m/z	pos_4835	Alpha-estradiol	273.183	8.79538	pos	M+H	C18H24O2	57.3	0	-7.68927	C02537	HMDB0000429	57-91-0	48.8	133578	142092	141578	144630	143140	144503	136294	VOXZDWNPVJITMN-ZBRFXRBCSA-N	Steroids and steroid derivatives	Estrane steroids	CC12CCC3C4=C(C=C(O)C=C4)CCC3C1CCC2O	TCM
8.35_339.1202m/z	pos_4916	Wighteone	339.12	8.35432	pos	M+H	C20H18O5	98.3	0	-7.41504	C10542	LMPK12050188	51225-30-0	55.1	51756.4	51775.9	52853.6	50965.7	51690	52262.1	51522.4	KIMDVVKVNNSHGZ-UHFFFAOYSA-N	Flavonoids	Isoflavones	CC(C)=CCC1=C(O)C=C2OC=C(C3=CC=C(O)C=C3)C(=O)C2=C1O	TCM
8.29_273.1828m/z	pos_4926	Nootkatone	273.183	8.28685	pos	M+CH3OH+Na	C15H22O	38.5	0	1.37923	C17914	HMDB0013687	4674-50-4	46.1	47500.1	52672.7	49379.1	45331.5	48813.1	48911.7	44784.9	WTOYNNBCKUYIKC-JMSVASOKSA-N	Terpenoids	Sesquiterpenoids	C=C(C)C1CCC2=CC(=O)CC(C)C2(C)C1	TCM
7.79_246.2410m/z	pos_5008	Myristic acid	246.241	7.79238	pos	M+NH4	C14H28O2	53.5	0	-7.52839	C06424	HMDB0000806;LMFA01010014;PW_C000643	544-63-8	48.6	26970.2	28587.3	27311.4	24928.9	29922.8	36252.5	40451.1	TUNFSRHWOTWDNC-UHFFFAOYSA-N	Lipids	Fatty Acyls	CCCCCCCCCCCCCC(=O)O	TCM
7.68_511.3382m/z	pos_5024	Asiatic Acid	511.338	7.6824	pos	M+Na	C30H48O5	0	86	-2.34834	C08617	HMDB0035782	464-92-6;76964-07-3	56.2	142891	150814	137917	139253	141080	147303	149948	JXSVIVRDWWRQRT-UYDOISQJSA-N	Terpenoids	Triterpenoids	CC1CCC2(C(=O)O)CCC3(C)C(=CCC4C5(C)CC(O)C(O)C(C)(CO)C5CCC43C)C2C1C	TCM
7.64_327.0839m/z	pos_5036	3',4',7-trihydroxyflavanone	327.084	7.64003	pos	M+CH3OH+Na	C15H12O5	59.6	0	0.0402168	-	-	-	51.2	227868	232024	236654	229931	225763	230074	230412	MJBPUQUGJNAPAZ-AWEZNQCLSA-N	Flavonoids	Flavanone	O=C1CC(C2=CC=C(O)C(O)=C2)OC2=CC(O)=CC=C12	TCM
7.20_225.1105m/z	pos_5147	Pogostone	225.111	7.19508	pos	M+H	C12H16O4	36.9	0	-7.22475	-	HMDB0030703	23800-56-8	44.7	19263.1	20293.1	20327.7	19675.6	19000.8	19497.8	18011.7	AJFJTORMMHWKFW-UHFFFAOYSA-N	Others	Ketones and derivatives	CC1=CC(O)=C(C(=O)CCC(C)C)C(=O)O1	TCM
7.06_331.0787m/z	pos_5173	Tricin	331.079	7.06162	pos	M+H	C17H14O7	93.5	0	-7.54853	C10193	LMPK12110873	520-32-1	56.5	205162	209292	208242	201284	200861	200429	191983	HRGUSFBJBOKSML-UHFFFAOYSA-N	Flavonoids	Flavones	COC1=C(O)C(OC)=CC(C2=CC(=O)C3=C(O)C=C(O)C=C3O2)=C1	TCM
6.64_375.1774m/z	pos_5268	Myrislignan	375.177	6.6392	pos	M+H	C21H26O6	62.9	0	-7.55824	-	-	-	50	167627	167798	168641	170342	165900	173232	172641	ULZFTGWWPHYLGI-UHFFFAOYSA-N	Lignans and derivatives	Lignans and derivatives	C=CCC1=CC(OC)=C(OC(C)C(O)C2=CC=C(O)C(OC)=C2)C(OC)=C1	TCM
6.53_147.0430m/z	pos_5304	3-hydroxycinnamic acid	147.043	6.52895	pos	M+H-H2O	C9H8O3	96.4	0	-6.39417	C12621	HMDB0001713	14755-02-3	56.5	35470.8	36417.3	37246.8	38709.5	37146.1	37038.6	39063.6	KKSDGJDHHZEWEP-SNAWJCMRSA-N	Phenolic acids and derivatives	Cinnamic acids and derivatives	O=C(O)C=CC1=CC(O)=CC=C1	TCM
6.46_213.0895m/z	pos_5323	Pinosylvin	213.09	6.46352	pos	M+H	C14H12O2	89.8	0	-6.99101	C01745	HMDB0246054;LMPK13090001	102-61-4	55.4	72002.5	78771	80334.9	77827.8	78383.2	78314.8	71693.1	YCVPRTHEGLPYPB-VOTSOKGWSA-N	Stilbenes	Stilbenes	OC1=CC(C=CC2=CC=CC=C2)=CC(O)=C1	TCM
6.44_137.0588m/z	pos_5334	Anisaldehyde	137.059	6.4424	pos	M+H	C8H8O2	64.8	0	-6.76307	C10761	HMDB0029686	123-11-5	50.9	16830	18199.5	19488.5	19625.4	18965.4	18539.5	17887.7	ZRSNZINYAWTAHE-UHFFFAOYSA-N	Others	Others	COC1=CC=C(C=O)C=C1	TCM
6.36_163.1106m/z	pos_5356	Valerophenone	163.111	6.35637	pos	M+H	C11H14O	60.3	0	-7.15032	-	HMDB0031208	1009-14-9	50	69518.9	67190.8	65485.2	71117.6	67276.8	68497.6	70442.3	XKGLSKVNOSHTAD-UHFFFAOYSA-N	Others	Ketones and derivatives	CCCCC(=O)C1=CC=CC=C1	TCM
6.36_135.1160m/z	pos_5357	(S)-(-)-Perillyl alcohol	135.116	6.35637	pos	M+H-H2O	C10H16O	48.4	0	-5.58764	C02452	HMDB0003634	536-59-4	47.5	19206.2	19264.7	19266.3	20961.5	20467.5	20323	18745.4	NDTYTMIUWGWIMO-SNVBAGLBSA-N	Terpenoids	Monoterpenoids	C=C(C)C1CC=C(CO)CC1	TCM
6.34_267.0997m/z	pos_5360	7-methoxy-2-methyl-3-phenyl-4h-chromen-4-one	267.1	6.33503	pos	M+H	C17H14O3	35.5	0	-7.12722	-	HMDB0033980	19725-44-1	45	58462	57462.1	66741.2	61015.6	60322.2	60829.8	61887.7	XRGWZIGGCNSFRY-UHFFFAOYSA-N	Flavonoids	Isoflavones	COC1=CC=C2C(=O)C(C3=CC=CC=C3)=C(C)OC2=C1	TCM
6.23_409.1461m/z	pos_5384	Nodakenin	409.146	6.22817	pos	M+H	C20H24O9	89.6	0	-7.96092	C09279	HMDB0258151	495-31-8	55.3	3.77529e+06	3.76824e+06	3.79801e+06	4.02354e+06	4.32282e+06	3.99861e+06	4.10403e+06	HXCGUCZXPFBNRD-DNLMCPORSA-N	Coumarins and derivatives	Coumarins and derivatives	CC(C)(OC1OC(CO)C(O)C(O)C1O)C1CC2=C(C=C3OC(=O)C=CC3=C2)O1	TCM
6.12_197.1523m/z	pos_5432	Geranyl Acetate	197.152	6.12007	pos	M+H	C12H20O2	46.5	0	-6.54867	C09861	HMDB0035157	105-87-3	47.2	22954.5	23621	20752.4	23233.4	22907	23815.6	23944.6	HIGQPQRQIQDZMP-UHFFFAOYSA-N	Lipids	Fatty Acyls	CC(=O)OCC=C(C)CCC=C(C)C	TCM
6.08_119.0487m/z	pos_5447	Phenylacetic acid	119.049	6.07737	pos	M+H-H2O	C8H8O2	82.9	0	-3.40086	C07086	HMDB0000209;PW_C000135	103-82-2	54.8	5528.73	5877.59	5602.23	6515.51	6532.09	6421.98	5468.73	WLJVXDMOQOGPHL-UHFFFAOYSA-N	Others	Others	O=C(O)CC1=CC=CC=C1	TCM
5.97_123.0799m/z	pos_5483	4-ethylphenol	123.08	5.96927	pos	M+H	C8H10O	85.4	0	-4.55738	C13637	HMDB0029306	123-07-9	55.2	10429.3	10095	10304.7	10802.2	11209.9	11708.4	9530.16	HXDOZKJGKXYMEW-UHFFFAOYSA-N	Others	Others	CCC1=CC=C(O)C=C1	TCM
5.93_269.0425m/z	pos_5494	Isopimpinellin	269.043	5.92582	pos	M+Na	C13H10O5	56.8	0	1.97304	C02162	HMDB0034312	482-27-9	50.5	96780.9	92098.1	97473.4	97622.2	101162	103391	97169.8	DFMAXQKDIGCMTL-UHFFFAOYSA-N	Coumarins and derivatives	Coumarins and derivatives	COC1=C2C=COC2=C(OC)C2=C1C=CC(=O)O2	TCM
5.88_285.0736m/z	pos_5507	Calycosin	285.074	5.88343	pos	M+H	C16H12O5	93.9	0	-7.44187	C01562	HMDB0249566;LMPK12050056	20575-57-9	56.5	2.5292e+06	2.51113e+06	2.50634e+06	2.49209e+06	2.54261e+06	2.57643e+06	2.55798e+06	ZZAJQOPSWWVMBI-UHFFFAOYSA-N	Flavonoids	Isoflavones	COC1=C(O)C=C(C2=COC3=C(C=CC(O)=C3)C2=O)C=C1	TCM
5.73_121.0278m/z	pos_5569	Protocatechuic aldehyde	121.028	5.73442	pos	M+H-H2O	C7H6O3	76.4	0	-4.07998	C16700	HMDB0059965	139-85-5	53.8	28307.8	28277.4	27020.6	28320.4	28530	31074.4	26861.3	IBGBGRVKPALMCQ-UHFFFAOYSA-N	Others	Aldehydes and derivatives	O=CC1=CC(O)=C(O)C=C1	TCM
5.71_385.1254m/z	pos_5573	(+)-Zeylenol	385.125	5.71313	pos	M+H	C21H20O7	51.1	0	-7.19548	-	HMDB0029541	113532-12-0	47.4	263849	321010	260479	250997	258016	272826	277315	AWCUZBLYCWUTRL-UHFFFAOYSA-N	Phenolic acids and derivatives	Benzoic acids and derivatives	O=C(OCC1(O)C(O)C=CC(OC(=O)C2=CC=CC=C2)C1O)C1=CC=CC=C1	TCM
5.71_227.0686m/z	pos_5579	Oroselone	227.069	5.71313	pos	M+H	C14H10O3	0	58.1	-7.57982	-	HMDB0033925	1760-27-6	48.7	29633.4	25999.3	27255.9	25177.9	27651.3	29315	27892.6	FQCPXIJRWHRHIP-UHFFFAOYSA-N	Coumarins and derivatives	Coumarins and derivatives	C=C(C)C1=CC2=C(C=CC3=C2OC(=O)C=C3)O1	TCM
5.69_273.1101m/z	pos_5587	4-methoxybenzaldehyde	273.11	5.69157	pos	2M+H	C8H8O2	45.4	0	-7.57049	C10761	HMDB0029686	123-11-5	46	215759	203134	207597	201319	217789	221023	205359	ZRSNZINYAWTAHE-UHFFFAOYSA-N	Others	Others	COC1=CC=C(C=O)C=C1	TCM
5.49_233.1520m/z	pos_5660	Alantolactone	233.152	5.49302	pos	M+H	C15H20O2	64.4	0	-6.97584	C09289	HMDB0035906;LMPR0103190013	546-43-0	50	73600	76562.5	75641.6	73920.7	73998.8	75968.6	74688.2	PXOYOCNNSUAQNS-AGNJHWRGSA-N	Terpenoids	Other terpenoids	C=C1C(=O)OC2CC3(C)CCCC(C)C3=CC12	TCM
5.43_151.0380m/z	pos_5693	4-Methoxysalicylic acid	151.038	5.42932	pos	M+H-H2O	C8H8O4	66.1	0	-5.70103	-	-	-	51.5	260506	269973	254987	259661	248087	266771	263018	MRIXVKKOHPQOFK-UHFFFAOYSA-N	Phenolic acids and derivatives	Benzoic acids and derivatives	COC1=CC(O)=C(C(=O)O)C=C1	TCM
5.41_291.1204m/z	pos_5698	Peucedanin	291.12	5.40795	pos	M+CH3OH+H	C15H14O4	0	41.6	-8.73404	C09283	HMDB0301849	133-26-6	45.9	27618.1	27173.1	28196.9	27616	28039.2	27214.8	27319	YQBNJPACAUPNLV-UHFFFAOYSA-N	Coumarins and derivatives	Coumarins and derivatives	COC1=C(C(C)C)OC2=C1C=C1C=CC(=O)OC1=C2	TCM
5.34_431.1304m/z	pos_5713	Ononin	431.13	5.3445	pos	M+H	C22H22O9	99.8	0	-7.58479	C10509	HMDB0033987;LMPK12050014	486-62-4	58	7.83801e+06	7.80337e+06	7.68769e+06	7.79645e+06	7.32429e+06	7.76498e+06	8.42656e+06	MGJLSBDCWOSMHL-UHFFFAOYSA-N	Flavonoids	Isoflavones	COC1=CC=C(C2=COC3=CC(OC4OC(CO)C(O)C(O)C4O)=CC=C3C2=O)C=C1	TCM
5.34_153.1264m/z	pos_5723	Dihydrocarvone	153.126	5.3445	pos	M+H	C10H16O	36.9	0	-6.67728	C18018	HMDB0036079	7764-50-3	45.1	19257.3	19764	18731.7	18501.4	18296.3	19237.1	19360.3	AZOCECCLWFDTAP-RKDXNWHRSA-N	Terpenoids	Monoterpenoids	C=C(C)C1CCC(C)C(=O)C1	TCM
5.32_365.0994m/z	pos_5727	Chrysosplenol	365.099	5.32383	pos	M+Na	C19H18O6	0	76.1	-0.462381	C10031	HMDB0302736	-	54.5	104447	155038	105260	91329.2	81477.6	79805.3	80435	QQBSPLCHDUCBNM-UHFFFAOYSA-N	Flavonoids	Flavones	COC1=C(O)C=CC(C2=C(OC)C(=O)C3=C(O)C(O)=C(OC)C=C3O2)=C1	TCM
5.28_275.0893m/z	pos_5745	Methysticin	275.089	5.28105	pos	M+H	C15H14O5	64.7	0	-7.57789	C09952	HMDB0033590;HMDB0254671	495-85-2	49.3	210331	220173	203531	198212	199039	214515	207842	GTEXBOVBADJOQH-FWEMWIAWSA-N	Others	Kavalactones	COC1=CC(=O)OC(C=CC2=CC3=C(C=C2)OCO3)C1	TCM
5.11_255.0633m/z	pos_5826	4,7-dihydroxyflavone	255.063	5.1108	pos	M+H	C15H10O4	90	0	-7.59736	-	-	-	55.7	1.8038e+06	1.75953e+06	1.78334e+06	1.6951e+06	1.67808e+06	1.72635e+06	1.76297e+06	LCAWNFIFMLXZPQ-UHFFFAOYSA-N	Flavonoids	Flavones	O=C1C=C(C2=CC=C(O)C=C2)OC2=CC(O)=CC=C12	TCM
5.09_355.1149m/z	pos_5829	Sesamin	355.115	5.08932	pos	M+H	C20H18O6	39	0	-7.71129	C10882	HMDB0034256;HMDB0242327;HMDB0242327	607-80-7	44.6	164940	188341	166071	151006	140619	141693	156401	PEYUIKBAABKQKQ-AFHBHXEDSA-N	Lignans and derivatives	Lignans and derivatives	C1=C(C2OCC3C(C4=CC=C5OCOC5=C4)OCC23)C=C2OCOC2=C1	TCM
4.98_303.1204m/z	pos_5866	Prenyl cis-caffeate	303.12	4.98448	pos	M+CH3OH+Na	C14H16O4	0	42.9	0.755697	C10487	HMDB0041140	118971-61-2	47.7	175617	169079	177017	168458	160628	164049	175591	TTYOHMFLCXENHR-GQCTYLIASA-N	Phenolic acids and derivatives	Cinnamic acids and derivatives	CC(C)=CCOC(=O)C=CC1=CC=C(O)C(O)=C1	TCM
4.94_167.0692m/z	pos_5901	3,4-Dimethoxy-benzaldehyde	167.069	4.94162	pos	M+H	C9H10O3	38.4	0	-6.31714	C02201	HMDB0032138	120-14-9	45.5	39509.3	38495	38298.8	38091.2	37142.4	35279.1	37866.2	WJUFSDZVCOTFON-UHFFFAOYSA-N	Others	Others	COC1=C(OC)C=C(C=O)C=C1	TCM
4.92_551.1721m/z	pos_5903	Isoliquiritin apioside	551.172	4.92067	pos	M+H	C26H30O13	92.8	0	-6.98522	-	HMDB0253655	-	55.9	238377	225688	209442	211127	196487	209736	211857	VMMVZVPAYFZNBM-FPYGCLRLSA-N	Flavonoids	Flavonoid glycosides	O=C(C=CC1=CC=C(OC2OC(CO)C(O)C(O)C2OC2OCC(O)(CO)C2O)C=C1)C1=CC=C(O)C=C1O	TCM
4.79_342.1675m/z	pos_5973	Glabranine	342.167	4.79288	pos	M+NH4	C20H20O4	60.7	0	-7.81226	-	-	-	49.6	446282	455590	447946	421957	388835	409774	427818	DAWSYIQAGQMLFS-SFHVURJKSA-N	Flavonoids	Flavanone	CC(C)=CCC1=C2OC(C3=CC=CC=C3)CC(=O)C2=C(O)C=C1O	TCM
4.77_376.1726m/z	pos_5987	Columbin	376.173	4.77183	pos	M+NH4	C20H22O6	0	65.3	-7.99147	C09077	-	546-97-4	50.4	102670	97568	99859.2	101241	101545	100854	94537.8	AALLCALQGXXWNA-DURQJQQASA-N	Others	Naphthopyrans	CC12CC(C3=COC=C3)OC(=O)C1CCC1(C)C2C2C=CC1(O)C(=O)O2	TCM
4.65_327.0949m/z	pos_6070	Trehalose	327.095	4.64517	pos	M+H-H2O	C11H20O12	0	80.2	7.98482	C01083	HMDB0000975;PW_C000776	99-20-7	53.5	111962	115642	118362	110154	108251	113180	108482	HDTRYLNUVZCQOY-LIZSDCNHSA-N	Carbohydrates and derivatives	Glucosides	OCC1OC(OC2OC(CO)C(O)C(O)C2O)C(O)C(O)C1O	TCM
4.62_125.0591m/z	pos_6089	Orcinol	125.059	4.6248	pos	M+H	C7H8O2	95.4	0	-4.97222	C00727	-	504-15-4	57.7	460547	465037	512257	508067	526997	527876	423204	OIPPWFOQEKKFEE-UHFFFAOYSA-N	Others	Others	CC1=CC(O)=CC(O)=C1	TCM
4.60_146.0590m/z	pos_6097	Indole-3-Carboxaldehyde	146.059	4.60363	pos	M+H	C9H7NO	93.6	0	-6.89793	C08493	HMDB0029737	487-89-8	56.1	26985.8	25729.7	27288.6	28079.2	28407.5	29424	29169.2	OLNJUISKUQQNIM-UHFFFAOYSA-N	Indoles and derivatives	Indoles and derivatives	O=CC1=CNC2=CC=CC=C12	TCM
4.46_181.0635m/z	pos_6148	Fluoren-9-one	181.063	4.45798	pos	M+H	C13H8O	63.2	0	-7.21049	C06712	-	486-25-9	50	29398.2	30322.5	35000.9	32541.7	32482.4	27845.8	30553.2	YLQWCDOCJODRMT-UHFFFAOYSA-N	Others	Others	O=C1C2=CC=CC=C2C2=CC=CC=C12	TCM
4.46_135.0432m/z	pos_6149	4-hydroxyphenylacetic acid	135.043	4.45798	pos	M+H-H2O	C8H8O3	97	0	-5.70323	C00642	HMDB0000020	156-38-7	57.3	32009.6	32612	37037.9	34789.1	34609.6	33727.9	30868.5	XQXPVVBIMDBYFF-UHFFFAOYSA-N	Others	Others	O=C(O)CC1=CC=C(O)C=C1	TCM
4.38_366.1308m/z	pos_6182	N-trans-Feruloyl-4-O-methyldopamine	366.131	4.37503	pos	M+Na	C19H21NO5	0	53.9	-1.09566	-	HMDB0039755	78510-20-0	49.7	61641.5	69440.2	64659.7	59506.6	64459.2	60840.2	66947.9	ACSWAJLDOHJFNA-VMPITWQZSA-N	Phenolic acids and derivatives	Cinnamic acids and derivatives	COC1=C(O)C=C(CCNC(=O)C=CC2=CC=C(O)C(OC)=C2)C=C1	TCM
4.35_139.0744m/z	pos_6208	1,3-Dimethoxybenzene	139.074	4.35402	pos	M+H	C8H10O2	67.3	0	-6.6773	-	HMDB0029672	151-10-0	51.7	41588.1	43496.9	41721.7	42963.8	43983.4	40002.9	44130.3	DPZNOMCNRMUKPS-UHFFFAOYSA-N	Others	Others	COC1=CC(OC)=CC=C1	TCM
4.31_136.0748m/z	pos_6233	2-aminoacetophenone	136.075	4.31277	pos	M+H	C8H9NO	66.6	0	-6.25668	-	HMDB0032628	613-89-8	51.4	47191.8	45182.6	48911.7	46387.7	50074.4	46922.1	43381.3	HEQOJEGTZCTHCF-UHFFFAOYSA-N	Others	Ketones and derivatives	NCC(=O)C1=CC=CC=C1	TCM
4.23_289.0685m/z	pos_6286	Dihydrokaempferol	289.068	4.22997	pos	M+H	C15H12O6	74.8	0	-7.57575	C00974	HMDB0030847;LMPK12140720	480-20-6	52.3	92028.5	95138.1	102240	101607	107196	102204	96202.6	PADQINQHPQKXNL-LSDHHAIUSA-N	Flavonoids	Flavanonol	O=C1C2=C(O)C=C(O)C=C2OC(C2=CC=C(O)C=C2)C1O	TCM
4.23_165.1263m/z	pos_6292	Jasmone	165.126	4.22997	pos	M+H	C11H16O	72	0	-6.53389	C08490	HMDB0035601	488-10-8	52.2	57217	59784.7	60776.7	59168.7	62567.2	58831.1	59450.8	XMLSXPIVAXONDL-PLNGDYQASA-N	Others	Ketones and derivatives	CCC=CCC1=C(C)CCC1=O	TCM
4.17_207.0638m/z	pos_6322	Isoeugenitol	207.064	4.16737	pos	M+H	C11H10O4	52.1	0	-6.7115	-	HMDB0029472	479-06-1	48.6	1.15248e+06	1.21005e+06	1.16784e+06	1.19114e+06	1.19169e+06	1.18648e+06	1.17992e+06	XSSGQRFNGHRFBC-UHFFFAOYSA-N	Others	Benzopyrans	CC1=CC(=O)C2=C(O)C=C(O)C(C)=C2O1	TCM
4.17_189.0533m/z	pos_6324	Plumbagin	189.053	4.16737	pos	M+H	C11H8O3	48.5	0	-6.8407	C10387	HMDB0256646	481-42-5	47.7	441651	473737	444029	456751	448652	457145	447916	VCMMXZQDRFWYSE-UHFFFAOYSA-N	Quinones	Naphthoquinones	CC1=CC(=O)C2=C(C=CC=C2O)C1=O	TCM
4.15_257.0789m/z	pos_6335	Isoliquiritigenin	257.079	4.14595	pos	M+H	C15H12O4	98.9	0	-7.7036	C08650	HMDB0037316;LMPK12120096	961-29-5	57.5	4.34784e+06	4.25973e+06	4.53666e+06	4.66072e+06	4.63918e+06	4.38655e+06	4.39364e+06	DXDRHHKMWQZJHT-UHFFFAOYSA-N	Flavonoids	Chalcones	O=C(C=CC1=CC=C(O)C=C1)C1=CC=C(O)C=C1O|O=C(C=CC1=CC=C(O)C=C1)C1=C(O)C=C(O)C=C1	TCM
4.08_321.1309m/z	pos_6361	Isomugineic acid	321.131	4.08458	pos	M+H	C12H20N2O8	0	56.6	5.22782	-	HMDB0033555	74281-81-5	48.8	106027	102516	106651	110847	112434	111801	110070	GJRGEVKCJPPZIT-UHFFFAOYSA-N	Amino acids and derivatives	Gamma-amino acids and derivatives	O=C(O)C(O)CCNC(C(=O)O)C(O)CN1CCC1C(=O)O	TCM
4.04_151.0380m/z	pos_6393	Piperonal	151.038	4.04447	pos	M+H	C8H6O3	42.5	0	-6.57936	C10812	HMDB0032612	120-57-0	46.4	100085	99295	104150	105069	103190	101423	103163	SATCULPHIDQDRE-UHFFFAOYSA-N	Others	Others	O=CC1=CC2=C(C=C1)OCO2	TCM
4.04_125.0591m/z	pos_6394	4-methylcatechol	125.059	4.04447	pos	M+H	C7H8O2	78.5	0	-4.91896	C06730	HMDB0000873	452-86-8	54.5	1.34512e+06	1.37519e+06	1.53553e+06	1.55283e+06	1.5355e+06	1.61303e+06	1.36973e+06	ZBCATMYQYDCTIZ-UHFFFAOYSA-N	Others	Others	CC1=CC(O)=C(O)C=C1	TCM
4.02_235.0584m/z	pos_6403	7-Hydroxy-2-methyl-4-oxo-4H-1-benzopyran-5-acetic acid	235.058	4.0231	pos	M+H	C12H10O5	0	82.3	-7.2316	-	HMDB0040408	94356-34-0	54.4	954725	915325	955338	946679	966481	964469	956141	AWGUDSPRBOCEJK-UHFFFAOYSA-N	Others	Benzopyrans	CC1=CC(=O)C2=C(C=C(O)C=C2CC(=O)O)O1	TCM
3.94_579.1665m/z	pos_6444	Violanthin	579.167	3.94237	pos	M+H	C27H30O14	82.1	0	-7.42828	C10196	HMDB0302837;LMPK12110219	40581-17-7	53.7	462253	410107	495732	494212	476783	480597	466749	MVOUGOXRXQDXDC-RSPRXDBDSA-N	Flavonoids	Flavonoid glycosides	CC1OC(C2=C(O)C(C3OC(CO)C(O)C(O)C3O)=C(O)C3=C2OC(C2=CC=C(O)C=C2)=CC3=O)C(O)C(O)C1O	TCM
3.82_197.0795m/z	pos_6536	Homoveratric acid	197.08	3.818	pos	M+H	C10H12O4	58.7	0	-6.64047	-	HMDB0000434	93-40-3	49.9	1.28343e+06	1.21579e+06	1.28216e+06	1.3507e+06	1.34254e+06	1.2877e+06	1.26553e+06	WUAXWQRULBZETB-UHFFFAOYSA-N	Others	Others	COC1=C(OC)C=C(CC(=O)O)C=C1	TCM
3.80_259.0583m/z	pos_6553	Alternariol	259.058	3.79777	pos	M+H	C14H10O5	57.4	0	-6.93567	C16838	HMDB0030831	641-38-3	49.3	128951	125998	129927	138210	141575	139884	134039	CEBXXEKPIIDJHL-UHFFFAOYSA-N	Coumarins and derivatives	Coumarins and derivatives	CC1=CC(O)=CC2=C1C1=C(C(O)=CC(O)=C1)C(=O)O2	TCM
3.80_217.0481m/z	pos_6555	Sphondin	217.048	3.79777	pos	M+H	C12H8O4	55.4	0	-6.77438	C18081	HMDB0302839	483-66-9	49	211670	201259	207994	225339	225313	224038	208733	DLCJNIBLOSKIQW-UHFFFAOYSA-N	Coumarins and derivatives	Coumarins and derivatives	COC1=CC2=C(OC(=O)C=C2)C2=C1OC=C2	TCM
3.68_133.0640m/z	pos_6636	Cinnamaldehyde	133.064	3.67668	pos	M+H	C9H8O	43.1	0	-5.76302	C00903	HMDB0003441	104-55-2	46.8	41374.3	41492.1	40687.4	42244.4	43906.3	46186.6	41625.5	KJPRLNWUNMBNBZ-QPJJXVBHSA-N	Others	Aldehydes and derivatives	O=CC=CC1=CC=CC=C1	TCM
3.66_195.1003m/z	pos_6649	Vanillylacetone	195.1	3.65655	pos	M+H	C11H14O3	78.4	0	-6.50305	C17497	HMDB0032590	122-48-5	53.6	167851	169262	158935	174609	176347	177840	163118	OJYLAHXKWMRDGS-UHFFFAOYSA-N	Others	Others	COC1=C(O)C=CC(CCC(C)=O)=C1	TCM
3.54_131.1059m/z	pos_6742	Heptanoic acid	131.106	3.53895	pos	M+H	C7H14O2	37.5	0	-5.68407	C17714	HMDB0000666;LMFA01010007	111-14-8	45.5	27267.3	26539	26240.1	28042.1	29259.2	30679.7	27038.1	MNWFXJYAOYHMED-UHFFFAOYSA-N	Lipids	Fatty Acyls	CCCCCCC(=O)O	TCM
3.34_420.1833m/z	pos_6829	Benzyl 6-O-beta-D-apiofuranosyl-beta-D-glucoside	420.183	3.34433	pos	M+NH4	C18H26O10	0	51.1	-7.7997	-	HMDB0303056	-	47.5	241248	245881	231882	239629	250331	237713	246256	NJMQSVWMCODQIP-FQXXIRCGSA-N	Carbohydrates and derivatives	Glucosides	OCC1(O)COC(OCC2OC(OCC3=CC=CC=C3)C(O)C(O)C2O)C1O	TCM
3.01_180.0643m/z	pos_7032	L-Dopa	180.064	3.00555	pos	M+H-H2O	C9H11NO4	0	56.7	-6.03786	C00355	HMDB0000181	59-92-7	49.2	218771	229117	215522	220158	224530	223773	221827	WTDRDQBEARUVNC-LURJTMIESA-N	Amino acids and derivatives	Other amino acids	NC(CC1=CC(O)=C(O)C=C1)C(=O)O	TCM
3.01_163.0379m/z	pos_7033	4-Hydroxycoumarin	163.038	3.00555	pos	M+H	C9H6O3	48	0	-6.64471	C20414	-	1076-38-6	47.7	797616	776073	759215	775943	737078	760128	804511	VXIXUWQIVKSKSA-UHFFFAOYSA-N	Coumarins and derivatives	Coumarins and derivatives	O=C1C=C(O)C2=CC=CC=C2O1	TCM
2.83_441.1362m/z	pos_7123	Oleoside dimethyl ester	441.136	2.82597	pos	M+Na	C18H26O11	58.6	0	-1.28449	-	HMDB0031350	30164-95-5	50.2	235749	226639	228159	220914	203057	219576	237369	KYVUMEGNMQDSHO-YWEYNIOJSA-N	Terpenoids	Terpene glycosides	CC=C1C(OC2OC(CO)C(O)C(O)C2O)OC=C(C(=O)OC)C1CC(=O)OC	TCM
2.62_132.0800m/z	pos_7242	Cathinone	132.08	2.62487	pos	M+H-H2O	C9H11NO	75.2	0	-5.04015	C08301	-	71031-15-7	53.1	82463.9	84471.8	81834.2	84230.5	85508.2	87112.6	81494.3	PUAQLLVFLMYYJJ-ZETCQYMHSA-N	Others	Ketones and derivatives	CC(N)C(=O)C1=CC=CC=C1	TCM
2.55_390.1729m/z	pos_7264	Syringin	390.173	2.54737	pos	M+NH4	C17H24O9	60.7	0	-7.90408	C01533	-	118-34-3	49.8	337504	337983	345486	330068	334205	324369	330178	QJVXKWHHAMZTBY-GCPOEHJPSA-N	Carbohydrates and derivatives	Other carbohydrates	COC1=CC(C=CCO)=CC(OC)=C1OC1OC(CO)C(O)C(O)C1O	TCM
2.47_216.0853m/z	pos_7301	Syringic acid	216.085	2.46705	pos	M+NH4	C9H10O5	52.9	0	-7.01411	C10833	HMDB0002085	530-57-4	47.8	182282	173065	170480	185308	187675	180421	175467	JMSVCTWVEWCHDZ-UHFFFAOYSA-N	Phenolic acids and derivatives	Benzoic acids and derivatives	COC1=CC(C(=O)O)=CC(OC)=C1O	TCM
2.47_193.0483m/z	pos_7304	Scopoletin	193.048	2.46705	pos	M+H	C10H8O4	72.5	0	-6.32489	C01752	HMDB0034344	92-61-5	52.2	219772	228372	221311	225872	224047	210895	213610	RODXRVNMMDRFIK-UHFFFAOYSA-N	Coumarins and derivatives	Coumarins and derivatives	COC1=C(O)C=C2OC(=O)C=CC2=C1	TCM
2.41_291.0842m/z	pos_7321	Epicatechin	291.084	2.40808	pos	M+H	C15H14O6	91.8	0	-7.42763	C09727	HMDB0001871;LMPK12020003	490-46-0	55.7	328445	330986	332159	338289	338061	322582	324475	PFTAWBLQPZVEMU-DZGCQCFKSA-N	Flavonoids	Flavanol	OC1=CC(O)=C2CC(O)C(C3=CC(O)=C(O)C=C3)OC2=C1	TCM
2.35_167.0328m/z	pos_7354	Phthalic acid	167.033	2.34897	pos	M+H	C8H6O4	59.8	0	-6.27544	C01606	HMDB0002107	88-99-3	49.8	73378.8	80439.3	71782.9	75351.2	75467.1	73691.2	76550.3	XNGIFLGASWRNHJ-UHFFFAOYSA-N	Phenolic acids and derivatives	Benzoic acids and derivatives	O=C(O)C1=CC=CC=C1C(=O)O	TCM
2.19_227.1010m/z	pos_7421	Carbidopa	227.101	2.19268	pos	M+H	C10H14N2O4	45.5	0	-7.22829	-	HMDB0014336;HMDB0246122	28860-95-9	46.7	534299	538041	522430	533945	551292	532477	533000	TZFNLOMSOLWIDK-JTQLQIEISA-N	Phenolic acids and derivatives	Phenylpropanoic acids and derivatives	CC(CC1=CC(O)=C(O)C=C1)(NN)C(=O)O	TCM
1.95_120.0803m/z	pos_7498	Tyramine	120.08	1.95232	pos	M+H-H2O	C8H11NO	69.3	0	-3.55852	C00483	HMDB0000306;PW_C000210	51-67-2	52.8	3.75113e+06	3.95634e+06	3.85802e+06	3.9581e+06	4.07156e+06	4.04474e+06	3.62514e+06	DZGWFCGJZKJUFP-UHFFFAOYSA-N	Others	Amines and derivatives	NCCC1=CC=C(O)C=C1	TCM
1.86_192.0642m/z	pos_7523	5-hydroxyindole-3-acetic acid	192.064	1.85508	pos	M+H	C10H9NO3	59	0	-7.08049	C05635	HMDB0000763	54-16-0	49.6	232041	229190	235488	232828	235821	232819	228966	DUUGKQCEGZLZNO-UHFFFAOYSA-N	Indoles and derivatives	Indoles and derivatives	O=C(O)CC1=CNC2=C1C=C(O)C=C2	TCM
1.62_144.0469m/z	pos_7558	4-Methyl-5-thiazoleethanol	144.047	1.61712	pos	M+H	C6H9NOS	54	0	-5.8797	C04294	HMDB0032985	137-00-8	47.1	570507	557866	542521	537764	528359	545051	579103	BKAWJIRCKVUVED-UHFFFAOYSA-N	Others	Azoles	CC1=C(CCO)SC=N1	TCM
1.04_152.0557m/z	pos_7655	Guanine	152.056	1.04093	pos	M+H	C5H5N5O	86.2	0	-6.62969	C00242	HMDB0000132;PW_C000086	73-40-5	55	475430	441445	455332	434827	470900	446642	449011	UYTPUPDQBNUYGX-UHFFFAOYSA-N	Others	Others	NC1=NC2=C(NC=N2)C(=O)N1	TCM
0.97_123.0435m/z	pos_7719	P-Hydroxybenzaldehyde	123.043	0.969617	pos	M+H	C7H6O2	93.9	0	-4.64486	C00633	HMDB0011718	123-08-0	57.1	115590	111425	119663	118459	127463	124724	104920	RGHHSNMVTDWUBI-UHFFFAOYSA-N	Others	Aldehydes and derivatives	O=CC1=CC=C(O)C=C1	TCM
0.90_144.1010m/z	pos_7752	Proline betaine	144.101	0.8979	pos	M+H	C7H13NO2	55.5	0	-6.6439	C10172	HMDB0004827	471-87-4	48.1	9.4986e+06	8.50872e+06	8.95547e+06	8.79868e+06	9.4885e+06	8.86188e+06	8.9168e+06	CMUNUTVVOOHQPW-LURJTMIESA-N	Amino acids and derivatives	Other amino acids	C[N+]1(C)CCCC1C(=O)[O-]	TCM
0.84_216.1215m/z	pos_7766	Suberic Acid	216.122	0.844483	pos	M+ACN+H	C8H14O4	0	56.6	-8.78672	C08278	HMDB0000893;LMFA01170001	505-48-6	48.4	522089	526064	463596	449194	468531	434828	489495	TYFQFVWCELRYAO-UHFFFAOYSA-N	Lipids	Fatty Acyls	O=C(O)CCCCCCC(=O)O	TCM
0.72_124.0387m/z	pos_7818	Nicotinic acid	124.039	0.7199	pos	M+H	C6H5NO2	78.9	0	-4.68914	C00253	HMDB0001488;PW_C001145	59-67-6	54.1	507695	488397	537979	563109	581853	592221	479949	PVNIIMVLHYAWGP-UHFFFAOYSA-N	Others	Pyridines and derivatives	O=C(O)C1=CN=CC=C1	TCM
0.72_97.0283m/z	pos_7819	Furfural	97.0283	0.7199	pos	M+H	C5H4O2	79.7	0	-0.716634	C14279	HMDB0032914	1998/1/1	55.3	327012	300032	311714	307693	326851	312994	308693	HYBBIBNJHNGZAN-UHFFFAOYSA-N	Others	Aldehydes and derivatives	O=CC1=CC=CO1	TCM
0.68_136.0748m/z	pos_7854	2-phenylacetamide	136.075	0.684333	pos	M+H	C8H9NO	64.1	0	-6.68365	C02505	HMDB0010715	103-81-1	50.9	281300	271530	247682	247352	279295	262356	263870	LSBDFXRDZJMBSC-UHFFFAOYSA-N	Others	Others	NC(=O)CC1=CC=CC=C1	TCM
0.63_116.0702m/z	pos_7939	L-Proline	116.07	0.630967	pos	M+H	C5H9NO2	94.2	0	-3.75387	C00148	HMDB0000162;PW_C000106	147-85-3	56.9	2.06404e+07	1.8593e+07	2.0331e+07	20561315	2.13988e+07	2.11573e+07	2.00443e+07	ONIBWKKTOPOVIA-BYPYZUCNSA-N	Amino acids and derivatives	Other amino acids	O=C(O)C1CCCN1	TCM
0.61_138.0540m/z	pos_7947	Trigonelline	138.054	0.613133	pos	M+H	C7H7NO2	85.7	0	-6.78592	C01004	HMDB0000875	535-83-1	55.3	3.27282e+06	2.81374e+06	3.16937e+06	3.12735e+06	3.22749e+06	3.19434e+06	3.20205e+06	WWNNZCOKKKDOPX-UHFFFAOYSA-N	Alkaloids and derivatives	Alkaloids and derivatives	C[N+]1=CC=CC(C(=O)[O-])=C1	TCM
0.60_175.1178m/z	pos_7972	L(+)-Arginine	175.118	0.595183	pos	M+H	C6H14N4O2	94.6	0	-6.76636	-	-	-	56	9.73303e+06	9.75388e+06	9.49469e+06	9.42768e+06	9.69279e+06	9.78578e+06	9.57406e+06	ODKSFYDXXFIFQN-BYPYZUCNSA-N	Amino acids and derivatives	Alpha-amino acids	NC(N)=NCCCC(N)C(=O)O	TCM
0.60_162.0750m/z	pos_7974	Mannosamine	162.075	0.595183	pos	M+H-H2O	C6H13NO5	84.8	0	-6.26232	-	-	-	54.9	726258	666982	684159	688252	709946	710635	717269	MSWZFWKMSRAUBD-IVMDWMLBSA-N	Carbohydrates and derivatives	Monosaccharides	NC1C(O)OC(CO)C(O)C1O	TCM
0.60_104.0705m/z	pos_7982	Gamma-Aminobutyric Acid	104.071	0.595183	pos	M+H	C4H9NO2	72.7	0	-1.00014	C00334	HMDB0000112;PW_C000071	1956/12/2;56-12-2	53.9	333936	301657	323921	325344	337318	341527	321576	BTCSSZJGUNDROE-UHFFFAOYSA-N	Amino acids and derivatives	Gamma-amino acids and derivatives	NCCCC(=O)O	TCM
0.38_143.0330m/z	pos_8182	5-hydroxymethyl-2-furancarboxylic acid	143.033	0.3802	pos	M+H	C6H6O4	63.6	0	-6.42497	C20448	HMDB0002432	6338-41-6	50.8	59175	51343.5	64553.3	62279.4	70609.5	65825.3	43128.6	PCSKKIUURRTAEM-UHFFFAOYSA-N	Others	Others	O=C(O)C1=CC=C(CO)O1	TCM
0.31_173.0797m/z	pos_8188	Ethyl Beta-D-Glucopyranoside	173.08	0.31295	pos	M+H-2H2O	C8H16O6	0	50.3	-5.40727	-	HMDB0029968	3198-49-0	48.2	57285.6	51224.4	56944.8	57081.5	55762.3	53539.5	49792.7	WYUFTYLVLQZQNH-JAJWTYFOSA-N	Carbohydrates and derivatives	Glucosides	CCOC1OC(CO)C(O)C(O)C1O	TCM
0.00_96.0444m/z	pos_8203	3-hydroxypyridine	96.0444	0.00366667	pos	M+H	C5H5NO	74.3	0	-0.324956	-	-	-	54.4	28665.5	26924.9	31460.8	32235.9	33822.1	34436.4	24063.1	GRFNBEZIAWKNCO-UHFFFAOYSA-N	Others	Pyridines and derivatives	OC1=CN=CC=C1	TCM
9.75_355.1150m/z	pos_4682	Asarinin	355.115	9.75335	pos	M+H	C20H18O6	72	0	-7.44698	C22587;C10882	HMDB0034256	133-04-0;607-80-7	49.4	78038.2	82739.3	79004.4	77755.6	70930.4	77053.6	70946.9	PEYUIKBAABKQKQ-AFHBHXEDSA-N	Lignans and derivatives	Lignans and derivatives	C1=C(C2OCC3C(C4=CC=C5OCOC5=C4)OCC23)C=C2OCOC2=C1	TCM
4.13_123.0435m/z	pos_1845	Benzoic acid	123.043	4.12642	pos	M+H	C7H6O2	73.3	0	-4.67623	C00180	HMDB0001870	65-85-0	52.3	35202.9	36492.7	39406.8	39655.5	41132.7	38441.5	32614.6	WPYMKLBDIGXBTP-UHFFFAOYSA-N	Phenolic acids and derivatives	Benzoic acids and derivatives	O=C(O)C1=CC=CC=C1	TCM
8.29_309.2037m/z	pos_4925	Hexadecanedioic acid	309.204	8.28685	pos	M+Na	C16H30O4	81.8	0	0.214183	C19615	HMDB0000672;LMFA01170022	505-54-4	54.7	267504	294364	271083	278444	271423	283654	273259	QQHJDPROMQRDLA-UHFFFAOYSA-N	Lipids	Fatty Acyls	O=C(O)CCCCCCCCCCCCCCC(=O)O	TCM
1.13_111.0437m/z	pos_579	Hydroquinone	111.044	1.13045	pos	M+H	C6H6O2	85.5	0	-2.79687	C00530	HMDB0002434;PW_C001632	123-31-9	56	203328	197000	205013	201023	213414	208803	191643	QIGBRXMKCJKVMJ-UHFFFAOYSA-N	Others	Others	OC1=CC=C(O)C=C1	TCM
4.42_287.0531m/z	pos_6159	Kaempferol	287.053	4.41718	pos	M+H	C15H10O6	82.1	0	-6.84213	C05903	HMDB0005801;HMDB0032008;LMPK12110003	520-18-3;80714-53-0	53.8	52660.8	59443.2	52027.4	56120	51323.8	53102.6	54700.4	IYRMWMYZSQPJKC-UHFFFAOYSA-N	Flavonoids	Flavonols	O=C1C(O)=C(C2=CC=C(O)C=C2)OC2=CC(O)=CC(O)=C12	TCM
2.39_105.0697m/z	pos_7338	Styrene	105.07	2.3878	pos	M+H	C8H8	61.3	0	-1.59615	C07083	HMDB0034240	100-42-5	51.6	45057.2	46490.5	43452.2	45703.8	45079.6	45551.1	44434.4	PPBRXRYQALVLMV-UHFFFAOYSA-N	Others	Others	C=CC1=CC=CC=C1	TCM
13.87_468.3861m/z	pos_4220	Vitamin k1	468.386	13.8655	pos	M+NH4	C31H46O2	88.4	0	5.44401	C02059	HMDB0003555;PW_C001924	84-80-0	54.9	180825	225314	178683	155604	253319	283661	207756	MBWXNTAXLNYFJB-NKFFZRIASA-N	Vitamins	Vitamins	CC(=CCC1=C(C)C(=O)C2=CC=CC=C2C1=O)CCCC(C)CCCC(C)CCCC(C)C	TCM
9.71_823.4046m/z	pos_3505	Glycyrrhizinic acid	823.405	9.709	pos	M+H	C42H62O16	99.4	0	-7.83667	C02284	HMDB0029843	1405-86-3	57.9	2.45044e+06	2.34225e+06	2.47392e+06	2.32967e+06	2.35209e+06	2.30941e+06	2.27752e+06	LPLVUJXQOOQHMX-UHFFFAOYSA-N	Terpenoids	Terpene glycosides	CC1(C(=O)O)CCC2(C)CCC3(C)C(=CC(=O)C4C5(C)CCC(OC6OC(C(=O)O)C(O)C(O)C6OC6OC(C(=O)O)C(O)C(O)C6O)C(C)(C)C5CCC43C)C2C1	NON_TCM

## Sheet: Fig2-D
Compound	ID	Metabolite	m/z	Retention time	Mode	Adducts	Formula	Fragmentation Score	Theoretical Fragmentation Score	Mass Error (ppm)	KEGG Compound ID	Library ID	CAS ID	Score	Y1	Y2	Y3	Y4	Y5	Y6	QC01	InChIKey	Class Ⅱ	Class Ⅲ	SMILES	Flag
0.56_131.0444m/z	neg_195	L-Asparagine	131.044	0.561417	neg	M-H	C4H8N2O3	88.3	0	-13.4335	C00152	HMDB0000168;PW_C000110	70-47-3	53.9	113191	107962	104983	114534	106542	102152	115146	DCXYFEDJOCDNAF-REOHCLBHSA-N	Amino acids and derivatives	Other amino acids	NC(=O)CC(N)C(=O)O	TCM
0.56_132.0285m/z	neg_196	L-Aspartic Acid	132.028	0.561417	neg	M-H	C4H7NO4	79.8	0	-13.385	C00049	HMDB0000191;PW_C000123	56-84-8	52.4	21163.4	20862.1	21339.5	20502.6	21761.2	20590.8	22348.1	CKLJMWTZIZZHCS-REOHCLBHSA-N	Amino acids and derivatives	Other amino acids	NC(CC(=O)O)C(=O)O	TCM
0.56_225.0600m/z	neg_208	Inositol	225.06	0.561417	neg	M+FA-H	C6H12O6	80.2	0	-8.70729	C00137	HMDB0000211	87-89-8	53.8	54709.2	56189.3	52140.5	49993.1	51579.6	51843.9	56234.8	CDAISMWEOUEBRE-UHFFFAOYSA-N	Others	Alcohols and derivatives	OC1C(O)C(O)C(O)C(O)C1O	TCM
0.58_146.0441m/z	neg_224	L-Glutamic Acid	146.044	0.580833	neg	M-H	C5H9NO4	81.4	0	-12.1915	C00025	HMDB0000148;PW_C000095	56-86-0	53	35261.4	33663.1	35003.7	34705.8	35612.5	35487.3	36367.2	WHUUTDBJXJRKMK-UHFFFAOYSA-N	Amino acids and derivatives	Other amino acids	NC(CCC(=O)O)C(=O)O	TCM
0.67_191.0180m/z	neg_310	Citric acid	191.018	0.673383	neg	M-H	C6H8O7	97.4	0	-9.00454	C00158	HMDB0000094;PW_C000063	77-92-9	57.3	6.87774e+06	8.69497e+06	6.87605e+06	6.67041e+06	6.80932e+06	6.68168e+06	7.29654e+06	KRKNYBCHXYNGOX-UHFFFAOYSA-K	Organic acids and derivatives	Organic acids and derivatives	O=C(O)CC(O)(CC(=O)O)C(=O)O	TCM
1.07_282.0829m/z	neg_439	Guanosine	282.083	1.06535	neg	M-H	C10H13N5O5	98.1	0	-5.3125	C00387	HMDB0000133;PW_C000087	118-00-3	57.2	70551.2	70574.8	65757	80261.5	65468.9	76605.2	76647.2	NYHBQMYGNKIUIF-UUOKFMHZSA-N	Nucleotides and derivatives	Nucleotides and derivatives	NC1=NC2=C(N=CN2C2OC(CO)C(O)C2O)C(=O)N1	TCM
1.13_202.1068m/z	neg_452	Stachydrine	202.107	1.1257	neg	M+Hac-H	C7H13NO2	0	47.1	-4.44284	C10172	HMDB0004827	471-87-4	48.2	86008.8	80393.1	79877.1	90518.5	85737.3	86288.5	87298.9	CMUNUTVVOOHQPW-LURJTMIESA-N	Amino acids and derivatives	Other amino acids	C[N+]1(C)CCCC1C(=O)[O-]	TCM
2.19_175.0384m/z	neg_597	4-Methylumbelliferone	175.038	2.18678	neg	M-H	C10H8O3	62.3	0	-9.5237	C03081	HMDB0059622	90-33-5	50	125411	126409	122462	126204	131764	127166	128519	HSHNITRMYYLLCV-UHFFFAOYSA-N	Coumarins and derivatives	Coumarins and derivatives	CC1=CC(=O)OC2=C1C=CC(O)=C2	TCM
2.55_311.0393m/z	neg_744	Caftaric acid	311.039	2.54707	neg	M-H	C13H12O9	98.8	0	-4.93762	-	HMDB0013680	67879-58-7	58	2.3578e+06	2.46105e+06	2.31697e+06	2.36567e+06	2.58422e+06	2.3275e+06	2.39709e+06	SWGKAHCIOQPKFW-JTNORFRNSA-N	Phenolic acids and derivatives	Cinnamic acids and derivatives	O=C(C=CC1=CC=C(O)C(O)=C1)OC(C(=O)O)C(O)C(=O)O	TCM
2.59_209.0439m/z	neg_757	5-Hydroxyferulic acid	209.044	2.58628	neg	M-H	C10H10O5	0	71	-7.91256	C05619	HMDB0035484	1782-55-4;110642-42-7	52.1	1.61775e+06	1.58648e+06	1.53304e+06	1.50693e+06	1.72199e+06	1.62306e+06	1.54065e+06	YFXWTVLDSKSYLW-NSCUHMNNSA-N	Phenolic acids and derivatives	Cinnamic acids and derivatives	COC1=C(O)C(O)=CC(C=CC(=O)O)=C1	TCM
2.63_203.0810m/z	neg_770	L-Tryptophan	203.081	2.62913	neg	M-H	C11H12N2O2	77.7	0	-8.07023	C00078	HMDB0000929;PW_C000741	73-22-3	53.4	415781	410293	435497	425735	457068	410810	416721	QIVBCDIJIAJPQS-UHFFFAOYSA-N	Indoles and derivatives	Indoles and derivatives	NC(CC1=CNC2=CC=CC=C12)C(=O)O	TCM
2.67_481.0963m/z	neg_790	Isomangiferin	481.096	2.66922	neg	M+Hac-H	C19H18O11	0	81.7	-3.42534	C16979	HMDB0029477	24699-16-9	54.6	277329	281760	272722	265961	287107	250578	282395	CDYBOKJASDEORM-HBVDJMOISA-N	Others	Benzopyrans	O=C1C2=CC(O)=C(O)C=C2OC2=C1C(O)=CC(O)=C2C1OC(CO)C(O)C(O)C1O	TCM
2.73_165.0180m/z	neg_813	Terephthalic acid	165.018	2.73187	neg	M-H	C8H6O4	36	0	-8.11845	C06337	HMDB0002428	100-21-0	45	430253	420004	426178	431677	452182	433101	423216	KKEYFWRCBNTPAC-UHFFFAOYSA-N	Phenolic acids and derivatives	Benzoic acids and derivatives	O=C(O)C1=CC=C(C(=O)O)C=C1	TCM
2.73_331.1018m/z	neg_815	D(-)-Salicin	331.102	2.73187	neg	M+FA-H	C13H18O7	75.1	0	-5.90012	-	-	-	53	139885	127099	134776	138066	141667	128075	137920	NGFMICBWJRZIBI-UJPOAAIJSA-N	Carbohydrates and derivatives	Other carbohydrates	OCC1=CC=CC=C1OC1OC(CO)C(O)C(O)C1O	TCM
2.86_165.0539m/z	neg_849	P-hydroxylphenylpropanol	165.054	2.85925	neg	M-H	C9H10O3	51.5	0	-10.681	-	-	-	47.9	1.16344e+07	1.16985e+07	1.17582e+07	1.19755e+07	1.26505e+07	1.19319e+07	1.16753e+07	NMHMNPHRMNGLLB-UHFFFAOYSA-N	Phenolic acids and derivatives	Phenylpropanoic acids and derivatives	O=C(O)CCC1=CC=C(O)C=C1	TCM
2.94_341.0860m/z	neg_870	1-O-Caffeoyl-Beta-D-Glucose	341.086	2.94352	neg	M-H	C15H18O9	0	85.4	-5.26673	C10433	HMDB0302440	-	55	705062	661396	688933	691416	728716	669237	696492	WQSDYZZEIBAPIN-VBQORRLJSA-N	Phenolic acids and derivatives	Cinnamic acids and derivatives	O=C(C=CC1=CC(O)=C(O)C=C1)OC1OC(CO)C(O)C(O)C1O	TCM
3.26_135.0434m/z	neg_992	Epsilon-Caprolactone	135.043	3.26093	neg	M+Na-2H	C6H10O2	0	57.6	5.53475	C01880	HMDB0060476	502-44-3	50	350573	351684	346603	356747	366639	366293	330446	PAPBSGBWRJIAAV-UHFFFAOYSA-N	Others	Lactones	O=C1CCCCCO1	TCM
3.28_207.0646m/z	neg_1005	Sinapyl aldehyde	207.065	3.28255	neg	M-H	C11H12O4	44.3	0	-7.86406	-	-	-	46	40560.7	39305.1	38115.9	39526.6	41816.5	39721	37842.3	CDICDSOGTRCHMG-ONEGZZNKSA-N	Others	Others	COC1=CC(C=CC=O)=CC(OC)=C1O	TCM
3.28_567.1690m/z	neg_1011	Mulberroside A	567.169	3.28255	neg	M-H	C26H32O14	97.5	0	-5.23887	-	HMDB0254945	-	57.9	3.09314e+06	2.75318e+06	2.75773e+06	2.86788e+06	2.84516e+06	2.72464e+06	2.82103e+06	HPSWAEGGWLOOKT-VUNDNAJOSA-N	Stilbenes	Stilbenes	OCC1OC(OC2=CC(C=CC3=CC=C(OC4OC(CO)C(O)C(O)C4O)C=C3O)=CC(O)=C2)C(O)C(O)C1O	TCM
3.75_327.1433m/z	neg_1292	Dihydrophaseic acid	327.143	3.7451	neg	M+FA-H	C15H22O5	0	54	-5.75684	C15971	HMDB0038660	41756-77-8	49.1	496133	448456	469324	471599	464580	463586	452328	XIVFQYWMMJWUCD-VSTJRZLJSA-N	Terpenoids	Sesquiterpenoids	CC(C=CC1(O)C2(C)COC1(C)CC(O)C2)=CC(=O)O	TCM
3.89_405.1168m/z	neg_1357	Astringin	405.117	3.89093	neg	M-H	C20H22O9	99.5	0	-5.68574	C10245	HMDB0303169;LMPK13090007	29884-49-9	57.7	3.11153e+07	2.40944e+07	2.89031e+07	2.82757e+07	2.78227e+07	2.78761e+07	2.83186e+07	PERPNFLGJXUDDW-CUYWLFDKSA-N	Stilbenes	Stilbenes	OCC1OC(OC2=CC(C=CC3=CC(O)=C(O)C=C3)=CC(O)=C2)C(O)C(O)C1O	TCM
3.89_407.1225m/z	neg_1358	Zanthobisquinolone	407.122	3.89093	neg	M+FA-H	C21H18N2O4	0	43.8	-6.61807	-	HMDB0040786	57147-67-8	45.1	931215	694575	857778	834960	829313	831203	848268	JCLGYGPWVWEPSU-UHFFFAOYSA-N	Others	Quinolines and derivatives	CN1C(=O)C(CC2=C(O)C3=CC=CC=C3N(C)C2=O)=C(O)C2=CC=CC=C21	TCM
3.91_123.0433m/z	neg_1361	Butyl formate	123.043	3.9115	neg	M+Na-2H	C5H10O2	0	53.2	5.81686	C21713	HMDB0040575	592-84-7	49.1	50700.1	46109.9	49942.7	52324.2	53233	52596.5	46747.8	NMJJFJNHVMGPGM-UHFFFAOYSA-N	Organic acids and derivatives	Organic acids and derivatives	CCCCOC=O	TCM
3.91_167.0332m/z	neg_1363	Vanillic acid	167.033	3.9115	neg	M-H	C8H8O4	78.5	0	-10.4638	C06672	HMDB0000484	121-34-6	53.2	1.62837e+06	1.50378e+06	1.62399e+06	1.62679e+06	1.66447e+06	1.67062e+06	1.53323e+06	WKOLLVMJNQIZCI-UHFFFAOYSA-N	Phenolic acids and derivatives	Benzoic acids and derivatives	COC1=CC(C(=O)O)=CC=C1O	TCM
4.02_161.0226m/z	neg_1428	Umbelliferone	161.023	4.0164	neg	M-H	C9H6O3	82.4	0	-11.0972	C09315	HMDB0029865	93-35-6	52.8	29907.9	27399.1	29566.3	27297.8	28133	29061.8	28901.8	ORHBXUUXSCNDEV-UHFFFAOYSA-N	Coumarins and derivatives	Coumarins and derivatives	O=C1C=CC2=C(C=C(O)C=C2)O1	TCM
4.12_441.0804m/z	neg_1453	Catechin gallate	441.08	4.12093	neg	M-H	C22H18O10	96.7	0	-5.24921	-	HMDB0029255	-	57.5	1.87071e+06	1.78143e+06	1.84609e+06	1.80723e+06	1.78201e+06	1.83881e+06	1.91973e+06	LSHVYAFMTMFKBA-TZIWHRDSSA-N	Flavonoids	Flavanol	O=C(OC1CC2=C(O)C=C(O)C=C2OC1C1=CC(O)=C(O)C=C1)C1=CC(O)=C(O)C(O)=C1	TCM
4.20_273.0755m/z	neg_1477	Fisetinidol	273.075	4.20397	neg	M-H	C15H14O5	69.7	0	-5.05598	C09735	LMPK12020013	490-49-3	52	202027	192906	204926	197471	204674	206507	205355	VFZYLYJWCROVLO-DZGCQCFKSA-N	Flavonoids	Flavanol	OC1=CC2=C(C=C1)CC(O)C(C1=CC(O)=C(O)C=C1)O2	TCM
4.33_433.1116m/z	neg_1558	Naringenin-7-O-beta-D-glucoside	433.112	4.33018	neg	M-H	C21H22O10	71.9	0	-5.53235	-	-	-	51.7	167497	151070	171166	155377	162575	157386	178818	DLIKSSGEMUFQOK-SFTVRKLSSA-N	Flavonoids	Flavonoid glycosides	O=C1CC(C2=CC=C(O)C=C2)OC2=CC(OC3OC(CO)C(O)C(O)C3O)=CC(O)=C12	TCM
4.35_515.1167m/z	neg_1576	3,4-di-o-caffeoylquinic acid	515.117	4.3515	neg	M-H	C25H24O12	96.6	0	-5.47326	C10468	HMDB0030705	14534-61-3	56.9	257527	255339	254566	236426	242456	248562	268995	UFCLZKMFXSILNL-UHFFFAOYSA-N	Phenolic acids and derivatives	Quinic acids and derivatives	O=C(C=CC1=CC(O)=C(O)C=C1)OC1CC(O)(C(=O)O)CC(O)C1OC(=O)C=CC1=CC(O)=C(O)C=C1	TCM
4.42_581.1843m/z	neg_1627	Kuwanon Y	581.184	4.41583	neg	M-H	C34H30O9	0	65.8	4.53195	-	HMDB0033296	105016-28-2	49.5	222488	193218	220969	206940	222279	209227	245560	YYUHPJKWIHNMSV-NSCUHMNNSA-N	Others	Diarylheptanoids	CC1=CC(C2=C(O)C=C(C=CC3=C(O)C=C(O)C=C3)C=C2O)C(C(=O)C2=C(O)C=C(O)C=C2)C(C2=C(O)C=C(O)C=C2)C1	TCM
4.48_257.0803m/z	neg_1647	Rhapontigenin	257.08	4.47888	neg	M-H	C15H14O4	96.3	0	-6.23468	-	HMDB0031842	500-65-2	57.4	2.33702e+06	2.2091e+06	2.47378e+06	2.19698e+06	2.43269e+06	2.2932e+06	2.34772e+06	PHMHDRYYFAYWEG-NSCUHMNNSA-N	Stilbenes	Stilbenes	COC1=CC=C(C=CC2=CC(O)=CC(O)=C2)C=C1O	TCM
4.48_465.1376m/z	neg_1652	Agnuside	465.138	4.47888	neg	M-H	C22H26O11	0	52.3	-5.72057	C09765	HMDB0036561	11027-63-7	48.9	2.5943e+07	2.42367e+07	2.78987e+07	2.36745e+07	2.59097e+07	2.38659e+07	2.72116e+07	GLACGTLACKLUJX-QNAXTHAFSA-N	Terpenoids	Terpene glycosides	O=C(OCC1=CC(O)C2C=COC(OC3OC(CO)C(O)C(O)C3O)C12)C1=CC=C(O)C=C1	TCM
4.63_299.0546m/z	neg_1709	Tectorigenin	299.055	4.62523	neg	M-H	C16H12O6	76.8	0	-5.00182	C10534	HMDB0042024;LMPK12050385	548-77-6	53.2	238450	246609	255683	254242	254577	245474	246130	OBBCRPUNCUPUOS-UHFFFAOYSA-N	Flavonoids	Isoflavones	COC1=C(O)C2=C(C=C1O)OC=C(C1=CC=C(O)C=C1)C2=O	TCM
4.65_231.0648m/z	neg_1724	Cassiachromone	231.065	4.64655	neg	M-H	C13H12O4	0	60.7	-6.49406	-	HMDB0030813	28955-30-8	50	163236	180555	179199	175710	182654	176664	173079	YMCXDPKFRCHLPK-UHFFFAOYSA-N	Others	Benzopyrans	CC(=O)CC1=CC(O)=CC2=C1C(=O)C=C(C)O2	TCM
4.82_345.0962m/z	neg_1817	Sakuranetin	345.096	4.8185	neg	M+Hac-H	C16H14O5	0	67.5	-2.52564	C09833	HMDB0030090;LMPK12140571	2957-21-3	52.3	67102	77266.5	77122.2	70661.4	74306.1	68443.2	70612.9	DJOJDHGQRNZXQQ-AWEZNQCLSA-N	Flavonoids	Flavones	COC1=CC(O)=C2C(=O)CC(C3=CC=C(O)C=C3)OC2=C1	TCM
4.84_235.0603m/z	neg_1827	5,6,7-Trimethoxycoumarin	235.06	4.83985	neg	M-H	C12H12O5	0	47.6	-3.92549	C09313	-	55085-47-7	47.7	24561	29224.3	26426.8	26428.2	26539.1	26679.4	26680	FOBNRKTURPWTQX-UHFFFAOYSA-N	Coumarins and derivatives	Coumarins and derivatives	COC1=C(OC)C(OC)=C2C=CC(=O)OC2=C1	TCM
5.06_137.0227m/z	neg_1919	4-Hydroxybenzoic acid	137.023	5.05653	neg	M-H	C7H6O3	96.8	0	-12.7459	C00156	HMDB0000500;PW_C000382	99-96-7	56.5	1.05886e+06	1.09238e+06	1.07347e+06	1.08436e+06	1.12559e+06	1.0875e+06	1.06083e+06	FJKROLUGYXJWQN-UHFFFAOYSA-N	Phenolic acids and derivatives	Benzoic acids and derivatives	O=C(O)C1=CC=C(O)C=C1	TCM
5.06_289.0704m/z	neg_1924	(+)-Catechin	289.07	5.05653	neg	M-H	C15H14O6	52.2	0	-4.84892	C06562	HMDB0002780;LMPK12020001	154-23-4	48.5	73471.1	77885.2	72337.3	75186.9	72982.4	76551.3	69603.1	PFTAWBLQPZVEMU-DZGCQCFKSA-N	Flavonoids	Flavanol	OC1=CC(O)=C2CC(O)C(C3=CC(O)=C(O)C=C3)OC2=C1	TCM
5.39_285.0754m/z	neg_2076	Oxypeucedanin	285.075	5.38593	neg	M-H	C16H14O5	84.8	0	-5.07373	C09282	HMDB0030622	737-52-0;26091-73-6	55.3	1.36661e+06	1.41197e+06	1.35582e+06	1.3502e+06	1.35178e+06	1.36057e+06	1.25831e+06	QTAGQHZOLRFCBU-UHFFFAOYSA-N	Coumarins and derivatives	Coumarins and derivatives	CC1(C)OC1COC1=C2C=CC(=O)OC2=CC2=C1C=CO2	TCM
5.74_535.1587m/z	neg_2254	Inosine	535.159	5.74257	neg	2M-H	C10H12N4O5	0	42.6	8.21631	C00294	HMDB0000195;HMDB0247301;PW_C000127	58-63-9	44	111683	109024	105397	103689	101988	108844	98131.2	UGQMRVRMYYASKQ-KQYNXXCUSA-N	Nucleotides and derivatives	Nucleotides and derivatives	O=C1NC=NC2=C1N=CN2C1OC(CO)C(O)C1O	TCM
5.76_285.0391m/z	neg_2263	Luteolin	285.039	5.76467	neg	M-H	C15H10O6	71.2	0	-4.80129	C01514	HMDB0005800;LMPK12110006	491-70-3	52.6	2.03612e+06	2.05248e+06	2.02747e+06	2.03213e+06	1.96612e+06	2.07735e+06	1.89637e+06	IQPNAANSBPBGFQ-UHFFFAOYSA-N	Flavonoids	Flavones	O=C1C=C(C2=CC(O)=C(O)C=C2)OC2=CC(O)=CC(O)=C12	TCM
5.79_299.0183m/z	neg_2272	Myricetin	299.018	5.78667	neg	M-H2O-H	C15H10O8	41.8	0	-4.58112	C10107	HMDB0002755;LMPK12110001	529-44-2	46.5	231241	244224	233030	232743	220856	222758	204918	IKMDFBPHZNJCSN-UHFFFAOYSA-N	Flavonoids	Flavonols	O=C1C(O)=C(C2=CC(O)=C(O)C(O)=C2)OC2=CC(O)=CC(O)=C12	TCM
5.81_317.0287m/z	neg_2284	Gossypetin	317.029	5.80878	neg	M-H	C15H10O8	62.8	0	-4.96196	C04109	LMPK12113231	489-35-0	50.6	77778	76997.1	79986.2	80374.3	77716.3	80647.4	72445.9	YRRAGUMVDQQZIY-UHFFFAOYSA-N	Flavonoids	Flavonols	O=C1C(O)=C(C2=CC=C(O)C(O)=C2)OC2=C(O)C(O)=CC(O)=C12	TCM
5.88_479.1534m/z	neg_2316	Rose oxide (cis)	479.153	5.87542	neg	M+Hac-H	C21H24O9	0	73.6	-3.3454	C10288	HMDB0304731	-	53.7	226238	232332	242387	213284	211391	206527	201583	GKAJCVFOJGXVIA-DXKBKAGUSA-N	Stilbenes	Stilbenes	COC1=C(O)C=C(C=CC2=CC(O)=CC(OC3OC(CO)C(O)C(O)C3O)=C2)C=C1	TCM
6.12_611.1949m/z	neg_2416	Neohesperidin dihydrochalcone	611.195	6.12215	neg	M-H	C28H36O15	0	68.2	-5.24234	-	HMDB0030542	20702-77-6	51.4	67160.8	66595.5	67668.6	65127	59813.2	64554.1	67029.9	ITVGXXMINPYUHD-UHFFFAOYSA-N	Flavonoids	Flavonoid glycosides	COC1=CC=C(CCC(=O)C2=C(O)C=C(OC3OC(CO)C(O)C(O)C3OC3OC(C)C(O)C(O)C3O)C=C2O)C=C1O	TCM
6.34_329.0651m/z	neg_2490	Baicalein	329.065	6.34193	neg	M+Hac-H	C15H10O5	66.5	0	-2.10142	C10023	HMDB0031991;LMPK12111095	491-67-8	51.9	52100.2	60007.8	60924.6	54208.2	60919.7	54658.3	57261.3	FXNFHKRTJBSTCS-UHFFFAOYSA-N	Flavonoids	Flavones	O=C1C=C(C2=CC=CC=C2)OC2=C1C(O)=C(O)C(O)=C2	TCM
6.41_275.0548m/z	neg_2510	Visnagin	275.055	6.40612	neg	M+FA-H	C13H10O4	0	76.9	-5.75137	C09049	HMDB0259840	82-57-5	53.5	26206.2	27493.9	27298.9	27112.8	27679.9	25589.8	25862.8	NZVQLVGOZRELTG-UHFFFAOYSA-N	Others	Benzopyrans	COC1=C2C(=O)C=C(C)OC2=CC2=C1C=CO2	TCM
6.49_265.0493m/z	neg_2529	Melanettin	265.049	6.49325	neg	M-H2O-H	C16H12O5	0	76.3	-4.69479	C10504	HMDB0041758	58115-08-5	52	34356.3	32683.4	34865.9	35024	36181.6	35014.4	34393.5	HUGUGFBIYQBLCS-UHFFFAOYSA-N	Flavonoids	Neoflavones	COC1=C(O)C=C2C(C3=CC=C(O)C=C3)=CC(=O)OC2=C1	TCM
6.49_373.1274m/z	neg_2532	Vernodalol	373.127	6.49325	neg	M-H2O-H	C20H24O8	0	68.7	-4.89059	C09577	-	65388-17-2	51.7	186193	180927	196832	170929	187497	193204	179000	FZALQGCQQJLGKE-BBNZOYGDSA-N	Terpenoids	Other terpenoids	C=CC12COC(=O)C(=C)C1C(O)C(C(=C)C(=O)OC)C(OC(=O)C(=C)CO)C2	TCM
7.23_283.0597m/z	neg_2780	Glycitein	283.06	7.2269	neg	M-H	C16H12O5	91.8	0	-5.09941	C14536	HMDB0005781;LMPK12050104	40957-83-3	56.7	756503	811697	817562	819593	831776	814461	817370	DXYUAIFZCFRPTH-UHFFFAOYSA-N	Flavonoids	Isoflavones	COC1=C(O)C=C2OC=C(C3=CC=C(O)C=C3)C(=O)C2=C1	TCM
7.36_173.1166m/z	neg_2830	Heptanal	173.117	7.36195	neg	M+Hac-H	C7H14O	0	50.7	-5.87087	C14390	HMDB0031475	111-71-7	48.6	14411.9	15781.4	14342.2	15193.3	14657.3	15163.8	14020	FXHGMKSSBGDXIY-UHFFFAOYSA-N	Others	Aldehydes and derivatives	CCCCCCC=O	TCM
7.48_233.0804m/z	neg_2853	3-Butylidene-1(3H)-isobenzofuranone	233.08	7.47568	neg	M+FA-H	C12H12O2	0	63.8	-8.10389	C16924	HMDB0032061	551-08-6	50.4	26238.7	27266	25572.4	25184.5	26860.3	27167.7	25843.4	WMBOCUXXNSOQHM-DHZHZOJOSA-N	Coumarins and derivatives	Coumarins and derivatives	CCCC=C1OC(=O)C2=CC=CC=C12	TCM
7.66_243.1012m/z	neg_2916	Helenalin	243.101	7.65653	neg	M-H2O-H	C15H18O4	47.1	0	-5.59711	C09473	HMDB0253066	6754-13-8	47.5	20844	21685.4	20741.1	20661.7	21399.1	21036.2	19748.5	ZVLOPMNVFLSSAA-XEPQRQSNSA-N	Terpenoids	Other terpenoids	C=C1C(=O)OC2CC(C)C3C=CC(=O)C3(C)C(O)C12	TCM
7.66_445.1116m/z	neg_2922	Physcion 8-O-beta-D-monoglucoside	445.112	7.65653	neg	M-H	C22H22O10	95.3	0	-5.32585	C10384	-	26296-54-8	57.6	1.04831e+06	1.04535e+06	1.04955e+06	1.09043e+06	1.10339e+06	1.00621e+06	1.03625e+06	POMKXWCJRHNLRP-DQMLXFRHSA-N	Quinones	Anthraquinones	COC1=CC2=C(C(=O)C3=C(C=C(C)C=C3O)C2=O)C(OC2OC(CO)C(O)C(O)C2O)=C1	TCM
7.77_273.0755m/z	neg_2948	5,6-Dihydro-5-hydroxy-6-methyl-2H-pyran-2-one	273.076	7.76988	neg	M+FA-H	C14H12O3	0	52.3	-5.74086	C09925	HMDB0034270	15345-89-8	48.7	21388	22901.7	20623.5	21645.6	20612.9	21713.3	20194.7	DKKJNZYHGRUXBS-BQYQJAHWSA-N	Others	Kavalactones	COC1=CC(=O)OC(C=CC2=CC=CC=C2)=C1	TCM
7.84_411.0702m/z	neg_2963	Daphnoretin	411.07	7.83838	neg	M+Hac-H	C19H12O7	0	72.7	-2.55997	C09216	HMDB0250858	2034-69-7	52.8	19669.7	21762.3	18284.4	21179.4	18631.5	20218.3	18946.1	JRHMMVBOTXEHGJ-UHFFFAOYSA-N	Coumarins and derivatives	Coumarins and derivatives	COC1=C(O)C=C2OC(=O)C(OC3=CC=C4C=CC(=O)OC4=C3)=CC2=C1	TCM
7.86_597.1220m/z	neg_2966	Amarogentin	597.122	7.86117	neg	M+Na-2H	C27H28O14	0	46.9	-1.02783	C09767	HMDB0248275	21018-84-8	48.8	494901	531358	492632	494035	464596	471562	462736	DBOVHQOUSDWAPQ-WTONXPSSSA-N	Others	Others	C=CC1C(OC2OC(CO)C(O)C(O)C2OC(=O)C2=C(O)C=C(O)C=C2C2=CC(O)=CC=C2)OC=C2C(=O)OCCC21	TCM
7.95_301.0702m/z	neg_2986	Hesperetin	301.07	7.95197	neg	M-H	C16H14O6	65.4	0	-5.04477	C01709	HMDB0005782;LMPK12140003	520-33-2	51	319130	336187	313217	321076	291766	324493	301108	AIONOLUJZLIMTK-AWEZNQCLSA-N	Flavonoids	Flavones	COC1=C(O)C=C(C2CC(=O)C3=C(O)C=C(O)C=C3O2)C=C1	TCM
9.13_403.1014m/z	neg_3309	Cassiaside	403.101	9.1296	neg	M-H	C20H20O9	0	55.7	-5.19982	-	HMDB0033913	123914-49-8	49.3	122557	136288	135913	125275	111858	132208	125349	SBVZTBIAKFTNIJ-UHFFFAOYSA-N	Others	Naphthopyrans	CC1=CC(=O)C2=C(C=C3C=CC=C(OC4OC(CO)C(O)C(O)C4O)C3=C2O)O1	TCM
9.49_301.0339m/z	neg_3377	Morin	301.034	9.49387	neg	M-H	C15H10O7	61.9	0	-5.03659	C10105	HMDB0030796;LMPK12112517	480-16-0	50	28968.9	31884.4	28551.2	26861.5	27647.8	27554.5	27429.8	YXOLAZRVSSWPPT-UHFFFAOYSA-N	Flavonoids	Flavonols	O=C1C(O)=C(C2=C(O)C=C(O)C=C2)OC2=CC(O)=CC(O)=C12	TCM
9.58_311.0546m/z	neg_3393	Ranunculin	311.055	9.58383	neg	M+Cl	C11H16O8	0	67.5	2.4228	C08512	-	644-69-9	51.5	1.27159e+06	1.38461e+06	1.26951e+06	1.25562e+06	1.30079e+06	1.26492e+06	1.25269e+06	TYWXNGXVSZRXNA-NVZSGMJQSA-N	Carbohydrates and derivatives	Glucosides	O=C1C=CC(COC2OC(CO)C(O)C(O)C2O)O1	TCM
9.90_239.0335m/z	neg_3446	Danthron	239.033	9.8952	neg	M-H	C14H8O4	62.9	0	-6.27976	C10312	HMDB0029752	117-10-2	50.7	266550	298547	271134	260606	270101	279347	263954	QBPFLULOKWLNNW-UHFFFAOYSA-N	Quinones	Anthraquinones	O=C1C2=C(C(=O)C3=C1C=CC=C3O)C(O)=CC=C2	TCM
9.90_283.0235m/z	neg_3449	Rheic acid	283.024	9.8952	neg	M-H	C15H8O6	86.2	0	-4.48986	C10401	LMPK13040015	-	55.6	1.13493e+06	1.24279e+06	1.13736e+06	1.1313e+06	1.13954e+06	1.17482e+06	1.09576e+06	FCDLCPWAQCPTKC-UHFFFAOYSA-N	Organic acids and derivatives	Organic acids and derivatives	O=C(O)C1=CC2=C(C(=O)C3=C(C=CC=C3O)C2=O)C(O)=C1	TCM
10.37_277.0491m/z	neg_3519	Hydrangenol	277.049	10.3674	neg	M+Na-2H	C15H12O4	0	81.5	3.42449	C10262	-	480-47-7	55	15735.1	14029.6	15507.3	15847.4	14947.7	16194.5	15109.6	DGKDFNDHPXVXHW-UHFFFAOYSA-N	Others	Benzopyrans	O=C1OC(C2=CC=C(O)C=C2)CC2=C1C(O)=CC=C2	TCM
10.98_357.1325m/z	neg_3601	Isocolumbin	357.133	10.9785	neg	M-H	C20H22O6	0	65.3	-5.15829	C17508	HMDB0036837	471-54-5	51.1	109880	111249	118824	110087	107347	118455	114522	AALLCALQGXXWNA-UHFFFAOYSA-N	Others	Naphthopyrans	CC12CC(C3=COC=C3)OC(=O)C1CCC1(C)C2C2C=CC1(O)C(=O)O2	TCM
11.02_313.0702m/z	neg_3605	Cirsimaritin	313.07	11.023	neg	M-H	C17H14O6	83.7	0	-5.06389	C17785	HMDB0250276;LMPK12111163	6601-62-3	54.2	25294.6	24798	26554.9	24168.7	25062	26885.2	25092.5	ZIIAJIWLQUVGHB-UHFFFAOYSA-N	Flavonoids	Flavones	COC1=C(OC)C(O)=C2C(=O)C=C(C3=CC=C(O)C=C3)OC2=C1	TCM
11.05_367.1165m/z	neg_3607	Glycycoumarin	367.117	11.0456	neg	M-H	C21H20O6	94	0	-5.91899	-	HMDB0038225;LMPK12160018	94805-82-0	56.6	1.01009e+06	1.03959e+06	1.05803e+06	994624	1.00101e+06	1.05657e+06	988755	NZYSZZDSYIBYLC-UHFFFAOYSA-N	Flavonoids	Isoflavones	COC1=C2C=C(C3=CC=C(O)C=C3O)C(=O)OC2=CC(O)=C1CC=C(C)C	TCM
11.23_369.0960m/z	neg_3623	Gancaonin P	369.096	11.2255	neg	M-H	C20H18O7	0	63.8	-5.2223	-	HMDB0038398	129145-54-6	50.2	74058.5	97535.2	85058	75212.1	74440.9	79442.1	75967.2	OCIIFJFJVOTFTN-UHFFFAOYSA-N	Flavonoids	Flavones	CC(C)=CCC1=C(O)C2=C(C=C1O)OC(C1=CC(O)=C(O)C=C1)=C(O)C2=O	TCM
11.41_213.1480m/z	neg_3644	4-carvomenthenol	213.148	11.4059	neg	M+Hac-H	C10H18O	39.7	0	-3.57564	C17073	HMDB0035833	562-74-3	46.8	21264.2	23834.6	22517.9	21998.5	22186.7	23339.1	20683.6	WRYLYDPHFGVWKC-UHFFFAOYSA-N	Terpenoids	Monoterpenoids	CC1=CCC(O)(C(C)C)CC1	TCM
11.96_335.0909m/z	neg_3700	Psoralidin	335.091	11.9617	neg	M-H	C20H16O5	47.4	0	-4.76063	C10523	HMDB0034050;LMPK12090007	18642-23-4	47.6	24955.6	26281.1	25185.4	24632.2	25633.3	25217	23738.7	YABIJLLNNFURIJ-UHFFFAOYSA-N	Flavonoids	Isoflavones	CC(C)=CCC1=CC2=C(C=C1O)OC(=O)C1=C2OC2=C1C=CC(O)=C2	TCM
12.47_323.1272m/z	neg_3741	Glabridin	323.127	12.4698	neg	M-H	C20H20O4	89.3	0	-5.3309	C10421	HMDB0034188;LMPK12080012	59870-68-7	55.8	65439.6	66716.6	58514.2	65384.9	56344.4	60878.7	56100	LBQIJVLKGVZRIW-ZDUSSCGKSA-N	Flavonoids	Isoflavones	CC1(C)C=CC2=C(C=CC3=C2OCC(C2=C(O)C=C(O)C=C2)C3)O1	TCM
12.80_335.0909m/z	neg_3776	Atalantoflavone	335.091	12.7979	neg	M-H	C20H16O5	78.2	0	-4.89197	-	HMDB0030450;LMPK12110420	119309-02-3	53.8	273862	258487	266659	277057	246523	278925	253036	YEUHAZULDUVZLA-UHFFFAOYSA-N	Flavonoids	Flavones	CC1(C)C=CC2=C(C=C(O)C3=C2OC(C2=CC=C(O)C=C2)=CC3=O)O1	TCM
13.04_253.0492m/z	neg_3809	Chrysophanic acid	253.049	13.0416	neg	M-H	C15H10O4	95.8	0	-5.70745	C10315	HMDB0030670	481-74-3	54.7	155073	123845	151949	154604	127314	115937	132477	LQGUBLBATBMXHT-UHFFFAOYSA-N	Quinones	Anthraquinones	CC1=CC(O)=C2C(=O)C3=C(O)C=CC=C3C(=O)C2=C1	TCM
13.44_298.1433m/z	neg_3849	(S)-N-Methylcoclaurine	298.143	13.4363	neg	M-H	C18H21NO3	0	54.1	-5.3911	C05176	HMDB0060319	3423/7/2	48.8	13308.7	12318.6	14527.2	13978.7	16439.5	15072.7	12483.2	BOKVLBSSPUTWLV-INIZCTEOSA-N	Others	Isoquinolines and derivatives	COC1=C(O)C=C2C(=C1)CCN(C)C2CC1=CC=C(O)C=C1	TCM
13.06_421.1636m/z	neg_4217	Kuwanon C	421.164	13.0629	neg	M-H	C25H26O6	35.4	0	-4.94341	-	HMDB0029507	62949-79-5	44.8	49944.8	54482.5	58563.4	51758.1	34901.2	47317.9	50153.6	UWQYBLOHTQWSQD-UHFFFAOYSA-N	Flavonoids	Flavones	CC(C)=CCC1=C(C2=CC=C(O)C=C2O)OC2=C(CC=C(C)C)C(O)=CC(O)=C2C1=O	TCM
12.56_313.0339m/z	neg_4287	Wedelolactone	313.034	12.5584	neg	M-H	C16H10O7	46.5	0	-4.55873	C10541	HMDB0259891;LMPK12090046	524-12-9	44.8	60759.5	62405.5	59328.2	59598.7	57333	60247.5	52965	XQDCKJKKMFWXGB-UHFFFAOYSA-N	Flavonoids	Isoflavones	COC1=CC(O)=C2C(=C1)OC(=O)C1=C2OC2=CC(O)=C(O)C=C21	TCM
12.16_269.0442m/z	neg_4316	Emodin	269.044	12.1621	neg	M-H	C15H10O5	97.8	0	-5.16046	C10343	HMDB0035214;LMPK13040008	518-82-1	57.9	3.41266e+07	3.377e+07	3.15386e+07	3.22153e+07	3.38407e+07	3.48473e+07	3.16299e+07	RHMXXJGYXNZAPX-UHFFFAOYSA-N	Quinones	Perylenequinones	CC1=CC2=C(C(=O)C3=C(C=C(O)C=C3O)C2=O)C(O)=C1	TCM
12.05_645.3612m/z	neg_4325	Glycyrrhetic acid 3-O-mono-b-D-glucuronide	645.361	12.052	neg	M-H	C36H54O10	82.6	0	-4.91894	-	-	-	54.8	38114.3	41927.9	36188.3	42910.1	39008.7	37151.5	37966	HLDYLAJAWSKPFZ-QDPIGISRSA-N	Terpenoids	Terpene glycosides	CC1(C(=O)O)CCC2(C)CCC3(C)C(=CC(=O)C4C5(C)CCC(OC6OC(C(=O)O)C(O)C(O)C6O)C(C)(C)C5CCC43C)C2C1	TCM
11.65_425.0887m/z	neg_4363	Monotropein	425.089	11.653	neg	M+Cl	C16H22O11	0	45.6	7.91852	C09788	HMDB0035608;LMPR0102070012	5945-50-6	46.1	29596.2	37864.4	31739.2	29382.1	33860.2	31818.5	28902.4	HPWWQPXTUDMRBI-NJPMDSMTSA-N	Terpenoids	Terpene glycosides	O=C(O)C1=COC(OC2OC(CO)C(O)C(O)C2O)C2C1C=CC2(O)CO	TCM
11.52_235.0961m/z	neg_4380	(S)-3-Butyl-1(3H)-isobenzofuranone	235.096	11.5169	neg	M+FA-H	C12H14O2	0	55.2	-7.98548	C17854	HMDB0032064	3413-15-8	49	13141.6	15394.3	15152.3	13595.7	13815.8	14443.7	13785.2	HJXMNVQARNZTEE-UHFFFAOYSA-N	Others	Others	CCCCC1OC(=O)C2=C1C=CC=C2	TCM
11.27_269.0805m/z	neg_4406	Imperatorin	269.081	11.2698	neg	M-H	C16H14O4	55.3	0	-5.19031	C09269	HMDB0034376	482-44-0	49	11289.1	10775.3	11908.1	11175.2	11275.6	12096	11168.1	OLOOJGVNMBJLLR-UHFFFAOYSA-N	Coumarins and derivatives	Coumarins and derivatives	CC(C)=CCOC1=C2OC(=O)C=CC2=CC2=C1OC=C2	TCM
11.02_339.1219m/z	neg_4431	8-Prenylnaringenin	339.122	11.023	neg	M-H	C20H20O5	83.8	0	-5.45287	C18023	HMDB0247465	-	54.8	230939	247545	246401	231059	225813	244312	231647	LPEPZZAVFJPLNZ-SFHVURJKSA-N	Flavonoids	Flavanone	CC(C)=CCC1=C2OC(C3=CC=C(O)C=C3)CC(=O)C2=C(O)C=C1O	TCM
10.87_201.1480m/z	neg_4450	2-Nonen-1-ol	201.148	10.8659	neg	M+Hac-H	C9H18O	0	46.5	-4.12062	-	HMDB0041498	22104-79-6	48.2	17125.7	19182.8	18687.7	18156.1	17637.3	18839.9	17165.6	NSSALFVIQPAIQK-BQYQJAHWSA-N	Lipids	Fatty Acyls	CCCCCCC=CCO	TCM
10.68_313.0703m/z	neg_4474	Chrysin	313.07	10.6837	neg	M+Hac-H	C15H10O4	80	0	-1.79802	C10028	HMDB0036619;LMPK12110189	480-40-0	55	34369.7	34479.2	36242.2	34091.4	33135.6	34732.6	33490.6	RTIXKCRFFJGDFG-UHFFFAOYSA-N	Flavonoids	Flavones	O=C1C=C(C2=CC=CC=C2)OC2=CC(O)=CC(O)=C12	TCM
10.32_807.4133m/z	neg_4521	Licoricesaponin B2	807.413	10.3226	neg	M-H	C42H64O15	0	88.6	-4.93964	-	HMDB0038739	118536-86-0	56.1	233890	227031	217759	216571	225050	232768	231662	BCNKILSUUHWRTG-UHFFFAOYSA-N	Terpenoids	Terpene glycosides	CC1(C(=O)O)CCC2(C)CCC3(C)C(=CCC4C5(C)CCC(OC6OC(C(=O)O)C(O)C(O)C6OC6OC(C(=O)O)C(O)C(O)C6O)C(C)(C)C5CCC43C)C2C1	TCM
10.05_357.1326m/z	neg_4552	2',3,4',5-Tetrahydroxy-4-prenylstilbene	357.133	10.0502	neg	M+FA-H	C19H20O4	0	69	-5.61812	C10283	HMDB0035478	69065-16-3	51.9	15479.5	17499.3	14768.2	15491.6	14213.7	14574.3	14439.8	FEHGVKWVMWWVQZ-SNAWJCMRSA-N	Stilbenes	Stilbenes	CC(C)=CCC1=C(O)C=C(C=CC2=C(O)C=C(O)C=C2)C=C1O	TCM
9.90_255.0285m/z	neg_4589	Purpurin	255.029	9.8952	neg	M-H	C14H8O5	49.5	0	-5.35136	C10395	HMDB0256928;LMPK12140007	81-54-9	47.9	20772.4	19934.7	15857.8	21924.8	18106.6	17077.2	15832.8	BBNQQADTFFCFGB-UHFFFAOYSA-N	Quinones	Perylenequinones	O=C1C2=CC=CC=C2C(=O)C2=C1C(O)=CC(O)=C2O	TCM
9.45_953.4706m/z	neg_4666	Azukisaponin Iv	953.471	9.44808	neg	M-H2O-H	C48H76O20	0	66	-4.70349	-	HMDB0035269	82793-04-2	51.4	146072	154123	138127	152287	142373	149434	150645	SDSUINASRZZKPO-UHFFFAOYSA-N	Terpenoids	Terpene glycosides	CC1(C)CCC2(C(=O)OC3OC(COC4OC(CO)C(O)C(O)C4O)C(O)C(O)C3O)CCC3(C)C(=CCC4C5(C)CCC(OC6OC(CO)C(O)C(O)C6O)C(C)(C(=O)O)C5CCC43C)C2C1	TCM
8.77_161.0227m/z	neg_4827	7-Hydroxycoumarin	161.023	8.76948	neg	M-H	C9H6O3	37.2	0	-10.6269	C09315	HMDB0029865	93-35-6	44.7	26012.7	26885.7	27529.1	26164.6	26862.8	28691.6	25122	ORHBXUUXSCNDEV-UHFFFAOYSA-N	Coumarins and derivatives	Coumarins and derivatives	O=C1C=CC2=C(C=C(O)C=C2)O1	TCM
8.02_227.1274m/z	neg_5032	Traumatic acid	227.127	8.01995	neg	M-H	C12H20O4	94.7	0	-6.59487	C16308	HMDB0000933;LMFA01170002	6402-36-4	56.9	128230	142364	130191	132266	127925	134470	127985	MAZWDMBCPDUFDJ-VQHVLOKHSA-N	Lipids	Fatty Acyls	O=C(O)C=CCCCCCCCCC(=O)O	TCM
7.59_315.0860m/z	neg_5140	Byakangelicin	315.086	7.58927	neg	M-H2O-H	C17H18O7	0	56.1	-4.32994	C09141	HMDB0030651	482-25-7	49.3	47881.3	51275.9	47638.3	47659.2	44987.2	46946.3	47066.6	PKRPFNXROFUNDE-LLVKDONJSA-N	Coumarins and derivatives	Coumarins and derivatives	COC1=C2C=CC(=O)OC2=C(OCC(O)C(C)(C)O)C2=C1C=CO2	TCM
7.14_419.1326m/z	neg_5287	Rhaponticin	419.133	7.13713	neg	M-H	C21H24O9	0	48.4	-5.08394	C10288	HMDB0304731;HMDB0242526;LMPK13090002	155-58-8	47.5	59825.4	59106.5	64858	59181.5	62926.1	62765.6	62212.8	GKAJCVFOJGXVIA-DXKBKAGUSA-N	Stilbenes	Stilbenes	COC1=C(O)C=C(C=CC2=CC(O)=CC(OC3OC(CO)C(O)C(O)C3O)=C2)C=C1	TCM
7.14_299.0546m/z	neg_5290	Diosmetin	299.055	7.13713	neg	M-H	C16H12O6	86.5	0	-5.1435	C10038	HMDB0029676;LMPK12110824	520-34-3	55.2	168435	179407	176046	173786	178034	176532	172414	MBNGWHIJMBWFHU-UHFFFAOYSA-N	Vitamins	Vitamins	COC1=C(O)C=C(C2=CC(=O)C3=C(O)C=C(O)C=C3O2)C=C1	TCM
7.09_263.1275m/z	neg_5298	Abscisic acid	263.128	7.09203	neg	M-H	C15H20O4	90.2	0	-5.19102	C06082	HMDB0035140;HMDB0036093	21293-29-8;7773-56-0	56.3	183216	192028	192258	185142	191208	194081	188786	JLIDBLDQVAYHNE-WEYXYWBQSA-N	Terpenoids	Sesquiterpenoids	CC(C=CC1(O)C(C)=CC(=O)CC1(C)C)=CC(=O)O	TCM
7.07_329.0651m/z	neg_5304	Aurantio-obtusin	329.065	7.0695	neg	M-H	C17H14O7	91.7	0	-4.83516	C17670	HMDB0248725;LMPK13040027	67979-25-3	56.3	49558.8	51642.1	52034	48560.8	53332.7	53833.6	51892.9	RNXZPKOEJUFJON-UHFFFAOYSA-N	Quinones	Perylenequinones	COC1=C(O)C=C2C(=O)C3=C(C(=O)C2=C1O)C(OC)=C(O)C(C)=C3	TCM
6.56_267.0650m/z	neg_5484	Dalbergin	267.065	6.55892	neg	M-H	C16H12O4	0	72.3	-4.90564	C10414	HMDB0303925;LMPK12100003	482-83-7	52.6	190953	181253	193992	179903	203780	205513	187502	AZELSOYQOIUPBZ-UHFFFAOYSA-N	Flavonoids	Neoflavones	COC1=C(O)C=C2C(C3=CC=CC=C3)=CC(=O)OC2=C1	TCM
6.41_863.1995m/z	neg_5523	Genistin	863.2	6.40612	neg	2M-H	C21H20O10	96.3	0	-5.2072	C09126	HMDB0033988	529-59-9	54.2	242060	265845	268578	244208	264441	249519	291623	ZCOLJUOHXJRHDI-CMWLGVBASA-N	Flavonoids	Isoflavones	O=C1C(C2=CC=C(O)C=C2)=COC2=CC(OC3OC(CO)C(O)C(O)C3O)=CC(O)=C12	TCM
6.26_415.1012m/z	neg_5571	Daidzin	415.101	6.25578	neg	M-H	C21H20O9	81.8	0	-5.50223	C10216	HMDB0033991;HMDB0247842;LMPK12050013	552-66-9	54.4	1.43909e+06	1.1949e+06	1.37962e+06	1.34961e+06	1.35149e+06	1.48146e+06	1.37933e+06	KYQZWONCHDNPDP-QNDFHXLGSA-N	Flavonoids	Isoflavones	O=C1C(C2=CC=C(O)C=C2)=COC2=C1C=CC(OC1OC(CO)C(O)C(O)C1O)=C2	TCM
5.90_201.1116m/z	neg_5717	Sebacic acid	201.112	5.89778	neg	M-H	C10H18O4	99.2	0	-7.94384	C08277	HMDB0000792;LMFA01170006	111-20-6	57.6	84153.2	88868.2	84900	86654.3	85437	87975.6	81347.5	CXMXRPHRNRROMY-UHFFFAOYSA-N	Lipids	Fatty Acyls	O=C(O)CCCCCCCCC(=O)O	TCM
5.83_325.0702m/z	neg_5745	Pachypodol	325.07	5.8302	neg	M-H2O-H	C18H16O7	0	74	-4.46599	C10117	LMPK12112754	33708-72-4	52.3	64780.8	83369.9	68510.3	55789.2	51258.9	55195.9	47701.4	KQFUXLQBMQGNRT-UHFFFAOYSA-N	Flavonoids	Flavones	COC1=CC(O)=C2C(=O)C(OC)=C(C3=CC(OC)=C(O)C=C3)OC2=C1	TCM
5.79_301.0339m/z	neg_5765	6-Hydroxykaempferol	301.034	5.78667	neg	M-H	C15H10O7	0	43.6	-4.85882	C10068	LMPK12112860	4324-55-4	46.9	275979	319093	286240	278761	268263	277231	254290	LFPHMXIOQBBTSS-UHFFFAOYSA-N	Flavonoids	Flavonols	O=C1C(O)=C(C2=CC=C(O)C=C2)OC2=C1C(O)=C(O)C(O)=C2	TCM
5.70_299.0546m/z	neg_5823	3'-Methoxyapigenin	299.055	5.69887	neg	M-H	C16H12O6	57.7	0	-4.94664	C04293	HMDB0030667	491-71-4	49.6	297729	292828	297453	294997	295145	301828	269908	SCZVLDHREVKTSH-UHFFFAOYSA-N	Flavonoids	Flavones	COC1=C(O)C=CC(C2=CC(=O)C3=C(O)C=C(O)C=C3O2)=C1	TCM
5.61_315.0860m/z	neg_5857	Cajanol	315.086	5.60913	neg	M-H	C17H16O6	0	42.1	-4.33814	C10204	HMDB0033924	61020-70-0	46.4	54217.4	54436	53461.1	53795.4	52022.8	53436	51007.5	RYYWWFXWFMYKJM-UHFFFAOYSA-N	Flavonoids	Isoflavones	COC1=CC(O)=C2C(=O)C(C3=C(OC)C=C(O)C=C3)COC2=C1	TCM
5.45_312.1227m/z	neg_5931	N-trans-Feruloyltyramine	312.123	5.45247	neg	M-H	C18H19NO4	73.6	0	-4.49138	C02717	HMDB0029365	66648-43-9	52.4	30837	32145.3	30555.8	31456.3	30483.6	30915.5	29961.8	NPNNKDMSXVRADT-WEVVVXLNSA-N	Others	Others	COC1=CC(C=CC(=O)NCCC2=CC=C(O)C=C2)=CC=C1O	TCM
5.19_571.1428m/z	neg_6057	Neolicuroside	571.143	5.1873	neg	M+Na-2H	C26H30O13	0	72.2	-0.91939	-	HMDB0040728	120926-46-7	54	6.92376e+06	6.6045e+06	6.50128e+06	6.6647e+06	6.51985e+06	6.09154e+06	6.62273e+06	VMMVZVPAYFZNBM-FPYGCLRLSA-N	Flavonoids	Flavonoid glycosides	O=C(C=CC1=CC=C(OC2OC(CO)C(O)C(O)C2OC2OCC(O)(CO)C2O)C=C1)C1=CC=C(O)C=C1O	TCM
4.90_431.0960m/z	neg_6182	Emodin 8-glucoside	431.096	4.90465	neg	M-H	C21H20O10	93.4	0	-5.55521	C10345	HMDB0302437;HMDB0303798;LMPK13040009	38840-23-2	56.3	2.23574e+06	2.24274e+06	2.25127e+06	2.39943e+06	2.43083e+06	2.24354e+06	2.31839e+06	HSWIRQIYASIOBE-JNHRPPPUSA-N	Quinones	Perylenequinones	CC1=CC(O)=C2C(=O)C3=C(OC4OC(CO)C(O)C(O)C4O)C=C(O)C=C3C(=O)C2=C1	TCM
4.86_435.1278m/z	neg_6193	Phloridzin	435.128	4.862	neg	M-H	C21H24O10	35.5	0	-4.37423	C01604	HMDB0036634;HMDB0256451;LMPK12120517	60-81-1	45.3	143158	152486	150040	150646	151870	137805	153953	IOUVKUPGCMBWBT-QNDFHXLGSA-N	Flavonoids	Flavonoid glycosides	O=C(CCC1=CC=C(O)C=C1)C1=C(O)C=C(O)C=C1OC1OC(CO)C(O)C(O)C1O	TCM
4.82_187.0959m/z	neg_6225	Azelaic acid	187.096	4.8185	neg	M-H	C9H16O4	98.7	0	-8.87285	C08261	HMDB0000784;LMFA01170054	123-99-9	57.5	665492	698545	721985	699593	710213	702568	690247	BDJRBEYXGGNYIS-UHFFFAOYSA-N	Lipids	Fatty Acyls	O=C(O)CCCCCCCC(=O)O	TCM
4.77_161.0590m/z	neg_6248	4-Hydroxy-2,6,6-trimethyl-3-oxo-1,4-cyclohexadiene-1-carboxaldehyde	161.059	4.77435	neg	M-H2O-H	C10H12O3	0	40.6	-9.86375	-	HMDB0037602	35692-95-6	44.7	12097.2	12380.3	12598	12684.3	12478.8	12902.6	12238.9	COUDKMJLVVETJL-UHFFFAOYSA-N	Others	Ketones and derivatives	CC1=C(C=O)C(C)(C)C=C(O)C1=O	TCM
4.65_447.1274m/z	neg_6305	Isosakuranin	447.127	4.64655	neg	M-H	C22H24O10	35	0	-5.01965	-	HMDB0029481;LMPK12140336	491-69-0	44.6	77968.6	85404.1	86310	85666.1	83380.1	82236.3	84315.8	KEEWIHDTSNESJZ-ZJHVPRRPSA-N	Flavonoids	Flavonoid glycosides	COC1=CC=C(C2CC(=O)C3=C(O)C=C(OC4OC(CO)C(O)C(O)C4O)C=C3O2)C=C1	TCM
4.63_515.1167m/z	neg_6322	Isochlorogenic acid C	515.117	4.62523	neg	M-H	C25H24O12	97.9	0	-5.34919	-	HMDB0030707	57378-72-0	57.4	470479	505294	476011	497008	472296	463736	464351	UFCLZKMFXSILNL-UHFFFAOYSA-N	Phenolic acids and derivatives	Quinic acids and derivatives	O=C(C=CC1=CC(O)=C(O)C=C1)OC1CC(O)(C(=O)O)CC(O)C1OC(=O)C=CC1=CC(O)=C(O)C=C1	TCM
4.54_261.1330m/z	neg_6363	Decanedioic Acid	261.133	4.54095	neg	M+Hac-H	C10H18O4	0	72.2	-1.60225	C08277	HMDB0000792;LMFA01170006	111-20-6	53.8	63894.3	66953.5	61858.3	68104.3	70624.6	66268.6	67098.7	CXMXRPHRNRROMY-UHFFFAOYSA-N	Lipids	Fatty Acyls	O=C(O)CCCCCCCCC(=O)O	TCM
4.52_115.0019m/z	neg_6377	Maleic acid	115.002	4.51985	neg	M-H	C4H4O4	82.6	0	-15.4044	C01384	HMDB0000176	110-16-7	52.9	54786.1	51088.8	50086.6	53723.1	56368.7	54517.2	54860.9	VZCYOOQTPOCHFL-UPHRSURJSA-N	Organic acids and derivatives	Organic acids and derivatives	O=C(O)C=CC(=O)O	TCM
4.48_419.1325m/z	neg_6389	Rhapontin	419.132	4.47888	neg	M-H	C21H24O9	99.3	0	-5.4693	C10288	HMDB0304731	155-58-8	57.6	1.3894e+07	1.29505e+07	1.47629e+07	1.2782e+07	1.41202e+07	1.29828e+07	1.42832e+07	GKAJCVFOJGXVIA-DXKBKAGUSA-N	Stilbenes	Stilbenes	COC1=C(O)C=C(C=CC2=CC(O)=CC(OC3OC(CO)C(O)C(O)C3O)=C2)C=C1	TCM
4.46_241.0491m/z	neg_6400	Moracin M	241.049	4.45747	neg	M-H	C14H10O4	50.5	0	-6.24521	-	HMDB0033307	56317-21-6	48.2	1.22747e+06	1.16816e+06	1.24613e+06	1.16716e+06	1.2626e+06	1.18264e+06	1.18706e+06	LHPRYOJTASOZGJ-UHFFFAOYSA-N	Flavonoids	Other flavones	OC1=CC(O)=CC(C2=CC3=CC=C(O)C=C3O2)=C1	TCM
4.44_275.0911m/z	neg_6406	7-Demethylsuberosin	275.091	4.4367	neg	M+FA-H	C14H14O3	0	71.2	-5.86465	C18083	HMDB0304330	21422-04-8	52	54810.5	53289	54222.8	53214	56502	54328.3	55190.9	FIDUIAPDSKSUGO-UHFFFAOYSA-N	Coumarins and derivatives	Coumarins and derivatives	CC(C)=CCC1=CC2=C(C=C1O)OC(=O)C=C2	TCM
4.16_563.1377m/z	neg_6568	Apiin	563.138	4.16207	neg	M-H	C26H28O14	0	72.6	-5.21761	C04858	HMDB0030843;LMPK12110337	26544-34-3	51.4	91581.6	79130.2	103332	81340.4	74750.6	79461.6	97257.2	NTDLXWMIWOECHG-YRCFQSNFSA-N	Flavonoids	Flavonoid glycosides	O=C1C=C(C2=CC=C(O)C=C2)OC2=CC(OC3OC(CO)C(O)C(O)C3OC3OCC(O)(CO)C3O)=CC(O)=C12	TCM
4.06_389.1222m/z	neg_6591	Polydatin	389.122	4.0592	neg	M-H	C20H22O8	99.6	0	-5.15087	C10275	HMDB0030564	27208-80-6	57.9	1.58258e+06	1.40204e+06	1.61952e+06	1.53642e+06	1.51421e+06	1.53643e+06	1.67633e+06	HSTZMXCBWJGKHG-CUYWLFDKSA-N	Stilbenes	Stilbenes	OCC1OC(OC2=CC(C=CC3=CC=C(O)C=C3)=CC(O)=C2)C(O)C(O)C1O	TCM
4.06_227.0696m/z	neg_6592	Resveratrol	227.07	4.0592	neg	M-H	C14H12O3	97.1	0	-7.73785	C03582	HMDB0003747;LMPK13090005	501-36-0	57	150046	129724	156812	149963	152908	151188	156283	LUKBXSAWLPMMSZ-UPHRSURJSA-N	Stilbenes	Stilbenes	OC1=CC=C(C=CC2=CC(O)=CC(O)=C2)C=C1	TCM
4.06_195.0282m/z	neg_6593	Shikimic acid	195.028	4.0592	neg	M+Na-2H	C7H10O5	0	52.4	4.11662	C00493	HMDB0003070	138-59-0	49.1	1.73565e+07	1.59363e+07	1.65439e+07	1.70815e+07	1.80644e+07	1.75798e+07	1.75496e+07	JXOHGGNKMLTUBP-HSUXUTPPSA-N	Organic acids and derivatives	Organic acids and derivatives	O=C(O)C1=CC(O)C(O)C(O)C1	TCM
4.00_197.0438m/z	neg_6622	Ethyl gallate	197.044	3.99673	neg	M-H	C9H10O5	96.7	0	-9.06473	-	HMDB0033836	831-61-8	56.9	111479	98017.4	105198	105946	109757	109850	105302	VFPFQHQNJCMNBZ-UHFFFAOYSA-N	Phenolic acids and derivatives	Benzoic acids and derivatives	CCOC(=O)C1=CC(O)=C(O)C(O)=C1	TCM
3.89_179.0696m/z	neg_6681	Coniferyl Alcohol	179.07	3.89093	neg	M-H	C10H12O3	0	41.8	-9.55599	C00590	HMDB0012915	32811-40-8;458-35-5;32811-40-8	45.7	66665.4	55128.1	64851.9	59730.9	61761.2	63234.5	54788.2	JMFRWRFFLBVWSI-NSCUHMNNSA-N	Others	Others	COC1=C(O)C=CC(C=CCO)=C1	TCM
3.85_163.0383m/z	neg_6696	P-Coumaric acid	163.038	3.84948	neg	M-H	C9H8O3	88	0	-10.8184	C00811	HMDB0002035	7400-08-0;501-98-4	54.9	224116	177863	207647	208904	219574	215759	205345	NGSWKAQJJWESNS-ZZXKWVIFSA-N	Phenolic acids and derivatives	Cinnamic acids and derivatives	O=C(O)C=CC1=CC=C(O)C=C1	TCM
3.60_477.1014m/z	neg_6839	Isorhamnetin-3-O-b-D-galactoside	477.101	3.59743	neg	M-H	C22H22O12	40.3	0	-5.04936	-	-	-	45.6	250834	242652	238221	243318	231467	238804	236691	CQLRUIIRRZYHHS-LFXZADKFSA-N	Flavonoids	Flavonoid glycosides	COC1=CC(C2=C(OC3OC(CO)C(O)C(O)C3O)C(=O)C3=C(O)C=C(O)C=C3O2)=CC=C1O	TCM
3.58_209.0803m/z	neg_6861	3-phenylpropionic acid	209.08	3.57672	neg	M+Hac-H	C9H10O2	58.9	0	-3.53009	C05629	HMDB0000764	501-52-0	50.8	179793	192957	185944	179405	191459	197145	184334	XMIIGOLPHOKFCH-UHFFFAOYSA-N	Phenolic acids and derivatives	Phenylpropanoic acids and derivatives	O=C(O)CCC1=CC=CC=C1	TCM
3.51_283.0380m/z	neg_6894	Coriandrone E	283.038	3.51292	neg	M+Cl	C13H12O5	0	43.1	0.50597	-	HMDB0029971	177795-34-5	47.6	70590.3	77669.7	73312	73620.7	72593.8	73730.9	72080.1	FDLXWTAXBWPMFB-UHFFFAOYSA-N	Others	Benzopyrans	COC1=C2C=COC2=CC2=C1C(=O)OC(C)C2O	TCM
3.45_371.0967m/z	neg_6922	Trans-p-Coumaroyl beta-D-glucopyranoside	371.097	3.45077	neg	M+FA-H	C15H18O8	0	51.3	-5.27005	C16827	HMDB0302089	-	48.7	391673	367504	356721	371665	371743	365301	366679	DSNCQKUYZOSARM-QVLXMGEUSA-N	Phenolic acids and derivatives	Cinnamic acids and derivatives	O=C(C=CC1=CC=C(O)C=C1)OC1OC(CO)C(O)C(O)C1O	TCM
3.28_327.1069m/z	neg_7026	Aucubin	327.107	3.28255	neg	M-H2O-H	C15H22O9	0	78.9	-4.68056	C09771	HMDB0036562;LMPR0102070006	479-98-1	53.9	214777	198941	200946	209075	211496	200862	199312	RJWJHRPNHPHBRN-FKVJWERZSA-N	Terpenoids	Terpene glycosides	OCC1=CC(O)C2C=COC(OC3OC(CO)C(O)C(O)C3O)C12	TCM
3.20_195.0646m/z	neg_7069	Dihydroferulic Acid	195.065	3.19657	neg	M-H	C10H12O4	45.7	0	-8.78641	-	HMDB0062121	1135-23-5	46.2	46093.2	46937.4	45652.3	47995	46624.3	46192.9	44400.5	BOLQJTPHPSDZHR-UHFFFAOYSA-N	Phenolic acids and derivatives	Phenylpropanoic acids and derivatives	COC1=CC(CCC(=O)O)=CC=C1O	TCM
3.11_447.0911m/z	neg_7097	Homoorientin	447.091	3.11298	neg	M-H	C21H20O11	47.8	0	-4.80938	C01821	HMDB0301981	4261-42-1	47	235379	230682	240062	232689	233197	215621	226693	ODBRNZZJSYPIDI-VJXVFPJBSA-N	Flavonoids	Flavonoid glycosides	O=C1C=C(C2=CC(O)=C(O)C=C2)OC2=C1C(O)=C(C1OC(CO)C(O)C(O)C1O)C(O)=C2	TCM
2.86_147.0434m/z	neg_7185	2-Hydroxycinnamaldehyde	147.043	2.85925	neg	M-H	C9H8O2	83.6	0	-12.1003	-	-	-	53.5	65370.4	66959.4	66946	67844.4	71474.9	67046.7	64746.7	BSDNZCQPDVTDET-HWKANZROSA-N	Others	Aldehydes and derivatives	O=CC=CC1=CC=CC=C1O	TCM
2.63_219.0283m/z	neg_7264	Juglone	219.028	2.62913	neg	M+FA-H	C10H6O3	36	0	-9.23413	C03840	HMDB0030773	481-39-0	44.9	228180	208663	209882	209900	229714	222215	210701	KQPYUDDGWXQXHS-UHFFFAOYSA-N	Quinones	Naphthoquinones	O=C1C=CC(=O)C2=C1C=CC=C2O	TCM
2.57_177.0176m/z	neg_7284	Esculetin	177.018	2.56648	neg	M-H	C9H6O4	87.7	0	-9.74632	C09263	HMDB0030819	305-01-1	55.1	410086	364721	387671	394605	423147	379265	430467	ILEDWLMCKZNDJK-UHFFFAOYSA-N	Coumarins and derivatives	Coumarins and derivatives	O=C1C=CC2=CC(O)=C(O)C=C2O1	TCM
2.31_181.0489m/z	neg_7389	Dihydrocaffeic acid	181.049	2.31368	neg	M-H	C9H10O4	66.2	0	-9.41514	C10447	HMDB0000423	1078-61-1	50.6	105333	116953	109967	109872	114549	113993	106821	DZAUWHJDUNRCTF-UHFFFAOYSA-N	Phenolic acids and derivatives	Phenylpropanoic acids and derivatives	O=C(O)CCC1=CC(O)=C(O)C=C1	TCM
2.19_149.0074m/z	neg_7439	DL-Tartaric acid	149.007	2.18678	neg	M-H	C4H6O6	93.7	0	-11.5369	-	-	-	56	676499	784727	703333	701976	729319	733349	667791	FEWJPZIEWOKRBE-UHFFFAOYSA-N	Carbohydrates and derivatives	Other carbohydrates	O=C(O)C(O)C(O)C(=O)O	TCM
2.14_153.0176m/z	neg_7445	Protocatechuic acid	153.018	2.14488	neg	M-H	C7H6O4	94.6	0	-11.3521	C00230	HMDB0001856	99-50-3	56.3	1.00805e+06	983660	1.00312e+06	1.02186e+06	1.04491e+06	1.03258e+06	994121	YQUVCSBJEUQKSH-UHFFFAOYSA-N	Phenolic acids and derivatives	Benzoic acids and derivatives	O=C(O)C1=CC(O)=C(O)C=C1	TCM
1.25_169.0125m/z	neg_7565	Gallic acid	169.012	1.25037	neg	M-H	C7H6O5	96.9	0	-10.3267	C01424	HMDB0005807	149-91-7	57.1	1.5499e+07	1.61698e+07	1.49546e+07	1.56953e+07	1.52701e+07	1.53452e+07	1.51852e+07	LNTHITQWFMADLM-UHFFFAOYSA-N	Phenolic acids and derivatives	Benzoic acids and derivatives	O=C(O)C1=CC(O)=C(O)C(O)=C1	TCM
1.04_147.0281m/z	neg_7609	Pyruvic acid	147.028	1.04438	neg	M+Hac-H	C3H4O3	54.3	0	-8.24382	C00022	HMDB0000243;LMFA01060077;PW_C000164	127-17-3	48.8	286555	302982	277039	298214	277713	294472	307695	LCTONWCANYUPML-UHFFFAOYSA-N	Organic acids and derivatives	Organic acids and derivatives	CC(=O)C(=O)O	TCM
0.96_243.0606m/z	neg_7635	Uridine	243.061	0.964467	neg	M-H	C9H12N2O6	78.9	0	-6.67317	C00299	HMDB0000296;PW_C000202	58-96-8	53.1	116309	113124	113718	124404	118382	113957	122512	DRTQHJPVMGBUCF-XVFCMESISA-N	Nucleotides and derivatives	Nucleotides and derivatives	O=C1C=CN(C2OC(CO)C(O)C2O)C(=O)N1	TCM
0.69_177.0387m/z	neg_7721	Gluconic acid	177.039	0.691383	neg	M-H2O-H	C6H12O7	72.9	0	-9.11969	C00257	HMDB0000625	526-95-4	51.8	83116.4	83115	83735.1	85808	89596.3	83910.4	86847.5	RGHNJXZEOKUKBD-SQOUGZDYSA-N	Carbohydrates and derivatives	Other carbohydrates	O=C(O)C(O)C(O)C(O)C(O)CO	TCM
0.58_151.0594m/z	neg_7816	Xylitol	151.059	0.580833	neg	M-H	C5H12O5	89.7	0	-11.9836	C00379	HMDB0002917;HMDB0242149;HMDB0002917;HMDB0242149	87-99-0	54.6	31832.3	35056.9	34193.6	32634.7	32460.5	33486	32211.2	HEBKCHPVOIAQTA-NGQZWQHPSA-N	Carbohydrates and derivatives	Sugar alcohol	OCC(O)C(O)C(O)CO	TCM
0.56_173.1027m/z	neg_7839	L-(+)-Arginine	173.103	0.561417	neg	M-H	C6H14N4O2	0	70.8	-9.91854	C00062	HMDB0000517	74-79-3	50.6	151957	131189	139135	151618	153517	145635	154033	ODKSFYDXXFIFQN-BYPYZUCNSA-N	Amino acids and derivatives	Alpha-amino acids	NC(N)=NCCCC(N)C(=O)O	TCM
12.84_315.2527m/z	neg_3779	9,10-Dihydroxystearic Acid	315.253	12.8427	neg	M-H	C18H36O4	0	48	-4.50038	C19622	HMDB0302281;LMFA02000142	120-87-6	47.6	6603.66	7477.47	7780.8	7470.36	4678.28	7545.99	6917.33	VACHUYIREGFMSP-UHFFFAOYSA-N	Lipids	Fatty Acyls	CCCCCCCCC(O)C(O)CCCCCCCC(=O)O	TCM
1.98_197.0075m/z	neg_7485	Ascorbic Acid	197.008	1.97848	neg	M+Na-2H	C6H8O6	0	42.2	4.33105	C00072	HMDB0000044;PW_C000031	50-81-7	47.1	320415	346239	331633	334983	342496	344396	312918	CIWBSHSKHKDKBQ-JLAZNSOCSA-N	Others	Others	O=C1OC(C(O)CO)C(O)=C1O	TCM
3.26_179.0333m/z	neg_993	Caffeic acid	179.033	3.26093	neg	M-H	C9H8O4	98.5	0	-9.45954	C01197	HMDB0001964;HMDB0003501;HMDB0001964	501-16-6;331-39-5	57.4	2.88642e+06	2.87704e+06	2.78305e+06	2.87794e+06	2.94625e+06	2.904e+06	2.76068e+06	QAIPRVGONGVQAS-DUXPYHPUSA-N	Phenolic acids and derivatives	Cinnamic acids and derivatives	O=C(O)C=CC1=CC(O)=C(O)C=C1	TCM
3.41_289.0704m/z	neg_6958	Catechin	289.07	3.40958	neg	M-H	C15H14O6	92.8	0	-4.71355	C06562	HMDB0002780	154-23-4	56.8	403208	404083	382233	396461	390880	407283	382047	PFTAWBLQPZVEMU-DZGCQCFKSA-N	Flavonoids	Flavanol	OC1=CC(O)=C2CC(O)C(C3=CC(O)=C(O)C=C3)OC2=C1	TCM
2.29_109.0278m/z	neg_636	Catechol	109.028	2.292	neg	M-H	C6H6O2	89.4	0	-15.8247	C00090	HMDB0000957	120-80-9	54.4	264795	266966	263564	267962	275982	271786	259292	YCIMNLLNPGFGHC-UHFFFAOYSA-N	Others	Others	OC1=CC=CC=C1O	TCM
0.65_133.0124m/z	neg_7745	Malic acid	133.012	0.654633	neg	M-H	C4H6O5	99	0	-13.5772	C00149	HMDB0000156;PW_C000592	97-67-6;617-48-1;6915-15-7	56.9	4.72771e+06	4.58419e+06	4.48112e+06	4.46822e+06	4.56694e+06	4.31562e+06	4.99614e+06	BJEPYKJPYRNKOW-REOHCLBHSA-N	Organic acids and derivatives	Organic acids and derivatives	O=C(O)CC(O)C(=O)O	TCM
4.99_273.0755m/z	neg_1890	Phloretin	273.076	4.99212	neg	M-H	C15H14O5	59.5	0	-4.9026	C00774	HMDB0003306;HMDB0029646;LMPK12120525	60-82-2;7507-89-3	49.9	69330.3	72799	68815.2	71643.6	71540.9	71820	69860	VGEREEWJJVICBM-UHFFFAOYSA-N	Flavonoids	Chalcones	O=C(CCC1=CC=C(O)C=C1)C1=C(O)C=C(O)C=C1O	TCM
3.24_523.1070m/z	neg_7043	Sennidin C	523.107	3.23945	neg	M-H	C30H20O9	0	40	6.6729	C22592	HMDB0034318	5355-93-1	44.2	316191	294166	282334	286428	284501	267082	292569	PXSKWUOTHDALDG-UHFFFAOYSA-N	Organic acids and derivatives	Organic acids and derivatives	O=C(O)C1=CC2=C(C(=O)C3=C(O)C=CC=C3C2C2C3=C(C(=O)C4=C2C=C(CO)C=C4O)C(O)=CC=C3)C(O)=C1	TCM
4.14_417.1169m/z	neg_1461	Liquiritin	417.117	4.14123	neg	M-H	C21H22O9	90	0	-5.18865	C16989	HMDB0029520;LMPK12140021	551-15-5	56.2	2.31767e+06	2.04178e+06	2.24927e+06	2.21964e+06	2.20855e+06	2.24983e+06	2.44762e+06	DEMKZLAVQYISIA-UHFFFAOYSA-N	Flavonoids	Flavonoid glycosides	O=C1CC(C2=CC=C(OC3OC(CO)C(O)C(O)C3O)C=C2)OC2=CC(O)=CC=C12	NON_TCM
3.81_473.0700m/z	neg_6709	Chicoric acid	473.07	3.80802	neg	M-H	C22H18O12	99	0	-5.45181	C10437	HMDB0002375;HMDB0033938;HMDB0002375;HMDB0033938	70831-56-0;52248-48-3	58.1	1.74476e+06	1.54287e+06	1.45025e+06	1.54884e+06	1.4905e+06	1.37272e+06	1.50751e+06	Others	Others	Others	-	NON_TCM
