# Supplementary material for: Dahuang gancao dandelion decoction regulates intestinal flora and inhibits NF-κB/ARA signaling pathway to alleviate ulcerative colitis
Source: Front Immunol. 2026 Jan 29;16:1735021. doi: 10.3389/fimmu.2025.1735021 (PMC12893983; doi:10.3389/fimmu.2025.1735021)
Supplement: Supplementary file 3 [file DataSheet3.zip]

Archive with 7 entries (6 files):
- Figure-2/
- Figure-2/Fig2-A.xlsx
- Figure-2/Fig2-B.xlsx
- Figure-2/Fig2-C.xlsx
- Figure-2/Fig2-D(PPI).xlsx
- Figure-2/Fig2-E(KEGG).xlsx
- Figure-2/Fig2-F(GO).xlsx
