# Supplementary material for: Dahuang gancao dandelion decoction regulates intestinal flora and inhibits NF-κB/ARA signaling pathway to alleviate ulcerative colitis
Source: Front Immunol. 2026 Jan 29;16:1735021. doi: 10.3389/fimmu.2025.1735021 (PMC12893983; doi:10.3389/fimmu.2025.1735021)
Supplement: Supplementary file 3 [file DataSheet3.zip › Figure-2/Fig2-A.xlsx]

## Sheet: Fig2-A
DGD-D	UC	DGD-D|UC
QDPR	IL12B	HDAC7
ROCK2	CCL20	BCL2L1
COX3	IL7R	PRF1
SLC5A5	CXCR2	INS
FOLR1	CCR6	AKR1C2
PIM2	SPHK1	CYP3A4
CAMK2B	IL18	MAPK9
MECP2	OCLN	HMOX1
CDC25B	GPT	C4A
HTR2C	IL1RN	ABL1
FABP2	MKI67	ODC1
NPEPPS	GCLC	POLA1
LTA4H	ACTA2	EGR1
E2F2	CXCL1	MPO
CNR2	TIMP1	SYK
SCN5A	IL12A	VIM
PAEP	CCL3	MAPK1
IDH1	GPX1	IL4
HDAC10	MMP10	RPS6KB1
CPT1A	GCLM	LRRK2
GCK	CCL4	CXCL2
CDKN2C	IL5	S1PR2
BMPR2	GPX2	IL6
LEF1	BECN1	CXCL8
MME	IGF1	ACHE
COX6C	TIMP2	NR1I2
CYP26B1	IFI27	CD274
GABBR1	AGER	PRKAA2
ACVR1	TLR2	BCHE
UTRN	CCL5	FOS
CLK1	ADM	MAOA
SCN2B	CXCL5	IL10
PNMT	CCL7	SQSTM1
MB	GPX3	TXNIP
ADAMTS4	SOD2	CD86
GABRG3	MYD88	XDH
CAV1	TNFRSF1A	NFKBIA
COX6A2	IL23A	CYP2C8
PRKCG	CLDN1	HSPA4
PCYT1B	ATP2A2	CCNA2
CHEK2	EDN1	DUSP1
LTB4R	BST2	AAGAB
NKX3-1	IL1R1	TJP1
ADORA1	IKBKB	MIF
SLC5A1	SCD1	CA2
MGLL	IFIT1	RB1
AVPR1A	JAK1	S1PR5
RAC1	CCR5	CDK1
STK17B	ABCC3	PARK7
FDPS	ATF3	CRP
NPPB	PCK1	NR3C2
NGF	GOT1	ALB
MIOX	TRAF6	PTGER4
SNAI1	TK1	CYCS
GRIN2A	SOCS3	NR1H4
FLT1	ACTB	PTPN2
C1S	CD14	MAP2K1
LDLR	INS1	APP
GABRB1	CCL11	PTGES
CSNK2A2	SLC51B	PTGER1
E2F1	CASP1	FGFR1
PGF	SLC51A	PPARD
FADS1	SLC22A2	GSTM1
CTSC	ACACB	CD40LG
TXN	SLCO2B1	ADIPOQ
ESR2	CCN2	CASP8
CA3	CDC6	LEP
MTNR1B	DPYD	PTGIR
SCN7A	COL1A2	DDIT3
DRD4	IER3	FAS
CACNA2D1	ABCB1B	CYP2D6
STS	ABCB1A	ESRRA
VCP	SLC7A11	PLA2G2A
ERG	ABCB11	VKORC1
HRH4	IFI44L	PTGS2
ORM2	FGF2	HSD11B1
ARF1	RPS6	STAT6
INSR	SLC22A1	NFE2L2
SULT1E1	BIRC5	ERN1
BMP1	TXNRD1	PPARG
DPP4	STAR	TF
DUSP3	BGLAP	PLAT
FFAR1	IRS1	TLR9
CLDN4	GIPC2	VCAM1
ITIH2	CD80	CTSD
FFAR4	TFDP1	PDE4D
SLC2A4	UPP1	MMP3
ITPR1	TIMP3	PCNA
PTK2B	PECAM1	CCNB1
EEF1A2	CD68	CYP1A2
DNM1	ETFA	HMGB1
PGP	ADA	S100A8
RBFOX2	IFIT3	CYP19A1
JCHAIN	IL22	COX7C
DAO	PDGFB	MMP8
C4B_2	IFIH1	SREBF1
SHH	CYP3A11	JAK2
MT1F	NR3C1	FASN
HSD17B14	LY6E	CHUK
RARB	ITGA5	BRAF
CHRNA4	FASLG	IL1A
JUND	RETN	MTOR
RPS6KA3	ATF2	TGFB1
EGLN3	DNAJB4	F3
HSP90AB1	FST	CYP1B1
APLP2	NDUFA4L2	ABCC2
HCAR2	DNM1L	ABCB1
TBXAS1	ANXA1	CEBPA
BDKRB1	ATP8B1	SNCA
MT1A	CDH2	RELA
ARG1	TNFSF14	IL3
GM2A	ABCG1	ESR1
BRCA1	CDC45	EGF
FABP3	CXCL9	IRF1
CEBPB	COL4A2	SQLE
TNNT2	LAMB3	CASP3
CYP26A1	COL3A1	PLA2G1B
APCS	SP1	TERT
MLXIPL	TGFB3	SMAD2
GBA	RFC5	PARP1
F10	TXN1	AHR
PTPN11	CDKN1C	CDKN1B
MERTK	PLAUR	KDM4C
XBP1	MUC2	SHBG
SLPI	GPR88	RIPK1
IL25	COL4A1	PIM3
AGTR1	IFI44	MAOB
PLA2G2E	PKLR	GSK3B
GABRB3	SAT1	NOX4
MPG	ME1	TRPV1
SELP	CYP7A1	FABP4
S100A7	TRPV6	ALOX5AP
HCAR3	LRR1	CXCR4
PTGES2	CYP2R1	SLC2A1
GRIN2B	CKB	F2
ISYNA1	DLK1	KDM5C
GSTA1	TNFRSF11A	FABP6
ADK	CXCL14	FOSL1
FDFT1	IL2RA	CYP2E1
SLC5A7	COL6A1	GPR35
FCN3	TRPM4	S1PR1
FABP7	CXCL3	TUFM
FOLH1	SLC2A3	NFKB1
GABRE	AMIGO2	SCD
DPP7	UBC	RXRA
ADRA2A	PTGIS	CCNE1
LYN	ALDH1A1	PRKAA1
GSTA2	SKP2	CAT
F12	IDI1	PTEN
TNNI3	SLC7A5	NOS2
KDM1A	ID3	APC
ALPI	IL11	CES2
GRIN3A	IL6ST	FGFR2
PDK1	IGFBP4	CDKN2A
HTR5A	MX1	ALPL
MIR132	TPM3	TYMS
SLC7A1	IL19	APOBR
OLR1	KLF5	MMP12
VEGFC	ACOX1	KEAP1
CTSK	PNPT1	CCND1
CA5A	OSMR	MET
ACADSB	CDC25C	IL17A
GRIA2	HSPH1	PPARA
GABRA5	CD36	ABCA1
ALDOA	SLC22A4	THBS1
PDIA3	VEGFD	EP300
PHOSPHO1	PPARGC1A	ELANE
AMY1A	CD40	CASP9
CHRM4	PRDX3	IFNG
MTTP	FZD2	SLCO1B1
FCER2	NAT1	TH
CRTC1	LST1	IL1B
MIR384	SLCO1B3	ESRRB
C8A	ACAT1	MMP1
PKN1	BCRP1	CES1
RHO	SLC46A1	HIF1A
SUCNR1	NFKB2	CCL2
SLC6A2	REL	CP
ADAMTS5	RELB	HMGCR
GSTT2	CYP3A3	SMAD3
ITIH4	CYP3A5	IGF1R
PPP3CA	CYP3A7	PLAU
PNP	CYP2A6	MYC
SRD5A1	CYP2B6	SCN10A
PDE3A	OATP1	CTNNB1
CA4	SLCO1A2	HSPB1
NCF1	SLC22A8	PIK3R1
MT1H	NR0B1	NQO1
VLDLR	CYP3A43	ALOX5
CA5B	CYP4A11	AKT1
HDAC11	HSD3B1	APOE
EPHB4	HPRT1	SLC28A2
FXN	ABCC4	MUC5AC
CTSB	ABCC5	AKR1C1
PTPRS	SLC28A3	NDUFV2
SERPIND1	SLC29A2	GRM4
HPSE	AOX1	CHRM3
FUT7	PPAT	TPMT
PLIN1	IMPDH1	VEGFA
COX5B	SLC2A9	CYP17A1
HVCN1	SLC20A1	MAPK3
ACP1	GC	S1PR3
HAO1	GGCX	SERPINE1
HSF1	CYP4F2	MMP7
COX1	UBIAD1	ACACA
BMP4	MC2R	CYP11B2
MIR203A	CYP2J2	CFH
IGFBP3	C9orf47	PRKCB
CBR1	C9orf108	PDGFRA
LCK	PDF	EGFR
PIK3CB	ITGA4	ACE2
EPHX2	ITGB7	HSP90AA1
METAP2	CAMLG	HSPA5
CA7	PPIA	BCL2
BCL2A1	PPP3R2	FN1
BRCC3	SLC10A2	POR
MAP3K12	ABCC10	ADH5
TPI1	PPIF	PLA2G4A
HTR1E	ALDH3A2	AXIN2
RXRB	NAT2	CLDN2
LDHA	TYK2	IL2
DYRK1B	JAK3	SERPINA1
BACE2	NOD2	ADRB2
MPEG1	H19	JUN
CD38	CDKN2B-AS1	CDK4
GABRG2	MEG3	CYP2C19
LPCAT1	TUG1	SERPINA6
TRAPPC3	NORAD	PTPN22
KHK	SNHG5	CSF2
SIRT2	IL23R	CTSG
GRIN2D	HLA-DRB1	AGT
GPHN	ATG16L1	S1PR4
GLO1	CTLA4	TP53
IGFALS	IL10RA	HGF
LIPE	MEFV	PIK3CA
JUP	INAVA	HSD11B2
CCNB3	IL10RB	CYP1A1
LALBA	MLH1	NOS3
DHODH	IL37	NLRP3
OPRK1	HLA-B	PDE4B
RAF1	IRF5	ABCG2
ITGA2B	GAST	MMP14
GAK	IRGM	VDR
PTGR1	SLC22A5	COL1A1
CMA1	PSTPIP1	GSR
RNASEH1	SLC11A1	STAT3
HDAC5	CD4	ERBB2
NEK2	BTNL2	LTF
SPOCK1	SMAD4	MAP3K8
GABRQ	NKX2-3	SELE
CCNB2	TNFSF15	CYP11B1
PPT1	TNFAIP3	EIF2S1
ENO1	PRTN3	SRD5A2
RORA	MALAT1	S100A9
CDC25A	KRAS	CYP2C9
CA14	MSH2	SIRT1
APOBEC3A	MST1	SLC22A6
SCN1B	SMAD7	MAPK8
BIRC3	ECM1	TNFRSF10A
CA6	NEAT1	KIT
HNRNPA2B1	WAS	SOD1
PAPSS1	FMNL2	GSTP1
PLIN5	MSH6	MMP9
BTK	MYO9B	CXCL10
DRD5	ATP4A	AKR1D1
DDO	SST	ADORA2A
KCNN4	LACC1	FOXP3
PIK3CD	MVK	FEN1
DPP8	CARD9	G6PD
NR1I3	ZFP90	CDKN1A
GFAP	REG4	FLT4
KAT2B	ST6GALNAC1	IDO1
NME1	CCR3	ATP1A1
UGT1A9	DUOX2	PTGS1
HBB	CARINH	OPRD1
ERCC5	LUCAT1	MMP13
KRT5	PALB2	AR
HPGD	UCN	ESRRG
TFRC	SLC37A4	KDR
HBA2	CD8A	AKR1B10
GABRP	GATA3	GSTM3
ADRB1	S100A12	FLT3
OGDH	MIR31	ICAM1
SIVA1	NOD1	KIF11
NEK6	NLRC4	BAX
PEMT	MTHFR	HDAC9
CACNA1B	PELATON	MIR21
COX7B	MIR125A	SLC29A1
FBP1	STAT4	TNF
GP1BA	LINC02605	MMP2
NPPA	ITGB2	HNF4G
AXL	ERCC2	SPP1
CLU	IL21	TLR4
MGMT	HLA-DQB1	XIAP
COX2	MIR155	CDH1
PTK2	CIITA	RIPK2
PTGFR	NCF4	CDK2
COX6B1	PDCD1	CSF3
CCNA1	F5	PRKCA
KDM6B	MUC12	PLA2G10
HSD17B1	CARMIL2	HRH2
ADCY5	FCGR2A	IL13
GSTM5	LTA	CFLAR
EGLN1	TCF4	STAT1
ADH1A	CARD8	MAPK14
NEIL1	TLR5
KCNA3	SNHG22
SCN2A	ATP12A
PIM1	MIR223
C4BPB	MYO5B
PRKCD	PRKCQ
HTR2A	BDNF-AS
GATM	CERNA3
CYB5A	DEFB4A
MAP3K5	CASC2
CSNK2A1	MIR126
KNG1	HLA-DQA1
SLC22A12	IFNGR1
GRIN3B	CHGA
PYGL	RTEL1
ALDH5A1	SERPINC1
KRT1	RNF186
CDH17	CYBC1
PAH	DANCR
KRT9	SLC26A3
ITIH1	RNASE3
S100A7A	ATM
VTN	SOCS1
TOP2A	CYBA
HBD	IL2RG
DSP	HP
TBXA2R	TTC7A
GALR3	IL6-AS1
ASPA	LOC126859963
GCGR	TFF1
NQO2	MICA
TNNC1	FUT2
PDCD6	CBS
CREB1	NOTCH1
DRD1	NTRK1
POLB	BACH2
MPI	ADA2
TOP1	LRBA
CTSS	TFF2
NR1H3	TFF3
MAP2K7	HLA-A
GRK6	NRAS
CHRNA7	ITGAM
GSTM4	HLA-DRA
ACE	MIR142
DYRK1A	MIR141
COX5A	ZAP70
C8G	IL26
GABRA2	HLA-C
YWHAG	APOH
ROS1	CD55
AURKA	MIR145
AKR1C3	MIR146B
PLG	TAC1
TYR	DLD
NR2E3	ADCY7
SCN8A	NR5A2
RASSF1	RORC
TUBB1	PRDM1
TEK	GNA12
HDAC2	IL17REL
CDK9	OTUD3
ERBB3	IRF8
MT1G	NXPE1
CSK	ADO
CPN2	TNRC18
KLK2	TCP11
GABRR3	USP25
MT1X	UST
HSD17B2	IL18R1
MAP4K4	CNTN6
CDK5R1	DAP
GPR84	LCOR
GRM5	INSL6
TRPA1	CDKAL1
SIRT3	FCGR2B
PTPN1	TTC34
TAAR1	PRL
HDAC6	TET2
GABRA4	PACSIN1
CLDN5	GPR65
SRR	RASGRP1
CFTR	TRAF3IP2
HDAC3	PDE4A
CHRM2	CSMD1
COLQ	FGFR3
TNFRSF10B	DAGLB
GABBR2	MADCAM1
UQCRC1	OXTR
FTH1	ERRFI1
AURKB	PSMG1
DAND5	GALC
VRK1	ID4
FNTA	NOTCH2
NPY5R	CFAP90
C5	GATA2
GSTK1	STK38
ALOX12	LSP1
IRAK4	ACVR2A
BIRC2	KMT2C
SCN4B	CD6
SLC5A4	IL18RAP
GABRD	FKRP
HDAC1	SOX4
GLRA1	NCBP1
GSTT1	FOXO1
PLD2	NCBP2
MIR15B	PADI4
EEF1A1	SATB2
CCR4	IFNGR2
CA13	PDE4C
ATF4	IKZF1
HPGDS	MEX3C
CCS	FKBP1A
RUNX2	IL6R
CHRM5	LPP
ALOX15	CUL2
C1QB	DNMT3A
C5AR1	ZBTB40
CFI	RFX6
EDNRA	PUS10
FYN	OLIG3
SCN3B	UBASH3A
MT1B	SEMA6D
GLTP	ERAP1
C4B	MRPS31
NSFL1C	IL1R2
ERN2	CD200
PTGER2	THSD7A
GSK3A	SLC24A2
PTX3	ITGAL
PCYT1A	NEU4
P4HB	CSRNP3
RBP4	CTSF
ACSL4	JAZF1
DAPK1	TMEM121
GABRG1	SH2B3
ADORA3	CEP128
PGLYRP2	FCGR2C
PLA2G5	MYRFL
C4BPA	TMCO4
RPS9	SLC25A15
GLI2	CCL21
PGR	TENM3
PDPK1	CNTN5
WEE1	FOSL2
PRKCE	CEP72
RXRG	RPL3
THRA	DOCK2
UGT2B7	DNAI4
CXCR1	YES1
CTSL	CD28
LY96	MBOAT1
MELK	HNRNPAB
AKR1A1	BANK1
TBK1	SGCZ
AHSG	MYO16
A2M	DDAH1
TRPV4	FOXI2
HSP90B1	MAML2
RARA	POMC
HTR2B	NCOR2
MIR7-3HG	ATXN10
SIGMAR1	FYB1
DIO1	SKAP2
FAAH	KSR1
MT2A	ATP8A2
SEPP1	ANK3
MAPT	CEP43
ELK1	PLCL1
CRH	ERGIC1
SLC15A1	IPMK
PLA2G2D	ZC3H12C
GSTO1	GFRA1
QPRT	SMIM29
XPO1	ADGRL2
TTR	FAP
ADRA2C	KCTD20
MDM2	KLHL1
SLC6A3	DPP6
PTGDR	SLC9A8
GABRA3	PPDPFL
MT3	FADS2
APOA1	STK32A
GRIN1	EPHA4
CFB	SDK1
SLC16A1	WAPL
BATF2	B3GNT2
PDE10A	IFNLR1
SCN4A	LITAF
TP73	CCRL2
GRM2	DENND1B
HPR	HSBP1
LPCAT2	TBX15
SLC5A2	NREP
FOXO3	MLN
ALK	ASCC2
TYRP1	ZMIZ1
ANPEP	KCNH7
C1QC	IL12RB2
RARG	TMEM132D
KRT6C	ANKRD55
GAPDHS	SLIT1
MCU	SLC7A10
BACE1	ZNF831
FOLR3	ETV7
MGAM	INTS11
ROCK1	MYCN
HSD17B7	CACNA1C
SCN11A	NLRP8
PMP2	PNPLA1
CRYZ	GSDMB
GRIN2C	TNFRSF14
MRC1	BLTP3A
KDM4E	C20orf204
FNTB	AMER2
FECH	TMEM163
MAPK10	TNFRSF6B
PGD	NTMT2
ABAT	SGCG
P2RX4	C7orf33
VIM2P	TMEM266
PTGDR2	MDM1
A1BG	INSL4
SNAI2	TLL1
KDM4A	SNRPC
CHEK1	ARMT1
KRT16	BCL10
APOL1	BTBD3
SRC	H3-7
GRIK2	SLC39A11
SLC8A1	PHACTR3
TNKS2	MTRR
PTN	PPP2R3A
CDK3	FKBP5
THBD	CTH
HDAC8	LRRC58
SCN3A	ENSG00000284779
PLEC	CPXM2
UGT1A1	SGCD
KCNMA1	PBRM1
CCND2	USP12
PFKFB3	CD3E
APOA4	KCNK12
GDF15	SERTAD4
PIGK	CD300LD
FABP5	METTL4
LDHB	NPVF
CAPN1	RGMB
AKR1B1	CH25H
FOLR2	MAX
NOS1	RPRM
THRB	RGPD4
COX4I1	TDRKH
PLD1	TEAD3
BDNF	EZH2
HK2	PPP5C
MPL	NDFIP1
SCN1A	METTL8
PLK4	ZNF621
P2RX3	SATB1
NEIL2	DOK6
F13B	CCDC170
MCL1	ZNF774
BMP2	NRIP2
PRDX1	LRP1B
TPH1	SLC9A4
ADRA2B	ARMC12
KDM3A	ARID1A
APOB	KIF21B
SOAT2	ANKRD28
PON1	STK24
HSPA1A	TNFSF18
PTPN7	FAT4
ITPR3	SOX14
GPER1	IP6K3
KCNA5	RAMP3
GABRA1	BRD7
HNF4A	FAM118A
APOBEC3G	ADCY3
CNR1	CREBBP
ORM1	GCKR
DUT	TSC2
ARF3	CDH26
GSTT2B	CCNH
PHOSPHO2	PRPF3
AVPR2	CARD11
ADORA2B	PTCH1
S100A2	KMT2D
PDE7A	RECQL4
PKD2	ADPRHL1
ADAM17	KMT2A
TNKS	ATRX
SERPINA3	CRTC3
IRAK1	PTPRT
KRT2	SF3B1
SERPINA4	CIC
DNMT1	ZNF287
SLC25A5	PTPDC1
KRT6A	NUDT3
PIK3CG	XRCC2
CRMP1	OR6J1
COX8A	ETS1
CCNT1	MDFIC2
EIF4A1	MYT1L
COX7A1	KCTD12
IMPDH2	LIFR
GABPA	MAP4K3
SOAT1	HDGFL1
FGR	ZPLD1
UGT1A3	NECTIN1
NR2F2	ZNF300
C3	ATP10A
DNAJC5	TRIB1
GPBAR1	SPATA6
CYP21A2	TBX18
DGKD	IRX2
NNMT	RAB44
CPN1	PITX1
FGA	IL27
ADH1B	RIPOR2
CA12	RUNX3
HSP90B2P	CPEB4
ALDH2	UCP1
KRT10	SLC22A16
CDC37	SEPTIN9
C8B	LEMD2
KLK1	ASAP2
SCN9A	SMURF1
ITGB3	CUL4A
ZHX2	RBX1
GSN	GPR12
GAA	DDB1
HTR6	CRBN
DCD	MAP2K6
IKBKG	TTC33
SLC11A2	DNMT3B
KLKB1	TRABD2A
RORB	CARMIL1
ST6GAL1	DAOA
PTGER3	COMMD1
TAS2R31	BCL2L11
APEX1	DAG1
MYLK	TOM1
BAD	TAGAP
ADH1C	NRIP1
GK	HMGXB4
APOA2	COL28A1
CHRM1	HSPA6
COL11A2	UBE2V2
CTDSP1	TCEA2
KDM2A	NDRG1
TGFBR1	ANGPT1
CAMK2G	RYBP
TRDMT1	RAB12
PTPRC	ICOSLG
CHRFAM7A	C10orf95
NUAK1	PMAIP1
NRF1	ATRAID
HDAC4	INHBA
GSTZ1	RGS14
HRNR	DHX35
TRPM8	ZPBP2
WDR7	APEH
ACLY	KIAA0319
SEMG1	SPATA6L
PLAA	AMZ1
EFTUD1	ANKRD30A
PLK1	SCGN
GSTM2	B3GALT6
ABCC1	KATNAL1
PDGFRB	REV3L
CDK6	PPP1R3D
AXIN1	NFIA
PSPH	TM9SF2
PPIP5K1	SULT1A1
KRT14	RTP5
COMT	PPP2R5C
ANO1	COL21A1
ALPG	FAM180A
SLC47A1	MAGI3
HTR7	CNTNAP2
JUNB	CRIPTO
HNRNPA1	CD79A
C1R	UBE2L3
CA1	VGLL1
PHF8	IRX4
PLEK	FGF9
KRT6B	MRTFB
HBA1	SNX13
USP5	SLC4A3
GABRA6	CRIP2
CDK5	CRIP1
RNPEP	DOCK5
ITIH3	DYNLRB2
MT1E	CAMK2A
IMPA1	ATP6V0A4
AKR1C4	CREM
GABRB2	GPSM1
NPC1L1	SFMBT1
AHSP	TMEM174
FTO	EZR
HTR3A	C8orf33
MYLK3	PRR9
USP10	PHYKPL
APLP1	HELZ2
FXYD2	BRPF3
LGALS1	THADA
HSD17B3	TSHR
CDC7	PSORS1C1
SREBF2	STK11
GLI1	TSPAN14
CA9	ACOXL
SLC23A1	SMARCB1
	HES1
	FCAR
	WT1
	CRIM1
	MTMR3
	ATR
	ERBB4
	ASXL1
	PAX5
	DNAAF5
	NCOA2
	NF1
	MEN1
	GATA1
	PLCG1
	FBXO11
	FOXL2
	UBR5
	SP140
	C1orf87
	BANF2
	BFAR
	TPRG1
	ZNF496
	SPATA31F3
	SPMIP4
	CALHM6
	FLI1
	TEDC1
	SELL
	SMCHD1
	KCNH8
	ZNF619
	RPL14
	CISD1
	PLA2G2C
	ICAM5
	YDJC
	HHEX
	BSN
	LAMB1
	SUGP1
	ZFP36L1
	FAM217B
	TSPAN4
	NRXN1
	SYMPK
	SBNO2
	PARN
	ENSG00000293584
	GAL3ST2
	NDC80
	FAM72C
	EPPK1
	PGAP3
	THEMIS
	TPSD1
	ANO2
	UBN1
	PRM3
	CD2BP2
	TSPYL5
	SYCP2
	BRPF1
	PROX1
	TNS3
	PCDH15
	RPL37
	TMEM258
	CCDC198
	NAP1L5
	FSCN1
	GRINA
	MUC19
	LIME1
	PRXL2B
	STIM2
	HORMAD2
	SP140L
	ZNF620
	IFNA7
	SPCS1
	MTA1
	RPS6KA4
	RPS6KC1
	AGBL4
	NSUN6
	KPNB1
	EDN3
	SMUG1
	NKD1
	ATAD3B
	ORMDL3
	SMAP1
	RPL17
	FUT8
	EFNA1
	CORO1A
	NKX6-2
	NUDT14
	IL1RL2
	D2HGDH
	FASTKD3
	RASA1
	SLC6A14
	SMIM34
	IL1RAP
	RAVER1
	ACSS3
	SLC6A7
	LCN2
	PPFIA2
	TSLP
	GDAP1L1
	LCE3B
	OLFM4
	ENTPD3
	CYRIA
	SLC9A3
	IFNAR2
	KRTCAP2
	BAK1
	RPS26
	BLTP1
	SPATA2
	RPL17-C18orf32
	IFNAR1
	B3GAT2
	DNLZ
	CD44
	NPIPA3
	ITGA2
