# Supplementary material for: Dahuang gancao dandelion decoction regulates intestinal flora and inhibits NF-κB/ARA signaling pathway to alleviate ulcerative colitis
Source: Front Immunol. 2026 Jan 29;16:1735021. doi: 10.3389/fimmu.2025.1735021 (PMC12893983; doi:10.3389/fimmu.2025.1735021)
Supplement: Supplementary file 3 [file DataSheet3.zip › Figure-2/Fig2-B.xlsx]

## Sheet: Sheet1
from	to
n2	Vanillic acid
Vanillic acid	CES2
Vanillic acid	RIPK2
Vanillic acid	S1PR2
Vanillic acid	CA2
Vanillic acid	APP
Vanillic acid	SERPINE1
Vanillic acid	CYP1A2
Vanillic acid	ALPL
Vanillic acid	HSP90AA1
Vanillic acid	NR3C2
Vanillic acid	ALOX5
Vanillic acid	CYP19A1
Vanillic acid	MIF
Vanillic acid	PDGFRA
Vanillic acid	RXRA
Vanillic acid	MAOA
Vanillic acid	S1PR1
Vanillic acid	ACHE
Vanillic acid	CES1
Vanillic acid	PTGS1
Vanillic acid	MAOB
Vanillic acid	PTGS2
Vanillic acid	AHR
Vanillic acid	CASP9
Vanillic acid	RELA
Vanillic acid	PDE4B
Vanillic acid	GPR35
Vanillic acid	TLR9
Vanillic acid	ABCG2
Vanillic acid	PTPN22
n3	Umbelliferone
Umbelliferone	CES2
Umbelliferone	TERT
Umbelliferone	RIPK2
Umbelliferone	S1PR2
Umbelliferone	S1PR4
Umbelliferone	CA2
Umbelliferone	ESR1
Umbelliferone	APP
Umbelliferone	CYP1A2
Umbelliferone	ALPL
Umbelliferone	ALOX5
Umbelliferone	CYP19A1
Umbelliferone	CYP2C9
Umbelliferone	MIF
Umbelliferone	MAOA
Umbelliferone	ACHE
Umbelliferone	CES1
Umbelliferone	PTGS1
Umbelliferone	MAOB
Umbelliferone	CYP2C19
Umbelliferone	AHR
Umbelliferone	GSK3B
Umbelliferone	CASP9
Umbelliferone	RELA
Umbelliferone	TLR9
Umbelliferone	ABCG2
n4	Glabridin
Glabridin	RIPK2
Glabridin	ESR1
Glabridin	MIF
Glabridin	MAOA
Glabridin	PTGS1
Glabridin	AHR
Glabridin	OPRD1
Glabridin	TLR9
n5	Diosmetin
Diosmetin	TERT
Diosmetin	RIPK2
Diosmetin	S1PR4
Diosmetin	ESR1
Diosmetin	APP
Diosmetin	CYP1A2
Diosmetin	ALPL
Diosmetin	ABCB1
Diosmetin	ALOX5
Diosmetin	CYP19A1
Diosmetin	MIF
Diosmetin	MAOA
Diosmetin	ACHE
Diosmetin	PTGS1
Diosmetin	MAOB
Diosmetin	PTGS2
Diosmetin	AHR
Diosmetin	FLT3
Diosmetin	RELA
Diosmetin	PDE4B
Diosmetin	PDE4D
Diosmetin	GPR35
Diosmetin	TLR9
Diosmetin	ABCG2
Diosmetin	PTPN22
n6	Protocatechuic acid
Protocatechuic acid	CES2
Protocatechuic acid	RIPK2
Protocatechuic acid	S1PR2
Protocatechuic acid	CA2
Protocatechuic acid	ESR1
Protocatechuic acid	PLA2G1B
Protocatechuic acid	APP
Protocatechuic acid	CYP17A1
Protocatechuic acid	SERPINE1
Protocatechuic acid	ALPL
Protocatechuic acid	PRKCB
Protocatechuic acid	HSP90AA1
Protocatechuic acid	NR3C2
Protocatechuic acid	ALOX5
Protocatechuic acid	CYP19A1
Protocatechuic acid	MIF
Protocatechuic acid	MMP9
Protocatechuic acid	RXRA
Protocatechuic acid	MAOA
Protocatechuic acid	CES1
Protocatechuic acid	PTGS1
Protocatechuic acid	MAOB
Protocatechuic acid	PTGS2
Protocatechuic acid	AHR
Protocatechuic acid	MMP12
Protocatechuic acid	GSK3B
Protocatechuic acid	KIF11
Protocatechuic acid	CASP9
Protocatechuic acid	RELA
Protocatechuic acid	GPR35
Protocatechuic acid	TLR9
Protocatechuic acid	ABCG2
Protocatechuic acid	PTPN22
n7	Caffeic acid
Caffeic acid	CES2
Caffeic acid	TERT
Caffeic acid	RIPK2
Caffeic acid	S1PR2
Caffeic acid	S1PR4
Caffeic acid	ESR1
Caffeic acid	APP
Caffeic acid	SERPINE1
Caffeic acid	CYP1A2
Caffeic acid	ALPL
Caffeic acid	ICAM1
Caffeic acid	ALOX5
Caffeic acid	CYP19A1
Caffeic acid	MIF
Caffeic acid	MMP9
Caffeic acid	RXRA
Caffeic acid	MAOA
Caffeic acid	CES1
Caffeic acid	PTGS1
Caffeic acid	MAOB
Caffeic acid	CYP2C19
Caffeic acid	PTGS2
Caffeic acid	AHR
Caffeic acid	MMP12
Caffeic acid	RELA
Caffeic acid	GRM4
Caffeic acid	GPR35
Caffeic acid	TLR9
Caffeic acid	ABCG2
Caffeic acid	PTPN22
n8	Naringenin
Naringenin	CES2
Naringenin	TERT
Naringenin	ESR1
Naringenin	CYP1A2
Naringenin	HSP90AA1
Naringenin	AR
Naringenin	CYP19A1
Naringenin	MIF
Naringenin	MAOA
Naringenin	PTGS1
Naringenin	MAOB
Naringenin	TLR9
Naringenin	ABCG2
n9	Licochalcone B
Licochalcone B	CES2
Licochalcone B	RIPK2
Licochalcone B	ESR1
Licochalcone B	APP
Licochalcone B	ALPL
Licochalcone B	ALOX5
Licochalcone B	CYP19A1
Licochalcone B	MIF
Licochalcone B	MAOA
Licochalcone B	PTGS1
Licochalcone B	MAOB
Licochalcone B	AHR
Licochalcone B	CASP9
Licochalcone B	RELA
Licochalcone B	GPR35
Licochalcone B	TLR9
Licochalcone B	ABCG2
n10	Quercetin
Quercetin	CES2
Quercetin	TERT
Quercetin	RIPK2
Quercetin	ESR1
Quercetin	PLA2G1B
Quercetin	CYP17A1
Quercetin	CYP1A2
Quercetin	ALPL
Quercetin	ABCB1
Quercetin	ALOX5
Quercetin	CYP19A1
Quercetin	MIF
Quercetin	MAOA
Quercetin	CES1
Quercetin	PTGS1
Quercetin	MAOB
Quercetin	PTGS2
Quercetin	AHR
Quercetin	FLT3
Quercetin	MMP12
Quercetin	GSK3B
Quercetin	CASP9
Quercetin	RELA
Quercetin	GPR35
Quercetin	TLR9
Quercetin	ABCG2
Quercetin	PTPN22
n12	Apigenin
Apigenin	CES2
Apigenin	TERT
Apigenin	RIPK2
Apigenin	S1PR4
Apigenin	ESR1
Apigenin	APP
Apigenin	CYP1A2
Apigenin	ABCB1
Apigenin	ALOX5
Apigenin	AR
Apigenin	CYP19A1
Apigenin	MIF
Apigenin	MAOA
Apigenin	CES1
Apigenin	PTGS1
Apigenin	MAOB
Apigenin	PTGS2
Apigenin	AHR
Apigenin	MMP12
Apigenin	OPRD1
Apigenin	RELA
Apigenin	GPR35
Apigenin	TLR9
Apigenin	ABCG2
Apigenin	PTPN22
n13	Formononetin
Formononetin	TERT
Formononetin	ESR1
Formononetin	APP
Formononetin	CYP17A1
Formononetin	CYP1A2
Formononetin	ALPL
Formononetin	ALOX5
Formononetin	CYP19A1
Formononetin	MIF
Formononetin	MAOA
Formononetin	ACHE
Formononetin	PTGS1
Formononetin	MAOB
Formononetin	PTGS2
Formononetin	AHR
Formononetin	GSK3B
Formononetin	CASP9
Formononetin	RELA
Formononetin	TLR9
Formononetin	ABCG2
n14	Glabrone
Glabrone	CES2
Glabrone	TERT
Glabrone	ESR1
Glabrone	ALPL
Glabrone	CYP19A1
Glabrone	MIF
Glabrone	MAOA
Glabrone	PTGS1
Glabrone	MAOB
Glabrone	AHR
Glabrone	GSK3B
Glabrone	CASP9
Glabrone	RELA
Glabrone	TLR9
Glabrone	ABCG2
n15	Isorhamnetin
Isorhamnetin	TERT
Isorhamnetin	RIPK2
Isorhamnetin	ESR1
Isorhamnetin	PLA2G1B
Isorhamnetin	CYP17A1
Isorhamnetin	CYP1A2
Isorhamnetin	ALPL
Isorhamnetin	ABCB1
Isorhamnetin	ALOX5
Isorhamnetin	CYP19A1
Isorhamnetin	MIF
Isorhamnetin	MAOA
Isorhamnetin	PTGS1
Isorhamnetin	MAOB
Isorhamnetin	PTGS2
Isorhamnetin	AHR
Isorhamnetin	FLT4
Isorhamnetin	FLT3
Isorhamnetin	GSK3B
Isorhamnetin	RELA
Isorhamnetin	PDE4D
Isorhamnetin	GPR35
Isorhamnetin	TLR9
Isorhamnetin	ABCG2
Isorhamnetin	PTPN22
n16	Glycyrol
Glycyrol	TERT
Glycyrol	ESR1
Glycyrol	CYP1A2
Glycyrol	ABCB1
Glycyrol	ALOX5
Glycyrol	CYP19A1
Glycyrol	MIF
Glycyrol	MAOA
Glycyrol	PTGS1
Glycyrol	MAOB
Glycyrol	AHR
Glycyrol	GPR35
Glycyrol	TLR9
Glycyrol	ABCG2
Glycyrol	PTPN22
n17	Licoricone
Licoricone	RIPK2
Licoricone	ESR1
Licoricone	CYP1A2
Licoricone	ABCB1
Licoricone	CYP19A1
Licoricone	MIF
Licoricone	MAOA
Licoricone	PTGS1
Licoricone	MAOB
Licoricone	AHR
Licoricone	GSK3B
Licoricone	RELA
Licoricone	TLR9
Licoricone	ABCG2
n18	Gancaonin G
Gancaonin G	ESR1
Gancaonin G	PLA2G1B
Gancaonin G	CYP1A2
Gancaonin G	ALPL
Gancaonin G	ABCB1
Gancaonin G	CYP19A1
Gancaonin G	MIF
Gancaonin G	MAOA
Gancaonin G	PTGS1
Gancaonin G	MAOB
Gancaonin G	AHR
Gancaonin G	RELA
Gancaonin G	TLR9
Gancaonin G	ABCG2
n19	Licocoumarone
Licocoumarone	CES2
Licocoumarone	TERT
Licocoumarone	ESR1
Licocoumarone	CYP1A2
Licocoumarone	ABCB1
Licocoumarone	NR3C2
Licocoumarone	CYP19A1
Licocoumarone	MIF
Licocoumarone	MAOA
Licocoumarone	CES1
Licocoumarone	PTGS1
Licocoumarone	MAOB
Licocoumarone	AHR
Licocoumarone	TLR9
Licocoumarone	ABCG2
Licocoumarone	PTPN22
n20	Calycosin
Calycosin	ESR1
Calycosin	CYP17A1
Calycosin	CYP1A2
Calycosin	ALPL
Calycosin	ALOX5
Calycosin	CYP19A1
Calycosin	MIF
Calycosin	MAOA
Calycosin	ACHE
Calycosin	PTGS1
Calycosin	MAOB
Calycosin	PTGS2
Calycosin	AHR
Calycosin	GSK3B
Calycosin	CASP9
Calycosin	RELA
Calycosin	PDE4B
Calycosin	TLR9
Calycosin	ABCG2
n21	Scopoletin
Scopoletin	CES2
Scopoletin	TERT
Scopoletin	RIPK2
Scopoletin	S1PR2
Scopoletin	ESR1
Scopoletin	APP
Scopoletin	CYP1A2
Scopoletin	ALPL
Scopoletin	NR3C2
Scopoletin	ALOX5
Scopoletin	CYP19A1
Scopoletin	MIF
Scopoletin	MAOA
Scopoletin	ACHE
Scopoletin	CES1
Scopoletin	PTGS1
Scopoletin	MAOB
Scopoletin	CYP2C19
Scopoletin	PTGS2
Scopoletin	AHR
Scopoletin	GSK3B
Scopoletin	CASP9
Scopoletin	RELA
Scopoletin	GPR35
Scopoletin	TLR9
Scopoletin	ABCG2
Scopoletin	PTPN22
n22	Kaempferol
Kaempferol	CES2
Kaempferol	TERT
Kaempferol	RIPK2
Kaempferol	ESR1
Kaempferol	PLA2G1B
Kaempferol	CYP17A1
Kaempferol	CYP1A2
Kaempferol	ALPL
Kaempferol	ABCB1
Kaempferol	ALOX5
Kaempferol	CYP19A1
Kaempferol	CYP2C9
Kaempferol	MIF
Kaempferol	MAOA
Kaempferol	CES1
Kaempferol	PTGS1
Kaempferol	MAOB
Kaempferol	PTGS2
Kaempferol	AHR
Kaempferol	CASP9
Kaempferol	RELA
Kaempferol	GPR35
Kaempferol	TLR9
Kaempferol	ABCG2
Kaempferol	PTPN22
n23	Inositol
Inositol	CES2
Inositol	RIPK2
Inositol	S1PR2
Inositol	S1PR4
Inositol	CA2
Inositol	ESR1
Inositol	APP
Inositol	CYP17A1
Inositol	CYP1A2
Inositol	ALPL
Inositol	HSP90AA1
Inositol	AR
Inositol	CYP19A1
Inositol	MIF
Inositol	MAOA
Inositol	ACHE
Inositol	CES1
Inositol	PTGS1
Inositol	MAOB
Inositol	HSD11B1
Inositol	NOS3
Inositol	NOS2
Inositol	PTGS2
Inositol	AHR
Inositol	CASP9
Inositol	RELA
Inositol	GRM4
Inositol	SIRT1
Inositol	S1PR5
Inositol	GPR35
Inositol	TLR9
n24	Esculetin
Esculetin	CES2
Esculetin	TERT
Esculetin	RIPK2
Esculetin	S1PR2
Esculetin	CA2
Esculetin	ESR1
Esculetin	APP
Esculetin	CYP17A1
Esculetin	CYP1A2
Esculetin	ALPL
Esculetin	ALOX5
Esculetin	AR
Esculetin	CYP19A1
Esculetin	MIF
Esculetin	MAOA
Esculetin	ACHE
Esculetin	CES1
Esculetin	PTGS1
Esculetin	MAOB
Esculetin	PTGS2
Esculetin	AHR
Esculetin	GSK3B
Esculetin	CASP9
Esculetin	RELA
Esculetin	SIRT1
Esculetin	GPR35
Esculetin	TLR9
Esculetin	ABCG2
Esculetin	PTPN22
n25	Choline
Choline	CES2
Choline	RIPK2
Choline	S1PR2
Choline	S1PR4
Choline	CA2
Choline	PLA2G1B
Choline	APP
Choline	CYP1A2
Choline	ALPL
Choline	MIF
Choline	MAOA
Choline	ACHE
Choline	CES1
Choline	PTGS1
Choline	MAOB
Choline	HSD11B1
Choline	NOS3
Choline	NOS2
Choline	AHR
Choline	CASP9
Choline	RELA
Choline	GRM4
Choline	GPR35
Choline	TLR9
n26	Myristic acid
Myristic acid	CES2
Myristic acid	PTGES
Myristic acid	S1PR2
Myristic acid	S1PR4
Myristic acid	CA2
Myristic acid	PLA2G1B
Myristic acid	SERPINE1
Myristic acid	CYP1A2
Myristic acid	MMP3
Myristic acid	CTSG
Myristic acid	ALOX5
Myristic acid	PLA2G2A
Myristic acid	PTPN2
Myristic acid	S1PR1
Myristic acid	ACHE
Myristic acid	CES1
Myristic acid	PTGER4
Myristic acid	PPARG
Myristic acid	PTGIR
Myristic acid	SIRT1
Myristic acid	S1PR3
Myristic acid	S1PR5
Myristic acid	GPR35
Myristic acid	TLR9
Myristic acid	PTPN22
n27	Phenylacetic acid
Phenylacetic acid	CES2
Phenylacetic acid	PTGES
Phenylacetic acid	S1PR2
Phenylacetic acid	PLA2G1B
Phenylacetic acid	ALPL
Phenylacetic acid	CTSG
Phenylacetic acid	ALOX5
Phenylacetic acid	MIF
Phenylacetic acid	PLA2G2A
Phenylacetic acid	MAOA
Phenylacetic acid	S1PR1
Phenylacetic acid	MMP8
Phenylacetic acid	CES1
Phenylacetic acid	PTGS1
Phenylacetic acid	HRH2
Phenylacetic acid	PTGS2
Phenylacetic acid	PTGER4
Phenylacetic acid	AHR
Phenylacetic acid	PPARG
Phenylacetic acid	MMP12
Phenylacetic acid	PTGIR
Phenylacetic acid	CASP9
Phenylacetic acid	PPARD
Phenylacetic acid	RELA
Phenylacetic acid	PPARA
Phenylacetic acid	GPR35
Phenylacetic acid	TLR9
n28	Protocatechuic aldehyde
Protocatechuic aldehyde	CES2
Protocatechuic aldehyde	TERT
Protocatechuic aldehyde	RIPK2
Protocatechuic aldehyde	S1PR2
Protocatechuic aldehyde	S1PR4
Protocatechuic aldehyde	CA2
Protocatechuic aldehyde	ESR1
Protocatechuic aldehyde	PLA2G1B
Protocatechuic aldehyde	APP
Protocatechuic aldehyde	CYP17A1
Protocatechuic aldehyde	SERPINE1
Protocatechuic aldehyde	CYP1A2
Protocatechuic aldehyde	ALPL
Protocatechuic aldehyde	ALOX5
Protocatechuic aldehyde	CYP19A1
Protocatechuic aldehyde	MIF
Protocatechuic aldehyde	MMP9
Protocatechuic aldehyde	CYP11B2
Protocatechuic aldehyde	MAOA
Protocatechuic aldehyde	CES1
Protocatechuic aldehyde	PTGS1
Protocatechuic aldehyde	MAOB
Protocatechuic aldehyde	NOS3
Protocatechuic aldehyde	PTGS2
Protocatechuic aldehyde	AHR
Protocatechuic aldehyde	CASP9
Protocatechuic aldehyde	RELA
Protocatechuic aldehyde	GRM4
Protocatechuic aldehyde	SIRT1
Protocatechuic aldehyde	GPR35
Protocatechuic aldehyde	TLR9
Protocatechuic aldehyde	ABCG2
Protocatechuic aldehyde	PTPN22
n29	Luteolin
Luteolin	CES2
Luteolin	TERT
Luteolin	RIPK2
Luteolin	S1PR2
Luteolin	S1PR4
Luteolin	ESR1
Luteolin	APP
Luteolin	CYP17A1
Luteolin	CYP1A2
Luteolin	ALPL
Luteolin	ABCB1
Luteolin	ALOX5
Luteolin	AR
Luteolin	CYP19A1
Luteolin	MIF
Luteolin	MAOA
Luteolin	ACHE
Luteolin	CES1
Luteolin	PTGS1
Luteolin	MAOB
Luteolin	PTGS2
Luteolin	AHR
Luteolin	FLT3
Luteolin	MMP12
Luteolin	RELA
Luteolin	GPR35
Luteolin	TLR9
Luteolin	ABCG2
Luteolin	PTPN22
Inositol	BCHE
Glabridin	MMP9
Glabridin	MAPK8
Glabridin	JUN
Glabridin	NFKB1
Glabridin	MAPK9
Glabridin	FOS
Glabridin	MAPK3
Glabridin	ACE2
Glabridin	MAPK1
Isorhamnetin	MAPK8
Isorhamnetin	CASP3
Isorhamnetin	SLCO1B1
Isorhamnetin	MAP2K1
Isorhamnetin	CCNB1
Isorhamnetin	MAPK14
Isorhamnetin	CASP8
Isorhamnetin	TNF
Isorhamnetin	AKT1
Isorhamnetin	PARP1
Isorhamnetin	PPARG
Isorhamnetin	EGFR
Isorhamnetin	NOS2
Isorhamnetin	XDH
Umbelliferone	NR1I2
Umbelliferone	NQO1
Umbelliferone	VKORC1
Kaempferol	MAPK8
Kaempferol	CASP3
Kaempferol	SLCO1B1
Kaempferol	MAPK14
Kaempferol	HMOX1
Kaempferol	PARK7
Kaempferol	CYP1A1
Kaempferol	NFKB1
Kaempferol	CYP1B1
Kaempferol	AKT1
Kaempferol	PPARG
Kaempferol	SELE
Kaempferol	MIR21
Kaempferol	MMP1
Kaempferol	CDK1
Kaempferol	CLDN2
Kaempferol	CXCL8
Kaempferol	STAT1
Kaempferol	VCAM1
Kaempferol	NR1I2
Kaempferol	MMP9
Kaempferol	TJP1
Kaempferol	ICAM1
Kaempferol	JUN
Kaempferol	BAX
Kaempferol	BCL2
Kaempferol	HSP90AA1
Kaempferol	GSTM1
Kaempferol	STAT3
Kaempferol	SYK
Kaempferol	NOX4
Kaempferol	FOXP3
Kaempferol	TNF
Kaempferol	CYP3A4
Kaempferol	CAT
Kaempferol	NFKBIA
Kaempferol	ESRRA
Kaempferol	CDK2
Kaempferol	NOS2
Kaempferol	NFE2L2
Kaempferol	XDH
Naringenin	CASP3
Naringenin	AKR1C1
Naringenin	GSR
Naringenin	RELA
Naringenin	SOD1
Naringenin	AKT1
Naringenin	PPARG
Naringenin	NR3C2
Naringenin	GSTP1
Naringenin	BCHE
Naringenin	SREBF1
Naringenin	BCL2
Naringenin	ADIPOQ
Naringenin	HMGCR
Naringenin	PPARA
Naringenin	FASN
Naringenin	CES1
Naringenin	MAPK3
Naringenin	CAT
Naringenin	PLA2G1B
Naringenin	NOS2
Protocatechuic acid	AKT1
Vanillic acid	PPARG
Vanillic acid	CEBPA
Vanillic acid	HIF1A
Vanillic acid	NOS3
Luteolin	MAPK8
Luteolin	CASP3
Luteolin	MTOR
Luteolin	XIAP
Luteolin	TP53
Luteolin	ERBB2
Luteolin	CDKN1A
Luteolin	BCL2L1
Luteolin	CCNB1
Luteolin	MAPK14
Luteolin	HMOX1
Luteolin	CCND1
Luteolin	NFKB1
Luteolin	MET
Luteolin	IFNG
Luteolin	AKT1
Luteolin	PARP1
Luteolin	CDK4
Luteolin	CASP9
Luteolin	MMP1
Luteolin	ABCC2
Luteolin	IL10
Luteolin	VEGFA
Luteolin	SMAD3
Luteolin	CLDN2
Luteolin	MAPK1
Luteolin	MMP9
Luteolin	HMGB1
Luteolin	IL4
Luteolin	ICAM1
Luteolin	HDAC9
Luteolin	JUN
Luteolin	MMP2
Luteolin	ADORA2A
Luteolin	BCL2
Luteolin	HSP90AA1
Luteolin	NOX4
Luteolin	TNF
Luteolin	FASN
Luteolin	EGFR
Luteolin	MAPK3
Luteolin	IL6
Luteolin	NFKBIA
Luteolin	IL17A
Luteolin	CDK2
Luteolin	PTGES
Luteolin	NOS2
Luteolin	NFE2L2
Luteolin	XDH
Myristic acid	TLR4
Myristic acid	SRD5A2
Myristic acid	ADH5
Myristic acid	PPARA
Myristic acid	LTF
Myristic acid	CYP2C8
Myristic acid	AKR1D1
Myristic acid	HNF4G
Myristic acid	GSTP1
Myristic acid	CDKN1A
Myristic acid	AKR1C2
Myristic acid	ODC1
Myristic acid	SCN10A
Myristic acid	HGF
Myristic acid	GSTM1
Myristic acid	NR1H4
Myristic acid	PPARD
Myristic acid	GSTM3
Myristic acid	HDAC7
Myristic acid	CD274
Myristic acid	COX7C
Myristic acid	NR1I2
Myristic acid	FABP6
Myristic acid	HDAC9
Myristic acid	ESRRG
Myristic acid	PTGS1
Myristic acid	PTGS2
Myristic acid	TRPV1
Myristic acid	APOE
Myristic acid	C4A
Myristic acid	APP
Myristic acid	FEN1
Myristic acid	CP
Myristic acid	S100A9
Myristic acid	IL3
Myristic acid	F2
Myristic acid	ESR1
Myristic acid	CFH
Myristic acid	SHBG
Myristic acid	TP53
Myristic acid	PARP1
Myristic acid	ATP1A1
Myristic acid	MMP9
Myristic acid	TF
Myristic acid	TUFM
Myristic acid	SERPINA1
Myristic acid	S100A8
Myristic acid	APOBR
Myristic acid	INS
Myristic acid	SERPINA6
Myristic acid	AGT
Myristic acid	SOD1
Myristic acid	FN1
Diosmetin	CCND1
Diosmetin	MYC
Diosmetin	PIK3CA
Diosmetin	CDKN1B
Diosmetin	AKT1
Diosmetin	CDK4
Diosmetin	PIK3R1
Diosmetin	GSK3B
Diosmetin	CDK2
Diosmetin	NFE2L2
Phenylacetic acid	NOS3
Phenylacetic acid	TH
Phenylacetic acid	PLAT
Phenylacetic acid	BCL2
Phenylacetic acid	HDAC7
Phenylacetic acid	HDAC9
Scopoletin	PRKAA2
Scopoletin	NQO1
Scopoletin	PRKAA1
Scopoletin	CYP2E1
Scopoletin	CAT
Scopoletin	NFKB1
Scopoletin	SREBF1
Scopoletin	MAPK1
Quercetin	CD40LG
Quercetin	CCL2
Quercetin	EGF
Quercetin	CCNB1
Quercetin	PRKCA
Quercetin	PLAT
Quercetin	CYP1A1
Quercetin	PIK3CA
Quercetin	IL2
Quercetin	POR
Quercetin	SERPINE1
Quercetin	HSPB1
Quercetin	NDUFV2
Quercetin	EGR1
Quercetin	PRKAA1
Quercetin	TJP1
Quercetin	THBS1
Quercetin	JUN
Quercetin	MYC
Quercetin	MMP2
Quercetin	APOE
Quercetin	CTSD
Quercetin	CYP2C8
Quercetin	FASN
Quercetin	CAT
Quercetin	HIF1A
Quercetin	AR
Quercetin	ACHE
Quercetin	CDKN2A
Quercetin	IRF1
Quercetin	XDH
Quercetin	MAPK8
Quercetin	NQO1
Quercetin	CHUK
Quercetin	CD274
Quercetin	BCL2L1
Quercetin	MPO
Quercetin	HMOX1
Quercetin	CCND1
Quercetin	CDH1
Quercetin	PLAU
Quercetin	TXNIP
Quercetin	CASP8
Quercetin	CRP
Quercetin	COL1A1
Quercetin	IL10
Quercetin	CYP2E1
Quercetin	SNCA
Quercetin	VDR
Quercetin	CXCL10
Quercetin	HSPA4
Quercetin	PRKCB
Quercetin	STAT1
Quercetin	GSTP1
Quercetin	ICAM1
Quercetin	CSF3
Quercetin	PTEN
Quercetin	AXIN2
Quercetin	BAX
Quercetin	FOS
Quercetin	CYP3A4
Quercetin	IL6
Quercetin	ACE2
Quercetin	IL17A
Quercetin	NFE2L2
Quercetin	CASP3
Quercetin	CD86
Quercetin	CDKN1A
Quercetin	IL1A
Quercetin	MAPK14
Quercetin	F3
Quercetin	CTNNB1
Quercetin	NFKB1
Quercetin	CYP1B1
Quercetin	F2
Quercetin	SELE
Quercetin	HSPA5
Quercetin	VEGFA
Quercetin	ODC1
Quercetin	CDK1
Quercetin	CXCL8
Quercetin	VCAM1
Quercetin	FOSL1
Quercetin	NR1I2
Quercetin	PRKAA2
Quercetin	SCD
Quercetin	SPP1
Quercetin	RB1
Quercetin	BCL2
Quercetin	ADIPOQ
Quercetin	NOS3
Quercetin	EGFR
Quercetin	NFKBIA
Quercetin	NOS2
Quercetin	NLRP3
Quercetin	MTOR
Quercetin	SLC2A1
Quercetin	TP53
Quercetin	ERBB2
Quercetin	IL1B
Quercetin	MUC5AC
Quercetin	IFNG
Quercetin	SIRT1
Quercetin	PARP1
Quercetin	AKT1
Quercetin	MMP1
Quercetin	VIM
Quercetin	MAPK1
Quercetin	ABCA1
Quercetin	MMP9
Quercetin	CXCL2
Quercetin	JAK2
Quercetin	HSP90AA1
Quercetin	GSTM1
Quercetin	STAT3
Quercetin	TNF
Quercetin	TGFB1
Quercetin	PPARA
Quercetin	CSF2
Quercetin	MAPK3
Quercetin	CYP2C19
Quercetin	EIF2S1
Quercetin	ESRRA
Quercetin	ESRRB
Choline	MAPK14
Choline	BCHE
Choline	HMOX1
Choline	TNF
Choline	CHRM3
Choline	CYP2C8
Choline	HNF4G
Choline	PPARA
Choline	PPARD
Apigenin	CASP3
Apigenin	CD40LG
Apigenin	IL13
Apigenin	XIAP
Apigenin	CDKN1A
Apigenin	IL1A
Apigenin	CCNB1
Apigenin	MAPK14
Apigenin	CCNE1
Apigenin	NFKB1
Apigenin	TLR4
Apigenin	ACACA
Apigenin	PPARG
Apigenin	CDK4
Apigenin	IL2
Apigenin	CASP9
Apigenin	TNFRSF10A
Apigenin	VEGFA
Apigenin	ODC1
Apigenin	CDK1
Apigenin	SMAD2
Apigenin	CXCL8
Apigenin	GSK3B
Apigenin	SERPINE1
Apigenin	FABP4
Apigenin	SCD
Apigenin	CYCS
Apigenin	CFLAR
Apigenin	JUN
Apigenin	RB1
Apigenin	IGF1R
Apigenin	MYC
Apigenin	LEP
Apigenin	BCL2
Apigenin	CYP17A1
Apigenin	CYP2C8
Apigenin	FAS
Apigenin	CAT
Apigenin	HIF1A
Apigenin	NFKBIA
Apigenin	AAGAB
Apigenin	CDK2
Apigenin	NOS2
Apigenin	CDKN2A
Apigenin	CYP2C9
Apigenin	SLC2A1
Apigenin	TP53
Apigenin	RIPK1
Apigenin	CHUK
Apigenin	APC
Apigenin	CD274
Apigenin	BCL2L1
Apigenin	HMOX1
Apigenin	MUC5AC
Apigenin	CCND1
Apigenin	CCNA2
Apigenin	PLAU
Apigenin	SIRT1
Apigenin	IFNG
Apigenin	AKT1
Apigenin	MMP1
Apigenin	IL10
Apigenin	CYP2E1
Apigenin	INS
Apigenin	SMAD3
Apigenin	CXCL10
Apigenin	HSPA4
Apigenin	STAT1
Apigenin	MAPK1
Apigenin	IL4
Apigenin	ICAM1
Apigenin	HSD11B1
Apigenin	BAX
Apigenin	JAK2
Apigenin	HSP90AA1
Apigenin	STAT3
Apigenin	TGFB1
Apigenin	TNF
Apigenin	PPARA
Apigenin	FOS
Apigenin	CYP3A4
Apigenin	CXCR4
Apigenin	IL6
Formononetin	CASP3
Formononetin	NLRP3
Formononetin	SIRT1
Formononetin	AKT1
Formononetin	FGFR2
Formononetin	ABCB1
Caffeic acid	CYP2C9
Caffeic acid	HMOX1
Caffeic acid	CYP1A1
Caffeic acid	BCHE
Caffeic acid	NFKB1
Caffeic acid	TLR4
Caffeic acid	TNF
Caffeic acid	CYP2D6
Caffeic acid	CYP3A4
Caffeic acid	MAPK3
Caffeic acid	PRKCB
Caffeic acid	MAPK1
Caffeic acid	ACHE
Caffeic acid	NFE2L2
Esculetin	CASP3
Esculetin	NQO1
Esculetin	CDKN1A
Esculetin	RB1
Esculetin	NFKB1
Esculetin	BCL2
Esculetin	CASP8
Esculetin	CDK4
Esculetin	MMP1
Esculetin	SNCA
Esculetin	KEAP1
Esculetin	MMP3
Esculetin	ACE2
Esculetin	CDK2
Esculetin	DDIT3
Esculetin	NFE2L2
Calycosin	CASP3
Calycosin	NQO1
Calycosin	IL1B
Calycosin	HMOX1
Calycosin	PCNA
Calycosin	PIK3CA
Calycosin	AKT1
Calycosin	PPARG
Calycosin	VIM
Calycosin	SMAD3
Calycosin	SMAD2
Calycosin	CXCL8
Calycosin	SERPINE1
Calycosin	MAPK1
Calycosin	SQSTM1
Calycosin	BAX
Calycosin	BCL2
Calycosin	STAT3
Calycosin	TGFB1
Calycosin	PIK3R1
Calycosin	EGFR
Calycosin	MAPK3
Calycosin	KEAP1
Calycosin	AGT
Calycosin	HIF1A
Calycosin	IL6
Calycosin	ABCB1
Calycosin	NFE2L2
Protocatechuic aldehyde	ODC1
Vanillic acid	TPMT
Vanillic acid	KDM4C
Vanillic acid	MMP9
Vanillic acid	MMP1
Vanillic acid	MMP2
Vanillic acid	MMP8
Vanillic acid	SQLE
Vanillic acid	POLA1
Umbelliferone	EGFR
Umbelliferone	XDH
Umbelliferone	GPR35
Umbelliferone	CCND1
Umbelliferone	CDK4
Umbelliferone	FLT4
Umbelliferone	IGF1R
Umbelliferone	CDK2
Umbelliferone	CCNA2
Umbelliferone	MET
Umbelliferone	AKT1
Umbelliferone	MAP3K8
Umbelliferone	GSR
Umbelliferone	PARP1
Umbelliferone	CCNE1
Umbelliferone	IDO1
Umbelliferone	KDR
Umbelliferone	AKR1C1
Umbelliferone	SNCA
Umbelliferone	NFKB1
Glabridin	ODC1
Glabridin	MMP1
Glabridin	FLT3
Glabridin	ERN1
Glabridin	MET
Glabridin	MAOB
Glabridin	KDR
Glabridin	CYP11B1
Glabridin	ELANE
Glabridin	CYP11B2
Glabridin	MMP13
Glabridin	MMP3
Glabridin	MMP14
Glabridin	MMP7
Glabridin	MMP12
Glabridin	MMP8
Glabridin	EGFR
Glabridin	ADORA2A
Glabridin	S1PR3
Glabridin	S1PR1
Glabridin	CYP17A1
Glabridin	HSP90AA1
Glabridin	TRPV1
Glabridin	SCD
Glabridin	STAT6
Glabridin	CDK1
Glabridin	CCNB1
Glabridin	KIF11
Glabridin	MAPK14
Glabridin	HDAC7
Glabridin	BRAF
Glabridin	PLA2G1B
Glabridin	BCL2
Glabridin	PRF1
Glabridin	SLC29A1
Glabridin	SQLE
Glabridin	IGF1R
Glabridin	ALOX5AP
Protocatechuic acid	SQLE
Protocatechuic acid	BCL2L1
Protocatechuic acid	IGF1R
Protocatechuic acid	ALB
Caffeic acid	CA2
Caffeic acid	MMP1
Caffeic acid	MMP2
Caffeic acid	AKR1B10
Caffeic acid	ERBB2
Caffeic acid	AKR1C2
Caffeic acid	SYK
Caffeic acid	EGFR
Caffeic acid	PIK3CA
Caffeic acid	ELANE
Caffeic acid	F3
Caffeic acid	HSD11B1
Caffeic acid	STAT3
Naringenin	SHBG
Naringenin	CYP1B1
Naringenin	MMP12
Naringenin	MMP13
Naringenin	PLA2G2A
Naringenin	PLA2G10
Naringenin	RXRA
Naringenin	SERPINE1
Naringenin	CA2
Naringenin	KIT
Naringenin	KDR
Naringenin	FGFR1
Naringenin	MET
Naringenin	NOX4
Naringenin	ESRRA
Naringenin	ESRRB
Naringenin	IGF1R
Naringenin	MMP2
Naringenin	F3
Naringenin	PTGER1
Naringenin	BCL2L1
Naringenin	CYP2C9
Naringenin	CYP3A4
Naringenin	PIK3CA
Naringenin	VEGFA
Naringenin	ERN1
Naringenin	MMP3
Naringenin	APP
Naringenin	GSK3B
Naringenin	MMP9
Naringenin	SYK
Naringenin	CCNE1
Naringenin	CDK2
Naringenin	CDK4
Naringenin	SNCA
Licochalcone B	PTGS2
Licochalcone B	EGFR
Licochalcone B	F3
Licochalcone B	TERT
Licochalcone B	NOS2
Licochalcone B	SNCA
Licochalcone B	ABCB1
Licochalcone B	CXCR4
Licochalcone B	SHBG
Licochalcone B	MMP2
Licochalcone B	ERN1
Licochalcone B	RPS6KB1
Licochalcone B	IGF1R
Licochalcone B	ODC1
Licochalcone B	BCL2L1
Licochalcone B	BCL2
Licochalcone B	TYMS
Licochalcone B	NOX4
Licochalcone B	FLT3
Licochalcone B	ESRRA
Licochalcone B	ESRRB
Licochalcone B	ABL1
Licochalcone B	CDK4
Licochalcone B	ALOX5AP
Licochalcone B	CYP1B1
Licochalcone B	CDK1
Licochalcone B	HSD11B1
Licochalcone B	PLAU
Licochalcone B	PIK3CA
Licochalcone B	BRAF
Licochalcone B	MTOR
Licochalcone B	MMP12
Quercetin	NOX4
Quercetin	IGF1R
Quercetin	CA2
Quercetin	PIK3R1
Quercetin	ADORA2A
Quercetin	KDR
Quercetin	MMP13
Quercetin	MMP3
Quercetin	MET
Quercetin	AKR1C2
Quercetin	AKR1C1
Quercetin	SYK
Quercetin	CDK2
Quercetin	APP
Quercetin	AKR1B10
n11	(-)-Medicocarpin
(-)-Medicocarpin	SLC29A1
(-)-Medicocarpin	EGFR
(-)-Medicocarpin	ADORA2A
(-)-Medicocarpin	CYP19A1
(-)-Medicocarpin	SLC28A2
(-)-Medicocarpin	ABL1
(-)-Medicocarpin	PDGFRA
(-)-Medicocarpin	CASP3
(-)-Medicocarpin	MAP2K1
(-)-Medicocarpin	HSPA5
(-)-Medicocarpin	SLC2A1
Apigenin	NOX4
Apigenin	XDH
Apigenin	FLT3
Apigenin	ACHE
Apigenin	ADORA2A
Apigenin	SYK
Apigenin	CYP1B1
Apigenin	AKR1B10
Apigenin	PARP1
Apigenin	CA2
Apigenin	MMP9
Apigenin	MMP2
Apigenin	ESRRA
Apigenin	EGFR
Apigenin	KDR
Apigenin	MET
Apigenin	BCHE
Apigenin	F2
Apigenin	MPO
Apigenin	PIK3R1
Apigenin	MMP13
Apigenin	MMP3
Formononetin	IL2
Formononetin	ADORA2A
Formononetin	ESRRA
Formononetin	ESRRB
Formononetin	EGFR
Formononetin	XDH
Formononetin	PPARA
Formononetin	CA2
Formononetin	NOX4
Formononetin	FEN1
Glabrone	ADRB2
Glabrone	HSP90AA1
Glabrone	PDE4D
Isorhamnetin	CA2
Isorhamnetin	CYP1B1
Isorhamnetin	NOX4
Isorhamnetin	ACHE
Isorhamnetin	IGF1R
Isorhamnetin	F2
Isorhamnetin	MPO
Isorhamnetin	PIK3R1
Isorhamnetin	ADORA2A
Isorhamnetin	KDR
Isorhamnetin	MMP13
Isorhamnetin	MMP3
Isorhamnetin	CDK1
Isorhamnetin	MMP9
Isorhamnetin	MMP2
Isorhamnetin	MET
Isorhamnetin	AKR1C2
Isorhamnetin	AKR1C1
Isorhamnetin	SYK
Isorhamnetin	CDK2
Isorhamnetin	APP
Isorhamnetin	ESRRA
Isorhamnetin	MMP12
Isorhamnetin	AKR1B10
Glycyrol	PDE4D
Glycyrol	NFKB1
Glycyrol	HSP90AA1
Glycyrol	NOS2
Glycyrol	EP300
Licoricone	ACHE
Licoricone	HSP90AA1
Licoricone	PIM3
Licoricone	ADRB2
Licoricone	IL2
Licoricone	CDK2
Licoricone	CDK1
Gancaonin G	ACHE
Gancaonin G	IL2
Gancaonin G	EGFR
Gancaonin G	ESRRA
Gancaonin G	ESRRB
Gancaonin G	PPARG
Gancaonin G	PDE4D
Gancaonin G	NFKB1
Gancaonin G	ADORA2A
Gancaonin G	ERBB2
Licocoumarone	PPARG
Licocoumarone	LRRK2
Licocoumarone	FGFR1
Licocoumarone	PIK3CA
Licocoumarone	MMP1
Licocoumarone	MMP7
Licocoumarone	BCHE
Licocoumarone	ACHE
Licocoumarone	CDK1
Licocoumarone	CCNB1
Licocoumarone	CCNE1
Licocoumarone	CDK2
Licocoumarone	MTOR
Licocoumarone	MMP8
Calycosin	PPARA
Calycosin	XDH
Calycosin	ADORA2A
Calycosin	ESRRA
Calycosin	ESRRB
Calycosin	CA2
Calycosin	IL2
Calycosin	NOX4
Calycosin	CYP1B1
Calycosin	PLAT
Calycosin	PLAU
Scopoletin	EGFR
Scopoletin	XDH
Scopoletin	CA2
Scopoletin	CDK2
Scopoletin	CCNA2
Scopoletin	CCND1
Scopoletin	CDK4
Scopoletin	FLT4
Scopoletin	MAP3K8
Scopoletin	AKR1C1
Scopoletin	GSR
Scopoletin	KDR
Scopoletin	SQLE
Scopoletin	ERBB2
Scopoletin	PARP1
Scopoletin	MET
Scopoletin	HMGCR
Kaempferol	FLT3
Kaempferol	CA2
Kaempferol	ACHE
Kaempferol	GSK3B
Kaempferol	MMP2
Kaempferol	ADORA2A
Kaempferol	CCNB1
Kaempferol	AKR1B10
Kaempferol	EGFR
Kaempferol	IGF1R
Kaempferol	F2
Kaempferol	MPO
Kaempferol	PIK3R1
Kaempferol	KDR
Kaempferol	MMP13
Kaempferol	MMP3
Kaempferol	MET
Kaempferol	AKR1C2
Kaempferol	AKR1C1
Kaempferol	APP
Kaempferol	PARP1
Kaempferol	MMP12
Inositol	POLA1
Inositol	NR1H4
Inositol	SHBG
Esculetin	XDH
Esculetin	EGFR
Esculetin	CCND1
Esculetin	FLT4
Esculetin	CCNA2
Esculetin	AKT1
Esculetin	MAP3K8
Esculetin	BRAF
Esculetin	SQLE
Esculetin	IGF1R
Esculetin	KDR
Esculetin	MET
Esculetin	ERBB2
Esculetin	GSR
Esculetin	CCNE1
Esculetin	AKR1C1
Myristic acid	FABP4
Myristic acid	HSD11B1
Myristic acid	SLC22A6
Myristic acid	AKR1B10
Myristic acid	G6PD
Myristic acid	AR
Myristic acid	KDM5C
Myristic acid	VDR
Myristic acid	CYP19A1
Myristic acid	RXRA
Myristic acid	HSD11B2
Myristic acid	MAPK1
Myristic acid	MAPK14
Myristic acid	PLA2G4A
Phenylacetic acid	CXCL8
Phenylacetic acid	SLC22A6
Phenylacetic acid	CA2
Phenylacetic acid	MAOB
Protocatechuic aldehyde	ERN1
Protocatechuic aldehyde	DUSP1
Luteolin	CA2
Luteolin	CDK1
Luteolin	SYK
Luteolin	GSK3B
Luteolin	CYP1B1
Luteolin	AKR1B10
Luteolin	ESRRA
Luteolin	IGF1R
Luteolin	F2
Luteolin	MPO
Luteolin	PIK3R1
Luteolin	KDR
Luteolin	MMP13
Luteolin	MMP3
Luteolin	PLA2G1B
Luteolin	AKR1C2
Luteolin	AKR1C1
UC	MPO
UC	TNF
UC	RELA
UC	IL1B
UC	IL10
UC	STAT3
UC	CXCL8
UC	CASP3
UC	ICAM1
UC	ALB
UC	MMP9
UC	VCAM1
UC	JAK2
UC	CDH1
UC	LTF
UC	IL6
UC	NOS2
UC	NFE2L2
UC	BCL2
UC	PTGS2
UC	IFNG
UC	TGFB1
UC	TLR4
UC	IL17A
UC	CAT
UC	MAPK3
UC	MAPK1
UC	HMOX1
UC	COL1A1
UC	TJP1
UC	BAX
UC	IL4
UC	IL2
UC	NFKBIA
UC	NFKB1
UC	IL1A
UC	CCL2
UC	PPARG
UC	STAT1
UC	PCNA
UC	VEGFA
UC	GSR
UC	CXCL2
UC	MTOR
UC	MAPK8
UC	DUSP1
UC	AKT1
UC	MMP3
UC	GSK3B
UC	TP53
UC	ABCC2
UC	CDKN1A
UC	MMP2
UC	SERPINE1
UC	SQSTM1
UC	GSTM1
UC	CCND1
UC	MMP12
UC	JUN
UC	XDH
UC	NQO1
UC	CTNNB1
UC	CASP9
UC	CYP2E1
UC	MYC
UC	FOS
UC	MMP13
UC	ADIPOQ
UC	CYP1A2
UC	AHR
UC	FN1
UC	CSF2
UC	CYP1A1
UC	PLA2G2A
UC	ABCB1
UC	DDIT3
UC	CRP
UC	SPP1
UC	CXCL10
UC	CYP3A4
UC	MMP7
UC	ACHE
UC	MAPK14
UC	NLRP3
UC	ABCG2
UC	CD86
UC	APOE
UC	VDR
UC	BCL2L1
UC	THBS1
UC	LEP
UC	GSTM3
UC	CYCS
UC	SIRT1
UC	CDK2
UC	S100A9
UC	PLAT
UC	CDKN1B
UC	HMGB1
UC	PPARA
UC	NOS3
UC	IRF1
UC	SMAD3
UC	TYMS
UC	CCNA2
UC	NOX4
UC	FAS
UC	SOD1
UC	HSD11B2
UC	SREBF1
UC	MAPK9
UC	RPS6KB1
UC	PARP1
UC	ADRB2
UC	FABP4
UC	HIF1A
UC	NR1I2
UC	TH
UC	ADORA2A
UC	IL13
UC	VIM
UC	HSD11B1
UC	TXNIP
UC	SELE
UC	FASN
UC	ACACA
UC	CHUK
UC	HGF
UC	TRPV1
UC	CASP8
UC	XIAP
UC	ABCA1
UC	CDK1
UC	GSTP1
UC	AXIN2
UC	CXCR4
UC	ERBB2
UC	FOSL1
UC	EGR1
UC	MET
UC	OPRD1
UC	ALPL
UC	PRKCA
UC	AR
UC	G6PD
UC	POR
UC	HMGCR
UC	KEAP1
UC	PRKAA1
UC	CCNB1
UC	CFLAR
UC	CSF3
UC	FABP6
UC	SQLE
UC	POLA1
UC	PRKAA2
UC	MAP2K1
UC	AGT
UC	PPARD
UC	PLAU
UC	HSP90AA1
UC	CCNE1
UC	PTGES
UC	COX7C
UC	MMP1
UC	PLA2G4A
UC	CFH
UC	AKR1C1
UC	RXRA
UC	IL3
UC	HSPB1
UC	MMP14
UC	EGFR
UC	ACE2
UC	MAOA
UC	HSPA5
UC	NR1H4
UC	PTEN
UC	MIF
UC	EIF2S1
UC	IGF1R
UC	SLC2A1
UC	AKR1B10
UC	APP
UC	CTSD
UC	SCD
UC	CDK4
UC	TNFRSF10A
UC	ALOX5
UC	SLCO1B1
UC	PTGS1
UC	PLA2G1B
UC	CYP19A1
UC	CYP1B1
UC	CYP2C8
UC	CYP2C9
UC	CYP2C19
UC	SERPINA6
UC	SCN10A
UC	PTGER1
UC	CYP2D6
UC	ESRRA
UC	ESRRB
UC	ESRRG
UC	CYP17A1
UC	CYP11B1
UC	SHBG
UC	CYP11B2
UC	AKR1D1
UC	SRD5A2
UC	TPMT
UC	SLC28A2
UC	SLC29A1
UC	SLC22A6
UC	ATP1A1
UC	VKORC1
UC	F2
UC	NR3C2
UC	BCHE
UC	S1PR1
UC	S1PR4
UC	S1PR5
UC	S1PR3
UC	CES2
UC	CES1
UC	MAOB
UC	ADH5
UC	AKR1C2
UC	FOXP3
UC	BRAF
UC	SYK
UC	PIK3CA
UC	ELANE
UC	S100A8
UC	HRH2
UC	CDKN2A
UC	APC
UC	STAT6
UC	PTPN22
UC	HSPA4
UC	EGF
UC	MIR21
UC	CD40LG
UC	CLDN2
UC	TERT
UC	GPR35
UC	FGFR2
UC	KIT
UC	RIPK1
UC	F3
UC	ODC1
UC	CTSG
UC	C4A
UC	CP
UC	INS
UC	PRF1
UC	PTGER4
UC	PRKCB
UC	PARK7
UC	PTPN2
UC	MAP3K8
UC	CD274
UC	PDGFRA
UC	PDE4B
UC	PDE4D
UC	ALOX5AP
UC	KIF11
UC	TLR9
UC	HDAC7
UC	ESR1
UC	KDM4C
UC	PTGIR
UC	PIK3R1
UC	CHRM3
UC	LRRK2
UC	HDAC9
UC	NDUFV2
UC	CEBPA
UC	SMAD2
UC	ABL1
UC	KDM5C
UC	HNF4G
UC	RIPK2
UC	GRM4
UC	KDR
UC	FGFR1
UC	RB1
UC	PLA2G10
UC	EP300
UC	FEN1
UC	FLT4
UC	APOBR
UC	FLT3
UC	ERN1
UC	TUFM
UC	PIM3
UC	MUC5AC
UC	AAGAB
UC	MMP8
UC	IDO1
UC	S1PR2
UC	TF
UC	SERPINA1
UC	SNCA
UC	CA2
