# Supplementary material for: Dahuang gancao dandelion decoction regulates intestinal flora and inhibits NF-κB/ARA signaling pathway to alleviate ulcerative colitis
Source: Front Immunol. 2026 Jan 29;16:1735021. doi: 10.3389/fimmu.2025.1735021 (PMC12893983; doi:10.3389/fimmu.2025.1735021)
Supplement: Supplementary file 3 [file DataSheet3.zip › Figure-2/Fig2-C.xlsx]

## Sheet: PPI.node.csv_Degreeplot
AverageShortestPathLength	BetweennessCentrality	ClosenessCentrality	ClusteringCoefficient	Degree	Eccentricity	IsSingleNode	name	NeighborhoodConnectivity	NumberOfDirectedEdges	NumberOfUndirectedEdges	PartnerOfMultiEdgedNodePairs	Radiality	selected	SelfLoops	shared.name	Stress	TopologicalCoefficient
2.19615384615385	0.141561649204585	0.455341506129597	0.177049180327869	61	5	FALSE	TP53	16.7049180327869	0	61	0	0.980390920554855	FALSE	0	TP53	65204	0.101043219076006
2.20769230769231	0.101823540081881	0.452961672473868	0.197695035460993	48	5	FALSE	STAT3	20.3125	0	48	0	0.980201765447667	FALSE	0	STAT3	52906	0.11661877394636
2.33076923076923	0.077710664875423	0.429042904290429	0.229235880398671	43	5	FALSE	TNF	17.953488372093	0	43	0	0.978184110970996	FALSE	0	TNF	43524	0.111223458038423
2.3	0.0500731917486985	0.434782608695652	0.21718931475029	42	5	FALSE	AKT1	19.6190476190476	0	42	0	0.978688524590164	FALSE	0	AKT1	28654	0.119628339140534
2.35	0.0698927187470618	0.425531914893617	0.271951219512195	41	5	FALSE	IL6	18.9268292682927	0	41	0	0.977868852459016	FALSE	0	IL6	37574	0.118292682926829
2.29615384615385	0.053658380453542	0.435510887772194	0.288762446657183	38	5	FALSE	JUN	21.2631578947368	0	38	0	0.97875157629256	FALSE	0	JUN	33388	0.134576948700866
2.46923076923077	0.043834811430896	0.404984423676012	0.163306451612903	32	5	FALSE	HSP90AA1	17	0	32	0	0.975914249684741	FALSE	0	HSP90AA1	21214	0.117404513888889
2.4	0.0783092574567345	0.416666666666667	0.264516129032258	31	5	FALSE	EP300	19.3225806451613	0	31	0	0.977049180327869	FALSE	0	EP300	36766	0.130787798990564
2.54615384615385	0.0302890157335542	0.392749244712991	0.236559139784946	31	5	FALSE	CTNNB1	17.8387096774194	0	31	0	0.974653215636822	FALSE	0	CTNNB1	16552	0.136173356316178
2.36538461538462	0.0599362192007352	0.422764227642276	0.344827586206897	30	5	FALSE	ESR1	23.3333333333333	0	30	0	0.977616645649433	FALSE	0	ESR1	29940	0.153289473684211
2.50769230769231	0.0222285851444081	0.398773006134969	0.381609195402299	30	5	FALSE	IL1B	19.4333333333333	0	30	0	0.975283732660782	FALSE	0	IL1B	14314	0.143950617283951
2.64615384615385	0.0294267573230695	0.377906976744186	0.396825396825397	28	5	FALSE	IFNG	18.0714285714286	0	28	0	0.973013871374527	FALSE	0	IFNG	14762	0.171428571428571
2.42307692307692	0.0250126722127269	0.412698412698413	0.333333333333333	28	5	FALSE	NFKB1	23.5357142857143	0	28	0	0.976670870113493	FALSE	0	NFKB1	17858	0.159025096525097
2.49615384615385	0.00795588016156337	0.400616332819723	0.41025641025641	27	5	FALSE	MYC	23.8148148148148	0	27	0	0.97547288776797	FALSE	0	MYC	6506	0.16889939584975
2.40769230769231	0.0198549982605567	0.415335463258786	0.347692307692308	26	5	FALSE	RELA	24.2692307692308	0	26	0	0.976923076923077	FALSE	0	RELA	15058	0.158622423328306
2.50384615384615	0.0165067688324511	0.399385560675883	0.335384615384615	26	5	FALSE	MAPK1	21.6153846153846	0	26	0	0.975346784363178	FALSE	0	MAPK1	12986	0.15115653577192
2.5	0.0152722347884711	0.4	0.295384615384615	26	5	FALSE	EGFR	21.0769230769231	0	26	0	0.975409836065574	FALSE	0	EGFR	11680	0.146367521367521
2.56153846153846	0.0234747102096956	0.39039039039039	0.283333333333333	25	5	FALSE	BCL2	20.44	0	25	0	0.974401008827238	FALSE	0	BCL2	12578	0.148613138686131
2.53846153846154	0.0163732458480275	0.393939393939394	0.313333333333333	25	5	FALSE	MAPK3	21.04	0	25	0	0.974779319041614	FALSE	0	MAPK3	13172	0.152463768115942
2.62307692307692	0.0352125108954289	0.381231671554252	0.217391304347826	23	5	FALSE	TLR4	18.3913043478261	0	23	0	0.973392181588903	FALSE	0	TLR4	18116	0.14796633941094
2.49230769230769	0.025574952358219	0.401234567901235	0.359683794466403	23	5	FALSE	HIF1A	24.2608695652174	0	23	0	0.975535939470366	FALSE	0	HIF1A	11548	0.169048342961386
2.55769230769231	0.0246705866036623	0.390977443609023	0.241106719367589	23	5	FALSE	CASP3	18.5652173913043	0	23	0	0.974464060529634	FALSE	0	CASP3	12054	0.135869565217391
2.63076923076923	0.00799333338996154	0.380116959064327	0.393939393939394	22	5	FALSE	FOS	21.6363636363636	0	22	0	0.973266078184111	FALSE	0	FOS	5690	0.177347242921013
2.64230769230769	0.00770084767751445	0.378457059679767	0.567099567099567	22	5	FALSE	CXCL8	21.5454545454545	0	22	0	0.973076923076923	FALSE	0	CXCL8	5694	0.19237012987013
3.43846153846154	0.028127511515984	0.29082774049217	0.242857142857143	21	6	FALSE	CYP3A4	8.57142857142857	0	21	0	0.960025220680958	FALSE	0	CYP3A4	11742	0.189417989417989
2.69230769230769	0.0108433535085029	0.371428571428571	0.252380952380952	21	5	FALSE	PIK3CA	17.6666666666667	0	21	0	0.972257250945776	FALSE	0	PIK3CA	6868	0.144808743169399
2.6	0.00712287301692756	0.384615384615385	0.433333333333333	21	5	FALSE	CCND1	23.6666666666667	0	21	0	0.973770491803279	FALSE	0	CCND1	5584	0.182051282051282
2.78846153846154	0.027359507860494	0.358620689655172	0.542105263157895	20	6	FALSE	CCL2	20.8	0	20	0	0.970680958385876	FALSE	0	CCL2	14692	0.223118279569892
2.58846153846154	0.0030128708921734	0.386329866270431	0.473684210526316	20	5	FALSE	SMAD3	25.95	0	20	0	0.973959646910467	FALSE	0	SMAD3	3558	0.19365671641791
2.77307692307692	0.00221706092064176	0.360610263522885	0.605263157894737	20	5	FALSE	IL10	21.3	0	20	0	0.97093316519546	FALSE	0	IL10	2420	0.21734693877551
