# Supplementary material for: Dahuang gancao dandelion decoction regulates intestinal flora and inhibits NF-κB/ARA signaling pathway to alleviate ulcerative colitis
Source: Front Immunol. 2026 Jan 29;16:1735021. doi: 10.3389/fimmu.2025.1735021 (PMC12893983; doi:10.3389/fimmu.2025.1735021)
Supplement: Supplementary file 3 [file DataSheet3.zip › Figure-2/Fig2-D(PPI).xlsx]

## Sheet: Fig2-D
Information	LAC	name	Network	selected	shared name	Subgragh
4.338934421539307	11.909090909090908	CXCL8	15.632651812411874	FALSE	CXCL8	9215102
4.010388374328613	6.133333333333334	MAPK9	8.097985347985347	FALSE	MAPK9	5176313
4.1244001388549805	4.117647058823529	PPARG	6.701244588744589	FALSE	PPARG	3.64114e+06
2.591763973236084	1	MAP3K8	1.3333333333333333	FALSE	MAP3K8	382617
4.740508079528809	10.878048780487806	IL6	26.51341529040846	FALSE	IL6	2.3831542E7
4.5801591873168945	7.935483870967742	EP300	13.950665616563985	FALSE	EP300	1.6919398E7
4.817620754241943	9.291666666666666	STAT3	23.68586975922513	FALSE	STAT3	4.0018072E7
4.559264659881592	10	ESR1	15.031945959532166	FALSE	ESR1	2.1980164E7
4.373056411743164	4.782608695652174	TLR4	8.749992259202784	FALSE	TLR4	6.28641e+06
4.918271064758301	10.62295081967213	TP53	42.54063143141241	FALSE	TP53	4.7099372E7
4.559264659881592	11.066666666666666	IL1B	20.36318710923253	FALSE	IL1B	1.3924022E7
3.0384368896484375	2	HMGB1	3	FALSE	HMGB1	846340
4.5801591873168945	7.096774193548387	CTNNB1	15.03438704133804	FALSE	CTNNB1	1.4204204E7
3.0384368896484375	1.3333333333333333	NLRP3	1.5999999999999999	FALSE	NLRP3	727018
4.1244001388549805	6	STAT1	8.124084249084248	FALSE	STAT1	8.04218e+06
4.262917518615723	10.3	CCL2	13.276119077860564	FALSE	CCL2	7273109
3.9449539184570312	4	CHUK	5.301282051282051	FALSE	CHUK	3.95086e+06
4.700005054473877	10.68421052631579	JUN	22.717145597817105	FALSE	JUN	3.1668866E7
3.7032651901245117	5.454545454545454	ICAM1	7.319047619047619	FALSE	ICAM1	2.19174e+06
3.7032651901245117	8.181818181818182	CXCL2	9	FALSE	CXCL2	3646202
3.792635202407837	4.666666666666667	SIRT1	5.492424242424242	FALSE	SIRT1	3.65871e+06
4.220396995544434	12.31578947368421	IL1A	14.910949508008335	FALSE	IL1A	7365130
3.489478588104248	5.555555555555555	NFKBIA	6.25	FALSE	NFKBIA	3.69895e+06
4.764781951904297	9.627906976744185	TNF	25.86756350114977	FALSE	TNF	2.2966502E7
4.513818264007568	10.714285714285714	IFNG	19.29314978393926	FALSE	IFNG	1.0332062E7
4.513818264007568	9	NFKB1	13.733595546753442	FALSE	NFKB1	1.8995702E7
4.489048957824707	10.666666666666666	MYC	15.477438964544225	FALSE	MYC	1.8800224E7
4.462747097015381	8.692307692307692	RELA	12.054463781832203	FALSE	RELA	1.7484144E7
4.220396995544434	6.631578947368421	MAPK8	9.167429792429791	FALSE	MAPK8	8625886
