# Supplementary material for: Dahuang gancao dandelion decoction regulates intestinal flora and inhibits NF-κB/ARA signaling pathway to alleviate ulcerative colitis
Source: Front Immunol. 2026 Jan 29;16:1735021. doi: 10.3389/fimmu.2025.1735021 (PMC12893983; doi:10.3389/fimmu.2025.1735021)
Supplement: Supplementary file 3 [file DataSheet3.zip › Figure-2/Fig2-E(KEGG).xlsx]

## Sheet: Sheet1
category	subcategory	ID	Description	GeneRatio	BgRatio	RichFactor	FoldEnrichment	zScore	pvalue	p.adjust	qvalue	geneID	Count
Organismal Systems	Immune system	hsa04657	IL-17 signaling pathway	37/285	95/9434	0.389474	12.8923	20.5606	3.81803e-32	2.7967e-30	8.74127e-31	MAPK9/MAPK1/IL4/CXCL2/IL6/CXCL8/FOS/NFKBIA/CASP8/PTGS2/MMP3/S100A8/CHUK/RELA/CASP3/GSK3B/FOSL1/NFKB1/IL17A/IFNG/IL1B/MMP1/CCL2/MUC5AC/MAPK3/HSP90AA1/JUN/CSF2/S100A9/MAPK8/MMP9/CXCL10/MMP13/TNF/CSF3/IL13/MAPK14	37
Environmental Information Processing	Signal transduction	hsa04668	TNF signaling pathway	37/285	119/9434	0.310924	10.2921	18.0036	5.43418e-28	1.99027e-26	6.22071e-27	MAPK9/MAPK1/CXCL2/IL6/FOS/NFKBIA/MAP2K1/CASP8/FAS/PTGS2/VCAM1/MMP3/CHUK/RELA/IRF1/CASP3/RIPK1/NFKB1/IL1B/CCL2/PIK3R1/AKT1/MAPK3/JUN/CSF2/PIK3CA/MMP14/MAP3K8/SELE/MAPK8/MMP9/CXCL10/ICAM1/TNF/XIAP/CFLAR/MAPK14	37
Organismal Systems	Immune system	hsa04620	Toll-like receptor signaling pathway	28/285	109/9434	0.256881	8.5032	13.9058	6.84172e-19	5.4179e-18	1.6934e-18	MAPK9/MAPK1/IL6/CXCL8/FOS/CD86/NFKBIA/MAP2K1/CASP8/TLR9/CHUK/RELA/RIPK1/NFKB1/IL1B/PIK3R1/AKT1/MAPK3/JUN/PIK3CA/MAP3K8/MAPK8/CXCL10/TNF/SPP1/TLR4/STAT1/MAPK14	28
Environmental Information Processing	Signal transduction	hsa04010	MAPK signaling pathway	43/285	300/9434	0.143333	4.74458	11.6331	5.23761e-18	3.56888e-17	1.11548e-17	INS/MAPK9/MAPK1/FOS/DUSP1/MAP2K1/FGFR1/DDIT3/FAS/CHUK/BRAF/IL1A/TGFB1/RELA/EGF/CASP3/NFKB1/FGFR2/MET/IL1B/IGF1R/MYC/HSPB1/AKT1/VEGFA/MAPK3/PRKCB/PDGFRA/EGFR/PLA2G4A/JUN/TP53/HGF/ERBB2/MAP3K8/MAPK8/KIT/FLT4/KDR/FLT3/TNF/PRKCA/MAPK14	43
Human Diseases	Immune disease	hsa05321	Inflammatory bowel disease	21/285	66/9434	0.318182	10.5324	13.7155	1.52658e-16	9.72363e-16	3.03918e-16	IL4/IL6/IL10/STAT6/IL1A/TGFB1/RELA/SMAD2/NFKB1/IL17A/IFNG/IL1B/SMAD3/IL2/JUN/STAT3/FOXP3/TNF/TLR4/IL13/STAT1	21
Organismal Systems	Immune system	hsa04660	T cell receptor signaling pathway	25/285	122/9434	0.204918	6.78315	11.3471	1.69722e-14	7.77008e-14	2.42858e-14	MAPK9/MAPK1/IL4/FOS/IL10/NFKBIA/MAP2K1/CD40LG/CHUK/RELA/GSK3B/NFKB1/IFNG/PIK3R1/AKT1/MAPK3/IL2/JUN/CDK4/CSF2/PIK3CA/MAP3K8/MAPK8/TNF/MAPK14	25
Environmental Information Processing	Signal transduction	hsa04064	NF-kappa B signaling pathway	22/285	105/9434	0.209524	6.93561	10.7945	4.18202e-13	1.72582e-12	5.39415e-13	BCL2L1/SYK/CXCL2/CXCL8/NFKBIA/CD40LG/PTGS2/VCAM1/CHUK/RELA/PARP1/RIPK1/NFKB1/IL1B/PLAU/PRKCB/BCL2/ICAM1/TNF/TLR4/XIAP/CFLAR	22
Metabolism	Lipid metabolism	hsa00591	Linoleic acid metabolism	10/285	30/9434	0.333333	11.0339	9.71483	9.52274e-09	2.68285e-08	8.38541e-09	CYP3A4/CYP2C8/PLA2G2A/CYP1A2/PLA2G1B/CYP2E1/PLA2G4A/CYP2C19/CYP2C9/PLA2G10	10
Metabolism	Lipid metabolism	hsa00590	Arachidonic acid metabolism	12/285	63/9434	0.190476	6.3051	7.45643	3.08903e-07	7.48005e-07	2.33794e-07	CYP2C8/PTGES/PLA2G2A/PTGS2/PLA2G1B/CYP2E1/ALOX5/PLA2G4A/CYP2C19/CYP2C9/PTGS1/PLA2G10	12
Organismal Systems	Immune system	hsa04062	Chemokine signaling pathway	21/285	193/9434	0.108808	3.60175	6.44532	3.3862e-07	8.13244e-07	2.54184e-07	MAPK1/CXCL2/CXCL8/NFKBIA/MAP2K1/JAK2/CHUK/BRAF/RELA/GSK3B/CXCR4/NFKB1/CCL2/PIK3R1/AKT1/MAPK3/PRKCB/PIK3CA/STAT3/CXCL10/STAT1	21
Organismal Systems	Immune system	hsa04672	Intestinal immune network for IgA production	8/285	50/9434	0.16	5.29628	5.37581	0.00011198	0.000223198	6.97619e-05	IL4/IL6/IL10/CD86/CD40LG/TGFB1/CXCR4/IL2	8
Metabolism	Amino acid metabolism	hsa00380	Tryptophan metabolism	7/285	42/9434	0.166667	5.51696	5.17788	0.00023217	0.000436063	0.000136294	MAOA/CYP1A2/CYP1B1/MAOB/CAT/CYP1A1/IDO1	7
Organismal Systems	Endocrine system	hsa03320	PPAR signaling pathway	9/285	76/9434	0.118421	3.91994	4.51077	0.000446152	0.000811942	0.000253777	PPARD/ADIPOQ/PPARG/FABP4/FABP6/SCD/RXRA/PPARA/MMP1	9
NA	NA	hsa04981	Folate transport and metabolism	5/285	31/9434	0.16129	5.33899	4.27068	0.00216548	0.00379932	0.0011875	ABCC2/TYMS/SLCO1B1/ABCG2/SLC22A6	5
Cellular Processes	Cellular community - eukaryotes	hsa04530	Tight junction	12/285	170/9434	0.0705882	2.33659	3.10374	0.00537734	0.00895205	0.00279802	MAPK9/PRKAA2/HSPA4/TJP1/PCNA/PRKAA1/CCND1/CLDN2/JUN/CDK4/ERBB2/MAPK8	12
Metabolism	Lipid metabolism	hsa00592	alpha-Linolenic acid metabolism	4/285	26/9434	0.153846	5.09258	3.68804	0.00721405	0.0119419	0.00373251	PLA2G2A/PLA2G1B/PLA2G4A/PLA2G10	4
Cellular Processes	Cell growth and death	hsa04216	Ferroptosis	4/285	42/9434	0.0952381	3.15255	2.46751	0.0371461	0.0546925	0.0170945	HMOX1/TF/CP/TP53	4
Organismal Systems	Immune system	hsa04658	Th1 and Th2 cell differentiation	18/285	93/9434	0.193548	6.40679	9.24794	2.43e-10	7.59e-10	2.37e-10	MAPK9/MAPK1/IL4/FOS/NFKBIA/STAT6/JAK2/CHUK/RELA/NFKB1/IFNG/MAPK3/IL2/JUN/MAPK8/IL13/STAT1/MAPK14	18
Environmental Information Processing	Signaling molecules and interaction	hsa04060	Cytokine-cytokine receptor interaction	23/285	298/9434	0.077181	2.55483	4.81365	3.36e-05	7.04e-05	2.2e-05	IL4/CXCL2/IL6/CXCL8/IL10/CD40LG/LEP/FAS/IL1A/TGFB1/IL3/CXCR4/IL17A/IFNG/IL1B/CCL2/IL2/CSF2/TNFRSF10A/CXCL10/TNF/CSF3/IL13	23
Metabolism	Metabolism of other amino acids	hsa00480	Glutathione metabolism	6/285	59/9434	0.101695	3.36628	3.21786	0.008487	0.013816	0.004318	ODC1/GSTM1/GSR/GSTP1/G6PD/GSTM3	6
