# Supplementary material for: Dahuang gancao dandelion decoction regulates intestinal flora and inhibits NF-κB/ARA signaling pathway to alleviate ulcerative colitis
Source: Front Immunol. 2026 Jan 29;16:1735021. doi: 10.3389/fimmu.2025.1735021 (PMC12893983; doi:10.3389/fimmu.2025.1735021)
Supplement: Supplementary file 3 [file DataSheet3.zip › Figure-2/Fig2-F(GO).xlsx]

## Sheet: TOP15
ONTOLOGY	ID	Description	GeneRatio	BgRatio	RichFactor	FoldEnrichment	zScore	pvalue	p.adjust	qvalue	geneID	Count
BP	GO:0009410	response to xenobiotic stimulus	79/303	453/18805	0.17439293598234	10.8232975615442	27.0833135418924	2.35514786999061e-59	9.78571003677726e-56	4.01803458632793e-56	CYP3A4/ABL1/RPS6KB1/NR1I2/PRKAA2/BCHE/FOS/IL10/TXNIP/CYP2C8/RB1/CDK1/GSTM1/ADIPOQ/CYP2D6/VKORC1/PTGS2/NFE2L2/PCNA/CYP1A2/SREBF1/CHUK/BRAF/TGFB1/CYP1B1/ABCC2/ABCB1/SNCA/RELA/CASP3/AHR/CDKN1B/MAOB/CXCR4/FOSL1/CYP2E1/PRKAA1/CAT/NOS2/CES2/TYMS/CCND1/ABCA1/THBS1/SLCO1B1/TH/IL1B/MYC/CTNNB1/NQO1/SLC28A2/AKR1C1/TPMT/MMP7/PRKCB/EGFR/HSP90AA1/BCL2/POR/CDK4/CYP2C19/TP53/HSD11B2/CYP1A1/PDE4B/COL1A1/SRD5A2/CY…	79
BP	GO:0002237	response to molecule of bacterial origin	74/303	379/18805	0.195250659630607	12.1177843378005	27.9807540544338	3.36163175430342e-59	9.78571003677726e-56	4.01803458632793e-56	ABL1/MPO/VIM/MAPK1/RPS6KB1/CXCL2/IL6/CXCL8/CD274/FOS/IL10/CD86/NFKBIA/MIF/PTGER4/NR1H4/PTGER1/PPARD/CASP8/PTGIR/PTGS2/TLR9/VCAM1/MMP3/HMGB1/S100A8/MMP8/JAK2/IL1A/SNCA/RELA/CASP3/AHR/MAOB/NFKB1/NOS2/FGFR2/ALPL/ABCA1/ELANE/CASP9/TH/IL1B/CCL2/NQO1/AKT1/MAPK3/SERPINE1/ADH5/CDK4/PTPN22/CSF2/CTSG/CYP1A1/NOS3/NLRP3/PDE4B/LTF/SELE/MAPK8/GSTP1/MMP9/CXCL10/FOXP3/IDO1/MIR21/TNF/TLR4/XIAP/RIPK2/CSF3/PRKCA/IL…	74
BP	GO:0032496	response to lipopolysaccharide	72/303	357/18805	0.201680672268908	12.5168483234878	28.1144898539837	1.32656063955914e-58	2.57441201450443e-55	1.05705937278554e-55	ABL1/MPO/VIM/MAPK1/RPS6KB1/IL6/CXCL8/CD274/FOS/IL10/CD86/NFKBIA/MIF/PTGER4/NR1H4/PTGER1/PPARD/CASP8/PTGIR/PTGS2/TLR9/VCAM1/MMP3/HMGB1/S100A8/MMP8/JAK2/IL1A/SNCA/RELA/CASP3/MAOB/NFKB1/NOS2/FGFR2/ALPL/ABCA1/ELANE/CASP9/TH/IL1B/CCL2/NQO1/AKT1/MAPK3/SERPINE1/ADH5/CDK4/PTPN22/CSF2/CTSG/CYP1A1/NOS3/NLRP3/PDE4B/LTF/SELE/MAPK8/GSTP1/MMP9/CXCL10/FOXP3/IDO1/MIR21/TNF/TLR4/XIAP/RIPK2/CSF3/PRKCA/IL13/MAPK14	72
BP	GO:0043434	response to peptide hormone	70/303	494/18805	0.1417004048583	8.79431060514958	22.465818653282	5.65089655478255e-46	8.04067619194139e-43	3.30151975842971e-43	INS/EGR1/MAPK1/RPS6KB1/FOS/IL10/CCNA2/CA2/RB1/NR1H4/PTPN2/FGFR1/ADIPOQ/LEP/PTGS2/STAT6/NFE2L2/PPARG/CTSD/SREBF1/JAK2/CHUK/BRAF/MTOR/TGFB1/CYP1B1/RELA/PLA2G1B/PARP1/CDKN1B/GSK3B/TRPV1/SLC2A1/NFKB1/PRKAA1/CAT/APC/FGFR2/ALPL/MET/PPARA/TH/IL1B/SMAD3/IGF1R/PIK3R1/AKT1/MAPK3/CYP11B2/PRKCB/PDGFRA/EGFR/AGT/PIK3CA/HSD11B2/COL1A1/STAT3/ERBB2/CYP11B1/SRD5A2/SIRT1/KIT/FLT4/KDR/FLT3/HDAC9/PRKCA/CFLAR/STAT1/MA…	70
BP	GO:0050727	regulation of inflammatory response	67/303	442/18805	0.15158371040724	9.40769529441632	22.890399833052	6.90542441767554e-46	8.04067619194139e-43	3.30151975842971e-43	INS/SYK/IL4/LRRK2/IL6/IL10/NFKBIA/RB1/PARK7/PTGER4/NR1H4/PTPN2/APP/PTGES/PPARD/ADIPOQ/PLA2G2A/PTGS2/PPARG/TLR9/MMP3/S100A8/CYP19A1/MMP8/JAK2/TGFB1/CEBPA/SNCA/RELA/ESR1/CASP3/AHR/RIPK1/FABP4/ALOX5AP/NFKB1/IL17A/PPARA/ELANE/IFNG/IL1B/SMAD3/ALOX5/APOE/SERPINE1/ACE2/IL2/AGT/HGF/NLRP3/STAT3/MAP3K8/SELE/S100A9/SOD1/GSTP1/MMP9/ADORA2A/FOXP3/IDO1/MIR21/TNF/TLR4/XIAP/PLA2G10/IL13/MAPK14	67
BP	GO:0071216	cellular response to biotic stimulus	54/303	273/18805	0.197802197802198	12.2761397018823	24.0169427445197	3.38419578797537e-43	3.28379797959877e-40	1.3483348481565e-40	ABL1/SYK/VIM/MAPK1/IL6/CXCL8/CD274/IL10/TXNIP/CD86/NFKBIA/MIF/NR1H4/PPARD/DDIT3/PTGS2/TLR9/MMP3/HMGB1/MMP8/JAK2/IL1A/RELA/AHR/GSK3B/NFKB1/NOS2/ABCA1/IL1B/CCL2/AKT1/MAPK3/SERPINE1/HSPA5/CDK4/PTPN22/CSF2/CTSG/TP53/NOS3/NLRP3/PDE4B/LTF/MAPK8/GSTP1/MMP9/CXCL10/MIR21/TNF/TLR4/RIPK2/CSF3/PRKCA/MAPK14	54
BP	GO:0010562	positive regulation of phosphorus metabolic process	63/303	493/18805	0.127789046653144	7.93093406703754	19.9565026679312	1.74536842924505e-38	1.27019187438308e-35	5.21543645107303e-36	INS/ABL1/SYK/MAPK1/IL4/LRRK2/S1PR2/IL6/PRKAA2/MIF/PARK7/NR1H4/MAP2K1/APP/FGFR1/ADIPOQ/LEP/FAS/ERN1/TF/JAK2/BRAF/MTOR/TGFB1/SNCA/IL3/EGF/PLA2G1B/RIPK1/NOX4/F2/PRKAA1/CCND1/PPARA/THBS1/ELANE/IFNG/IL1B/HIF1A/AKT1/VEGFA/EGFR/AXIN2/ADRB2/TP53/NOS3/ERBB2/LTF/SIRT1/TNFRSF10A/KIT/MMP9/CDKN1A/FLT4/OPRD1/AR/KDR/FLT3/MIR21/TNF/TLR4/RIPK2/CSF3	63
BP	GO:0045937	positive regulation of phosphate metabolic process	63/303	493/18805	0.127789046653144	7.93093406703754	19.9565026679312	1.74536842924505e-38	1.27019187438308e-35	5.21543645107303e-36	INS/ABL1/SYK/MAPK1/IL4/LRRK2/S1PR2/IL6/PRKAA2/MIF/PARK7/NR1H4/MAP2K1/APP/FGFR1/ADIPOQ/LEP/FAS/ERN1/TF/JAK2/BRAF/MTOR/TGFB1/SNCA/IL3/EGF/PLA2G1B/RIPK1/NOX4/F2/PRKAA1/CCND1/PPARA/THBS1/ELANE/IFNG/IL1B/HIF1A/AKT1/VEGFA/EGFR/AXIN2/ADRB2/TP53/NOS3/ERBB2/LTF/SIRT1/TNFRSF10A/KIT/MMP9/CDKN1A/FLT4/OPRD1/AR/KDR/FLT3/MIR21/TNF/TLR4/RIPK2/CSF3	63
BP	GO:0071222	cellular response to lipopolysaccharide	47/303	232/18805	0.202586206896552	12.5730482531012	22.6980121510079	4.28626608958702e-38	2.54607686264313e-35	1.04542489559792e-35	ABL1/VIM/MAPK1/IL6/CXCL8/CD274/IL10/CD86/NFKBIA/MIF/NR1H4/PPARD/PTGS2/TLR9/MMP3/HMGB1/MMP8/JAK2/IL1A/RELA/NFKB1/NOS2/ABCA1/IL1B/CCL2/AKT1/MAPK3/SERPINE1/CDK4/PTPN22/CSF2/CTSG/NOS3/NLRP3/PDE4B/LTF/MAPK8/GSTP1/MMP9/CXCL10/MIR21/TNF/TLR4/RIPK2/CSF3/PRKCA/MAPK14	47
BP	GO:0071219	cellular response to molecule of bacterial origin	48/303	246/18805	0.195121951219512	12.1097963454882	22.4457159586303	4.37319969536779e-38	2.54607686264313e-35	1.04542489559792e-35	ABL1/VIM/MAPK1/IL6/CXCL8/CD274/IL10/CD86/NFKBIA/MIF/NR1H4/PPARD/PTGS2/TLR9/MMP3/HMGB1/MMP8/JAK2/IL1A/RELA/AHR/NFKB1/NOS2/ABCA1/IL1B/CCL2/AKT1/MAPK3/SERPINE1/CDK4/PTPN22/CSF2/CTSG/NOS3/NLRP3/PDE4B/LTF/MAPK8/GSTP1/MMP9/CXCL10/MIR21/TNF/TLR4/RIPK2/CSF3/PRKCA/MAPK14	48
BP	GO:0006979	response to oxidative stress	57/303	408/18805	0.139705882352941	8.67052514074937	20.0455867205747	6.63759627931878e-37	3.51309868529036e-34	1.44248623448162e-34	MAPK9/HMOX1/ABL1/MPO/LRRK2/IL6/PRKAA2/FOS/TXNIP/CDK1/PARK7/APP/ADIPOQ/PTGS2/STAT6/NFE2L2/ERN1/MMP3/PCNA/JAK2/CHUK/IL1A/CYP1B1/SNCA/RELA/CASP3/PARP1/RIPK1/FOSL1/PRKAA1/CAT/KEAP1/MET/HIF1A/NQO1/ALOX5/AKT1/APOE/PDGFRA/EGFR/BCL2/TP53/HGF/NOS3/MMP14/COL1A1/GSR/EIF2S1/SIRT1/MAPK8/SOD1/GSTP1/G6PD/PTGS1/MIR21/MMP2/STAT1	57
BP	GO:0008202	steroid metabolic process	52/303	335/18805	0.155223880597015	9.63361410767942	20.404158397884	5.37530601537034e-36	2.60791930179051e-33	1.07081754043036e-33	AKR1C2/CYP3A4/EGR1/MAPK1/IL4/NR1I2/PRKAA2/CYP2C8/NR1H4/APP/FGFR1/PPARD/LEP/CYP2D6/HSD11B1/CYP1A2/CYP19A1/SREBF1/IL1A/CYP1B1/CEBPA/ESR1/SQLE/CYP2E1/NFKB1/PRKAA1/CAT/APOBR/ABCA1/IFNG/CES1/HMGCR/IGF1R/APOE/AKR1C1/CYP17A1/CYP11B2/PDGFRA/CYP2C19/SERPINA6/HSD11B2/CYP1A1/CYP11B1/SRD5A2/CYP2C9/SIRT1/KIT/AKR1D1/G6PD/ATP1A1/TNF/SPP1	52
BP	GO:2001233	regulation of apoptotic signaling pathway	55/303	399/18805	0.137844611528822	8.55500963630197	19.5199570976683	2.78145696243121e-35	1.24566480271342e-32	5.11472774225205e-33	BCL2L1/INS/MAPK9/HMOX1/RPS6KB1/LRRK2/IL10/MIF/RB1/PARK7/PTPN2/APP/FGFR1/CD40LG/DDIT3/FAS/PTGS2/NFE2L2/PPARG/S100A8/JAK2/IL1A/RELA/TERT/PARP1/RIPK1/GSK3B/THBS1/IL1B/HIF1A/MYC/CTNNB1/HSPB1/AKT1/SERPINE1/BCL2/CSF2/AGT/TP53/HGF/NOS3/S100A9/SIRT1/SOD1/GSTP1/MMP9/ADORA2A/AR/ICAM1/BAX/MIR21/TNF/MMP2/TLR4/CFLAR	55
BP	GO:0033002	muscle cell proliferation	46/303	251/18805	0.183266932270916	11.3740417866488	21.1740129719861	3.28613058890975e-35	1.36656087775947e-32	5.61112974993536e-33	HMOX1/ABL1/RPS6KB1/IL6/FOS/IL10/CDK1/FGFR1/PPARD/ADIPOQ/PTGIR/DDIT3/PTGS2/ERN1/PPARG/JAK2/TGFB1/TERT/CDKN1B/S1PR1/PTEN/FGFR2/THBS1/ELANE/IFNG/IGF1R/CTNNB1/PIK3R1/AKT1/APOE/EGFR/ACE2/JUN/HGF/PIK3CA/NOS3/MMP9/CDKN1A/MIR21/TNF/MMP2/TLR4/IL13/CFLAR/STAT1/MAPK14	46
BP	GO:0071466	cellular response to xenobiotic stimulus	42/303	198/18805	0.212121212121212	13.1648164816482	22.0210019344449	5.91944463868861e-35	2.29753377909634e-32	9.43372545576268e-33	CYP3A4/NR1I2/PRKAA2/BCHE/CYP2C8/RB1/GSTM1/ADIPOQ/CYP2D6/VKORC1/NFE2L2/PCNA/CYP1A2/BRAF/CYP1B1/ABCC2/ABCB1/AHR/CXCR4/CYP2E1/PRKAA1/NOS2/CES2/ABCA1/SLCO1B1/TH/IL1B/MYC/NQO1/SLC28A2/AKR1C1/TPMT/EGFR/POR/CYP2C19/TP53/CYP1A1/PDE4B/CYP2C9/GSTP1/GSTM3/SLC29A1	42
CC	GO:0031983	vesicle lumen	31/305	330/19880	0.0939393939393939	6.12300049677099	11.7139748761116	7.19564560595643e-16	3.07973631934935e-13	2.27230913872308e-13	PRF1/INS/MPO/MAPK1/MIF/ALB/APP/TF/CTSD/HMGB1/S100A8/MMP8/TGFB1/EGF/NFKB1/CAT/THBS1/ELANE/ALOX5/VEGFA/SERPINE1/EGFR/HSP90AA1/FN1/SERPINA1/CTSG/HGF/LTF/S100A9/GSTP1/MAPK14	31
CC	GO:0060205	cytoplasmic vesicle lumen	30/305	329/19880	0.0911854103343465	5.94349494244855	11.2860990244811	4.83187418336407e-15	1.03402107523991e-12	7.62927502636432e-13	PRF1/INS/MPO/MAPK1/MIF/ALB/APP/TF/CTSD/HMGB1/S100A8/MMP8/TGFB1/EGF/NFKB1/CAT/THBS1/ELANE/ALOX5/VEGFA/SERPINE1/HSP90AA1/FN1/SERPINA1/CTSG/HGF/LTF/S100A9/GSTP1/MAPK14	30
CC	GO:0034774	secretory granule lumen	29/305	324/19880	0.0895061728395062	5.83404169196519	10.9506319778221	2.28556462940447e-14	3.26073887128371e-12	2.40585750463629e-12	INS/MPO/MAPK1/MIF/ALB/APP/TF/CTSD/HMGB1/S100A8/MMP8/TGFB1/EGF/NFKB1/CAT/THBS1/ELANE/ALOX5/VEGFA/SERPINE1/HSP90AA1/FN1/SERPINA1/CTSG/HGF/LTF/S100A9/GSTP1/MAPK14	29
CC	GO:0045121	membrane raft	26/305	291/19880	0.0893470790378007	5.82367190580812	10.3469993795155	5.56842947506397e-13	5.58656362492706e-11	4.12191118415671e-11	MAPK1/LRRK2/PARK7/APP/FAS/PTGS2/CTSD/JAK2/SLC2A1/S1PR1/ABCA1/IGF1R/CTNNB1/MAPK3/EGFR/ACE2/NOS3/ABCG2/SELE/SLC22A6/TNFRSF10A/ATP1A1/KDR/ICAM1/TNF/CDH1	26
CC	GO:0098857	membrane microdomain	26/305	293/19880	0.0887372013651877	5.78391987914732	10.2974584242648	6.52635937491479e-13	5.58656362492706e-11	4.12191118415671e-11	MAPK1/LRRK2/PARK7/APP/FAS/PTGS2/CTSD/JAK2/SLC2A1/S1PR1/ABCA1/IGF1R/CTNNB1/MAPK3/EGFR/ACE2/NOS3/ABCG2/SELE/SLC22A6/TNFRSF10A/ATP1A1/KDR/ICAM1/TNF/CDH1	26
CC	GO:0009897	external side of plasma membrane	26/305	401/19880	0.0648379052369077	4.22615592167123	8.14648968408311	7.08067679556852e-10	4.42333431566688e-08	3.26365050344334e-08	CD274/CD86/CD40LG/FAS/VCAM1/F3/ABCB1/TRPV1/CXCR4/F2/S1PR1/IL17A/ABCA1/THBS1/PLAU/PDGFRA/ABCG2/GSR/SELE/KIT/CXCL10/KDR/ICAM1/TNF/TLR4/IL13	26
CC	GO:0005788	endoplasmic reticulum lumen	23/305	315/19880	0.073015873015873	4.7591985428051	8.39473353999965	7.23442528263274e-10	4.42333431566688e-08	3.26365050344334e-08	INS/C4A/MAPK1/IL6/BCHE/ALB/APP/PTGS2/TF/F2/CES2/THBS1/CES1/CP/APOE/MAPK3/ACE2/HSPA5/FN1/SERPINA1/COL1A1/FLT3/SPP1	23
CC	GO:0005901	caveola	12/305	81/19880	0.148148148148148	9.65634486945962	9.74432438908499	3.76919243310258e-09	2.01651795170988e-07	1.48783911832996e-07	MAPK1/LRRK2/PTGS2/JAK2/SLC2A1/IGF1R/CTNNB1/MAPK3/NOS3/SELE/SLC22A6/CDH1	12
CC	GO:0090575	R polymerase II transcription regulator complex	19/305	254/19880	0.0748031496062992	4.87569381696141	7.75973200285191	1.53684942686249e-08	6.74934116524587e-07	4.97983853805647e-07	FOS/RB1/NR1H4/DDIT3/STAT6/NFE2L2/PPARG/CEBPA/SMAD2/FOSL1/RXRA/HIF1A/SMAD3/MYC/CTNNB1/JUN/VDR/STAT3/STAT1	19
CC	GO:1902911	protein kinase complex	15/305	154/19880	0.0974025974025974	6.34873323397914	8.31740952403078	1.57694887038455e-08	6.74934116524587e-07	4.97983853805647e-07	PRKAA2/CCNA2/RB1/CDK1/ERN1/PCNA/CCNB1/CHUK/CCNE1/PRKAA1/CCND1/IGF1R/CDK4/CDKN1A/CDK2	15
CC	GO:0000307	cyclin-dependent protein kinase holoenzyme complex	10/305	59/19880	0.169491525423729	11.0475131981106	9.64757384733804	2.01627286481904e-08	7.84513441947772e-07	5.78834315259055e-07	CCNA2/RB1/CDK1/PCNA/CCNB1/CCNE1/CCND1/CDK4/CDKN1A/CDK2	10
CC	GO:0044853	plasma membrane raft	13/305	115/19880	0.11304347826087	7.36821097647897	8.5489790928934	2.43586597616505e-08	8.68792198165534e-07	6.41017362148697e-07	MAPK1/LRRK2/PTGS2/JAK2/SLC2A1/IGF1R/CTNNB1/MAPK3/NOS3/SELE/SLC22A6/TNFRSF10A/CDH1	13
CC	GO:0031093	platelet alpha granule lumen	10/305	67/19880	0.149253731343284	9.72840714460484	8.93292276125239	7.14183156601271e-08	2.35131070019496e-06	1.73485787028649e-06	ALB/APP/TGFB1/EGF/THBS1/VEGFA/SERPINE1/FN1/SERPINA1/HGF	10
CC	GO:0031264	death-inducing signaling complex	5/305	9/19880	0.555555555555556	36.2112932604736	13.1883259007308	9.85637906306436e-08	3.01323588499396e-06	2.22324339768369e-06	CASP8/FAS/CASP3/RIPK1/CFLAR	5
CC	GO:0031091	platelet alpha granule	11/305	91/19880	0.120879120879121	7.87894073139975	8.20968777547808	1.473465625821e-07	4.20428858567593e-06	3.10203289646527e-06	ALB/APP/TGFB1/SNCA/EGF/THBS1/VEGFA/SERPINE1/FN1/SERPINA1/HGF	11
MF	GO:0061629	R polymerase II-specific D-binding transcription factor binding	42/305	349/18639	0.120343839541547	7.35438959086852	15.4561263284544	2.42248550790036e-24	2.48062516008997e-21	1.57334058776265e-21	NR1I2/FOS/NFKBIA/RB1/PARK7/NR1H4/PTPN2/PPARD/DDIT3/NFE2L2/PPARG/PCNA/HMGB1/CEBPA/RELA/ESR1/SMAD2/PARP1/AHR/KDM4C/GSK3B/RXRA/CDKN2A/KEAP1/PPARA/EP300/ESRRB/HIF1A/SMAD3/CTNNB1/HSPB1/PRKCB/JUN/TP53/VDR/STAT3/SIRT1/FOXP3/AR/FLT3/HDAC9/MAPK14	42
MF	GO:0140297	D-binding transcription factor binding	47/305	488/18639	0.0963114754098361	5.88573636119323	14.1062189611698	5.68832532997285e-23	2.9124225689461e-20	1.84720880452276e-20	HDAC7/NR1I2/FOS/NFKBIA/RB1/PARK7/NR1H4/PTPN2/PPARD/DDIT3/NFE2L2/PPARG/PCNA/HMGB1/CEBPA/RELA/ESR1/SMAD2/PARP1/AHR/KDM4C/GSK3B/RXRA/CDKN2A/KEAP1/PPARA/EP300/ESRRB/HIF1A/SMAD3/MYC/CTNNB1/HSPB1/MAPK3/PRKCB/BCL2/JUN/TP53/NLRP3/VDR/STAT3/SIRT1/FOXP3/AR/FLT3/HDAC9/MAPK14	47
MF	GO:0020037	heme binding	24/305	142/18639	0.169014084507042	10.3287000692681	14.3924793132521	8.99422950192857e-18	3.07003033665829e-15	1.94717179041752e-15	CYP3A4/HMOX1/MPO/CYP2C8/CYCS/CYP2D6/PTGS2/CYP1A2/CYP19A1/JAK2/CYP1B1/NOX4/CYP2E1/CAT/NOS2/CYP17A1/CYP11B2/CYP2C19/CYP1A1/NOS3/CYP11B1/CYP2C9/IDO1/PTGS1	24
MF	GO:0016705	oxidoreductase activity, acting on paired donors, with incorporation or reduction of molecular oxygen	26/305	181/18639	0.143646408839779	8.77844398152341	13.5631528120284	2.43143064227535e-17	6.22446244422489e-15	3.94787554285234e-15	AKR1C2/CYP3A4/HMOX1/CYP2C8/CYP2D6/PTGS2/CYP1A2/CYP19A1/CYP1B1/SQLE/KDM4C/KDM5C/CYP2E1/SCD/NOS2/TH/AKR1C1/CYP17A1/CYP11B2/CYP2C19/CYP1A1/NOS3/CYP11B1/CYP2C9/AKR1D1/PTGS1	26
MF	GO:0004497	monooxygenase activity	21/305	106/18639	0.19811320754717	12.1069904113826	14.7909962367769	3.54482981028452e-17	6.71684837941342e-15	4.26017213209095e-15	AKR1C2/CYP3A4/HMOX1/CYP2C8/CYP2D6/CYP1A2/CYP19A1/CYP1B1/SQLE/CYP2E1/NOS2/TH/AKR1C1/CYP17A1/CYP11B2/CYP2C19/CYP1A1/NOS3/CYP11B1/CYP2C9/AKR1D1	21
MF	GO:0004879	nuclear receptor activity	17/305	59/18639	0.288135593220339	17.6083912197833	16.4797901501873	4.137182900977e-17	6.71684837941342e-15	4.26017213209095e-15	NR1I2/NR3C2/NR1H4/PPARD/ESRRA/PPARG/SREBF1/ESR1/AHR/RXRA/PPARA/ESRRB/VDR/STAT3/AR/ESRRG/HNF4G	17
MF	GO:0046906	tetrapyrrole binding	24/305	152/18639	0.157894736842105	9.64918032786885	13.809707662121	4.59159557186464e-17	6.71684837941342e-15	4.26017213209095e-15	CYP3A4/HMOX1/MPO/CYP2C8/CYCS/CYP2D6/PTGS2/CYP1A2/CYP19A1/JAK2/CYP1B1/NOX4/CYP2E1/CAT/NOS2/CYP17A1/CYP11B2/CYP2C19/CYP1A1/NOS3/CYP11B1/CYP2C9/IDO1/PTGS1	24
MF	GO:0098531	ligand-modulated transcription factor activity	17/305	60/18639	0.283333333333333	17.3149180327869	16.3256436968901	5.68848134872908e-17	7.28125612637323e-15	4.61814867390243e-15	NR1I2/NR3C2/NR1H4/PPARD/ESRRA/PPARG/SREBF1/ESR1/AHR/RXRA/PPARA/ESRRB/VDR/STAT3/AR/ESRRG/HNF4G	17
MF	GO:0005126	cytokine receptor binding	30/305	275/18639	0.109090909090909	6.66670640834575	12.2105261261051	1.94999052407967e-16	2.21865588517509e-14	1.40718614427737e-14	SYK/IL4/IL6/CXCL8/IL10/MIF/CD40LG/CASP8/TLR9/JAK2/IL1A/TGFB1/IL3/CASP3/SMAD2/RIPK1/IFNG/IL1B/CCL2/SMAD3/PIK3R1/VEGFA/IL2/CSF2/CXCL10/TNF/CSF3/IL13/CFLAR/STAT1	30
MF	GO:0035173	histone kinase activity	32/305	360/18639	0.0888888888888889	5.43213114754098	10.9523823470736	6.83479598574861e-15	6.52802359861199e-13	4.14040970430057e-13	ABL1/SYK/RPS6KB1/LRRK2/PRKAA2/CDK1/MAP2K1/FGFR1/ERN1/JAK2/BRAF/MTOR/RIPK1/PIM3/GSK3B/PRKAA1/FGFR2/MET/IGF1R/AKT1/PRKCB/PDGFRA/EGFR/PIK3CA/ERBB2/KIT/FLT4/KDR/FLT3/RIPK2/CDK2/PRKCA	32
MF	GO:0002020	protease binding	21/305	136/18639	0.154411764705882	9.43633076181292	12.7357034604548	7.01252535007147e-15	6.52802359861199e-13	4.14040970430057e-13	INS/MIF/PARK7/F3/CASP3/GSK3B/PTEN/THBS1/ELANE/SERPINE1/BCL2/FN1/SERPINA1/CTSG/TP53/COL1A1/TNFRSF10A/KIT/TNF/RIPK2/CFLAR	21
MF	GO:0019207	kinase regulator activity	28/305	287/18639	0.0975609756097561	5.96209516193523	10.9266063405965	3.56784652850647e-14	3.04456237099219e-12	1.9310186913057e-12	CCNA2/MAP2K1/CD40LG/ADIPOQ/CCNB1/TGFB1/SNCA/EGF/CASP3/CDKN1B/CCNE1/APC/CDKN2A/CCND1/HSPB1/PIK3R1/AKT1/VEGFA/EGFR/HSPA5/IL2/CDK4/PIK3CA/LTF/GSTP1/CXCL10/CDKN1A/FLT3	28
MF	GO:0001221	transcription coregulator binding	19/305	115/18639	0.165217391304348	10.0966785459729	12.6207551709827	3.89539616717625e-14	3.06837359629883e-12	1.94612100011963e-12	FOS/NR1H4/PPARD/STAT6/NFE2L2/PPARG/SREBF1/ESR1/TERT/AHR/RXRA/PPARA/EP300/HIF1A/SMAD3/MYC/CTNNB1/AR/STAT1	19
MF	GO:0044389	ubiquitin-like protein ligase binding	29/305	322/18639	0.0900621118012422	5.50382853069952	10.5148618424002	9.65912227985872e-14	7.06495801041095e-12	4.48096123809987e-12	SQSTM1/TXNIP/NFKBIA/RB1/CASP8/NFE2L2/CCNB1/ABCB1/RELA/SMAD2/PARP1/CDKN1B/RIPK1/GSK3B/CXCR4/APC/HIF1A/SMAD3/CTNNB1/EGFR/HSP90AA1/HSPA5/BCL2/AXIN2/JUN/PTPN22/TP53/CDKN1A/STAT1	29
MF	GO:0033293	monocarboxylic acid binding	16/305	79/18639	0.20253164556962	12.3770076779415	13.0699393039169	1.52139415858362e-13	1.03860507892642e-11	6.58736979541118e-12	AKR1C2/ALB/NR1H4/PPARD/PPARG/S100A8/PLA2G1B/FABP4/ALOX5AP/FABP6/RXRA/AKR1C1/ADH5/VDR/S100A9/GSTP1	16

## Sheet: ALL-GO
ONTOLOGY	ID	Description	GeneRatio	BgRatio	RichFactor	FoldEnrichment	zScore	pvalue	p.adjust	qvalue	geneID	Count
BP	GO:0009410	response to xenobiotic stimulus	79/303	453/18805	0.17439293598234	10.8232975615442	27.0833135418924	2.35514786999061e-59	9.78571003677726e-56	4.01803458632793e-56	CYP3A4/ABL1/RPS6KB1/NR1I2/PRKAA2/BCHE/FOS/IL10/TXNIP/CYP2C8/RB1/CDK1/GSTM1/ADIPOQ/CYP2D6/VKORC1/PTGS2/NFE2L2/PCNA/CYP1A2/SREBF1/CHUK/BRAF/TGFB1/CYP1B1/ABCC2/ABCB1/SNCA/RELA/CASP3/AHR/CDKN1B/MAOB/CXCR4/FOSL1/CYP2E1/PRKAA1/CAT/NOS2/CES2/TYMS/CCND1/ABCA1/THBS1/SLCO1B1/TH/IL1B/MYC/CTNNB1/NQO1/SLC28A2/AKR1C1/TPMT/MMP7/PRKCB/EGFR/HSP90AA1/BCL2/POR/CDK4/CYP2C19/TP53/HSD11B2/CYP1A1/PDE4B/COL1A1/SRD5A2/CY…	79
BP	GO:0002237	response to molecule of bacterial origin	74/303	379/18805	0.195250659630607	12.1177843378005	27.9807540544338	3.36163175430342e-59	9.78571003677726e-56	4.01803458632793e-56	ABL1/MPO/VIM/MAPK1/RPS6KB1/CXCL2/IL6/CXCL8/CD274/FOS/IL10/CD86/NFKBIA/MIF/PTGER4/NR1H4/PTGER1/PPARD/CASP8/PTGIR/PTGS2/TLR9/VCAM1/MMP3/HMGB1/S100A8/MMP8/JAK2/IL1A/SNCA/RELA/CASP3/AHR/MAOB/NFKB1/NOS2/FGFR2/ALPL/ABCA1/ELANE/CASP9/TH/IL1B/CCL2/NQO1/AKT1/MAPK3/SERPINE1/ADH5/CDK4/PTPN22/CSF2/CTSG/CYP1A1/NOS3/NLRP3/PDE4B/LTF/SELE/MAPK8/GSTP1/MMP9/CXCL10/FOXP3/IDO1/MIR21/TNF/TLR4/XIAP/RIPK2/CSF3/PRKCA/IL…	74
BP	GO:0032496	response to lipopolysaccharide	72/303	357/18805	0.201680672268908	12.5168483234878	28.1144898539837	1.32656063955914e-58	2.57441201450443e-55	1.05705937278554e-55	ABL1/MPO/VIM/MAPK1/RPS6KB1/IL6/CXCL8/CD274/FOS/IL10/CD86/NFKBIA/MIF/PTGER4/NR1H4/PTGER1/PPARD/CASP8/PTGIR/PTGS2/TLR9/VCAM1/MMP3/HMGB1/S100A8/MMP8/JAK2/IL1A/SNCA/RELA/CASP3/MAOB/NFKB1/NOS2/FGFR2/ALPL/ABCA1/ELANE/CASP9/TH/IL1B/CCL2/NQO1/AKT1/MAPK3/SERPINE1/ADH5/CDK4/PTPN22/CSF2/CTSG/CYP1A1/NOS3/NLRP3/PDE4B/LTF/SELE/MAPK8/GSTP1/MMP9/CXCL10/FOXP3/IDO1/MIR21/TNF/TLR4/XIAP/RIPK2/CSF3/PRKCA/IL13/MAPK14	72
BP	GO:0043434	response to peptide hormone	70/303	494/18805	0.1417004048583	8.79431060514958	22.465818653282	5.65089655478255e-46	8.04067619194139e-43	3.30151975842971e-43	INS/EGR1/MAPK1/RPS6KB1/FOS/IL10/CCNA2/CA2/RB1/NR1H4/PTPN2/FGFR1/ADIPOQ/LEP/PTGS2/STAT6/NFE2L2/PPARG/CTSD/SREBF1/JAK2/CHUK/BRAF/MTOR/TGFB1/CYP1B1/RELA/PLA2G1B/PARP1/CDKN1B/GSK3B/TRPV1/SLC2A1/NFKB1/PRKAA1/CAT/APC/FGFR2/ALPL/MET/PPARA/TH/IL1B/SMAD3/IGF1R/PIK3R1/AKT1/MAPK3/CYP11B2/PRKCB/PDGFRA/EGFR/AGT/PIK3CA/HSD11B2/COL1A1/STAT3/ERBB2/CYP11B1/SRD5A2/SIRT1/KIT/FLT4/KDR/FLT3/HDAC9/PRKCA/CFLAR/STAT1/MA…	70
BP	GO:0050727	regulation of inflammatory response	67/303	442/18805	0.15158371040724	9.40769529441632	22.890399833052	6.90542441767554e-46	8.04067619194139e-43	3.30151975842971e-43	INS/SYK/IL4/LRRK2/IL6/IL10/NFKBIA/RB1/PARK7/PTGER4/NR1H4/PTPN2/APP/PTGES/PPARD/ADIPOQ/PLA2G2A/PTGS2/PPARG/TLR9/MMP3/S100A8/CYP19A1/MMP8/JAK2/TGFB1/CEBPA/SNCA/RELA/ESR1/CASP3/AHR/RIPK1/FABP4/ALOX5AP/NFKB1/IL17A/PPARA/ELANE/IFNG/IL1B/SMAD3/ALOX5/APOE/SERPINE1/ACE2/IL2/AGT/HGF/NLRP3/STAT3/MAP3K8/SELE/S100A9/SOD1/GSTP1/MMP9/ADORA2A/FOXP3/IDO1/MIR21/TNF/TLR4/XIAP/PLA2G10/IL13/MAPK14	67
BP	GO:0071216	cellular response to biotic stimulus	54/303	273/18805	0.197802197802198	12.2761397018823	24.0169427445197	3.38419578797537e-43	3.28379797959877e-40	1.3483348481565e-40	ABL1/SYK/VIM/MAPK1/IL6/CXCL8/CD274/IL10/TXNIP/CD86/NFKBIA/MIF/NR1H4/PPARD/DDIT3/PTGS2/TLR9/MMP3/HMGB1/MMP8/JAK2/IL1A/RELA/AHR/GSK3B/NFKB1/NOS2/ABCA1/IL1B/CCL2/AKT1/MAPK3/SERPINE1/HSPA5/CDK4/PTPN22/CSF2/CTSG/TP53/NOS3/NLRP3/PDE4B/LTF/MAPK8/GSTP1/MMP9/CXCL10/MIR21/TNF/TLR4/RIPK2/CSF3/PRKCA/MAPK14	54
BP	GO:0010562	positive regulation of phosphorus metabolic process	63/303	493/18805	0.127789046653144	7.93093406703754	19.9565026679312	1.74536842924505e-38	1.27019187438308e-35	5.21543645107303e-36	INS/ABL1/SYK/MAPK1/IL4/LRRK2/S1PR2/IL6/PRKAA2/MIF/PARK7/NR1H4/MAP2K1/APP/FGFR1/ADIPOQ/LEP/FAS/ERN1/TF/JAK2/BRAF/MTOR/TGFB1/SNCA/IL3/EGF/PLA2G1B/RIPK1/NOX4/F2/PRKAA1/CCND1/PPARA/THBS1/ELANE/IFNG/IL1B/HIF1A/AKT1/VEGFA/EGFR/AXIN2/ADRB2/TP53/NOS3/ERBB2/LTF/SIRT1/TNFRSF10A/KIT/MMP9/CDKN1A/FLT4/OPRD1/AR/KDR/FLT3/MIR21/TNF/TLR4/RIPK2/CSF3	63
BP	GO:0045937	positive regulation of phosphate metabolic process	63/303	493/18805	0.127789046653144	7.93093406703754	19.9565026679312	1.74536842924505e-38	1.27019187438308e-35	5.21543645107303e-36	INS/ABL1/SYK/MAPK1/IL4/LRRK2/S1PR2/IL6/PRKAA2/MIF/PARK7/NR1H4/MAP2K1/APP/FGFR1/ADIPOQ/LEP/FAS/ERN1/TF/JAK2/BRAF/MTOR/TGFB1/SNCA/IL3/EGF/PLA2G1B/RIPK1/NOX4/F2/PRKAA1/CCND1/PPARA/THBS1/ELANE/IFNG/IL1B/HIF1A/AKT1/VEGFA/EGFR/AXIN2/ADRB2/TP53/NOS3/ERBB2/LTF/SIRT1/TNFRSF10A/KIT/MMP9/CDKN1A/FLT4/OPRD1/AR/KDR/FLT3/MIR21/TNF/TLR4/RIPK2/CSF3	63
BP	GO:0071222	cellular response to lipopolysaccharide	47/303	232/18805	0.202586206896552	12.5730482531012	22.6980121510079	4.28626608958702e-38	2.54607686264313e-35	1.04542489559792e-35	ABL1/VIM/MAPK1/IL6/CXCL8/CD274/IL10/CD86/NFKBIA/MIF/NR1H4/PPARD/PTGS2/TLR9/MMP3/HMGB1/MMP8/JAK2/IL1A/RELA/NFKB1/NOS2/ABCA1/IL1B/CCL2/AKT1/MAPK3/SERPINE1/CDK4/PTPN22/CSF2/CTSG/NOS3/NLRP3/PDE4B/LTF/MAPK8/GSTP1/MMP9/CXCL10/MIR21/TNF/TLR4/RIPK2/CSF3/PRKCA/MAPK14	47
BP	GO:0071219	cellular response to molecule of bacterial origin	48/303	246/18805	0.195121951219512	12.1097963454882	22.4457159586303	4.37319969536779e-38	2.54607686264313e-35	1.04542489559792e-35	ABL1/VIM/MAPK1/IL6/CXCL8/CD274/IL10/CD86/NFKBIA/MIF/NR1H4/PPARD/PTGS2/TLR9/MMP3/HMGB1/MMP8/JAK2/IL1A/RELA/AHR/NFKB1/NOS2/ABCA1/IL1B/CCL2/AKT1/MAPK3/SERPINE1/CDK4/PTPN22/CSF2/CTSG/NOS3/NLRP3/PDE4B/LTF/MAPK8/GSTP1/MMP9/CXCL10/MIR21/TNF/TLR4/RIPK2/CSF3/PRKCA/MAPK14	48
BP	GO:0006979	response to oxidative stress	57/303	408/18805	0.139705882352941	8.67052514074937	20.0455867205747	6.63759627931878e-37	3.51309868529036e-34	1.44248623448162e-34	MAPK9/HMOX1/ABL1/MPO/LRRK2/IL6/PRKAA2/FOS/TXNIP/CDK1/PARK7/APP/ADIPOQ/PTGS2/STAT6/NFE2L2/ERN1/MMP3/PCNA/JAK2/CHUK/IL1A/CYP1B1/SNCA/RELA/CASP3/PARP1/RIPK1/FOSL1/PRKAA1/CAT/KEAP1/MET/HIF1A/NQO1/ALOX5/AKT1/APOE/PDGFRA/EGFR/BCL2/TP53/HGF/NOS3/MMP14/COL1A1/GSR/EIF2S1/SIRT1/MAPK8/SOD1/GSTP1/G6PD/PTGS1/MIR21/MMP2/STAT1	57
BP	GO:0008202	steroid metabolic process	52/303	335/18805	0.155223880597015	9.63361410767942	20.404158397884	5.37530601537034e-36	2.60791930179051e-33	1.07081754043036e-33	AKR1C2/CYP3A4/EGR1/MAPK1/IL4/NR1I2/PRKAA2/CYP2C8/NR1H4/APP/FGFR1/PPARD/LEP/CYP2D6/HSD11B1/CYP1A2/CYP19A1/SREBF1/IL1A/CYP1B1/CEBPA/ESR1/SQLE/CYP2E1/NFKB1/PRKAA1/CAT/APOBR/ABCA1/IFNG/CES1/HMGCR/IGF1R/APOE/AKR1C1/CYP17A1/CYP11B2/PDGFRA/CYP2C19/SERPINA6/HSD11B2/CYP1A1/CYP11B1/SRD5A2/CYP2C9/SIRT1/KIT/AKR1D1/G6PD/ATP1A1/TNF/SPP1	52
BP	GO:2001233	regulation of apoptotic signaling pathway	55/303	399/18805	0.137844611528822	8.55500963630197	19.5199570976683	2.78145696243121e-35	1.24566480271342e-32	5.11472774225205e-33	BCL2L1/INS/MAPK9/HMOX1/RPS6KB1/LRRK2/IL10/MIF/RB1/PARK7/PTPN2/APP/FGFR1/CD40LG/DDIT3/FAS/PTGS2/NFE2L2/PPARG/S100A8/JAK2/IL1A/RELA/TERT/PARP1/RIPK1/GSK3B/THBS1/IL1B/HIF1A/MYC/CTNNB1/HSPB1/AKT1/SERPINE1/BCL2/CSF2/AGT/TP53/HGF/NOS3/S100A9/SIRT1/SOD1/GSTP1/MMP9/ADORA2A/AR/ICAM1/BAX/MIR21/TNF/MMP2/TLR4/CFLAR	55
BP	GO:0033002	muscle cell proliferation	46/303	251/18805	0.183266932270916	11.3740417866488	21.1740129719861	3.28613058890975e-35	1.36656087775947e-32	5.61112974993536e-33	HMOX1/ABL1/RPS6KB1/IL6/FOS/IL10/CDK1/FGFR1/PPARD/ADIPOQ/PTGIR/DDIT3/PTGS2/ERN1/PPARG/JAK2/TGFB1/TERT/CDKN1B/S1PR1/PTEN/FGFR2/THBS1/ELANE/IFNG/IGF1R/CTNNB1/PIK3R1/AKT1/APOE/EGFR/ACE2/JUN/HGF/PIK3CA/NOS3/MMP9/CDKN1A/MIR21/TNF/MMP2/TLR4/IL13/CFLAR/STAT1/MAPK14	46
BP	GO:0071466	cellular response to xenobiotic stimulus	42/303	198/18805	0.212121212121212	13.1648164816482	22.0210019344449	5.91944463868861e-35	2.29753377909634e-32	9.43372545576268e-33	CYP3A4/NR1I2/PRKAA2/BCHE/CYP2C8/RB1/GSTM1/ADIPOQ/CYP2D6/VKORC1/NFE2L2/PCNA/CYP1A2/BRAF/CYP1B1/ABCC2/ABCB1/AHR/CXCR4/CYP2E1/PRKAA1/NOS2/CES2/ABCA1/SLCO1B1/TH/IL1B/MYC/NQO1/SLC28A2/AKR1C1/TPMT/EGFR/POR/CYP2C19/TP53/CYP1A1/PDE4B/CYP2C9/GSTP1/GSTM3/SLC29A1	42
BP	GO:0071375	cellular response to peptide hormone stimulus	53/303	369/18805	0.143631436314363	8.9141556432066	19.6481433304305	6.41176918667983e-35	2.33308251280312e-32	9.57968935720388e-33	INS/MAPK1/RPS6KB1/FOS/CCNA2/CA2/RB1/NR1H4/PTPN2/FGFR1/ADIPOQ/LEP/STAT6/NFE2L2/PPARG/CTSD/SREBF1/JAK2/MTOR/TGFB1/CYP1B1/RELA/PLA2G1B/PARP1/GSK3B/NFKB1/PRKAA1/APC/FGFR2/MET/IL1B/IGF1R/PIK3R1/AKT1/MAPK3/CYP11B2/PRKCB/PDGFRA/EGFR/AGT/PIK3CA/STAT3/ERBB2/CYP11B1/SIRT1/KIT/FLT4/KDR/FLT3/HDAC9/PRKCA/CFLAR/STAT1	53
BP	GO:0097305	response to alcohol	47/303	276/18805	0.170289855072464	10.5686	20.4935069398516	1.93220591836554e-34	6.61723697454364e-32	2.71705240904529e-32	BCL2L1/AKR1C2/RPS6KB1/PRKAA2/FOS/CDK1/PTGER4/PTGER1/ADIPOQ/CASP8/LEP/VCAM1/S100A8/SREBF1/TGFB1/CYP1B1/SMAD2/PARP1/AHR/MAOB/FOSL1/TUFM/PRKAA1/CAT/FGFR2/TYMS/PPARA/ABCA1/TH/CES1/IGF1R/CTNNB1/NQO1/AKT1/ACACA/PRKCB/IL2/CDK4/SOD1/FOXP3/G6PD/CDKN1A/OPRD1/TNF/CDH1/CSF3/IL13	47
BP	GO:0042327	positive regulation of phosphorylation	56/303	437/18805	0.128146453089245	7.95311567770049	18.8202910359054	3.31772567443557e-34	1.07309993758688e-31	4.40617251850479e-32	INS/ABL1/SYK/MAPK1/LRRK2/S1PR2/IL6/MIF/PARK7/MAP2K1/APP/FGFR1/ADIPOQ/LEP/FAS/ERN1/TF/JAK2/BRAF/MTOR/TGFB1/SNCA/IL3/EGF/PLA2G1B/RIPK1/NOX4/F2/CCND1/THBS1/ELANE/IFNG/IL1B/AKT1/VEGFA/EGFR/AXIN2/ADRB2/TP53/ERBB2/LTF/SIRT1/TNFRSF10A/KIT/MMP9/CDKN1A/FLT4/OPRD1/AR/KDR/FLT3/MIR21/TNF/TLR4/RIPK2/CSF3	56
BP	GO:0032868	response to insulin	49/303	324/18805	0.151234567901235	9.38602656561952	19.4851208019331	2.29174253316303e-33	7.02238159372377e-31	2.88340570238961e-31	INS/EGR1/MAPK1/RPS6KB1/FOS/IL10/RB1/NR1H4/PTPN2/FGFR1/ADIPOQ/LEP/PPARG/CTSD/SREBF1/MTOR/RELA/PLA2G1B/PARP1/GSK3B/SLC2A1/PRKAA1/CAT/APC/FGFR2/ALPL/MET/PPARA/IL1B/IGF1R/PIK3R1/AKT1/MAPK3/PRKCB/PDGFRA/EGFR/PIK3CA/HSD11B2/COL1A1/ERBB2/SIRT1/KIT/FLT4/KDR/FLT3/HDAC9/CFLAR/STAT1/MAPK14	49
BP	GO:0072593	reactive oxygen species metabolic process	44/303	245/18805	0.179591836734694	11.1459554118677	20.4561595729274	2.70599554185566e-33	7.87715302234183e-31	3.23437677660748e-31	INS/MPO/SYK/LRRK2/XDH/PARK7/CRP/APP/LEP/FAS/NFE2L2/MMP3/CYP1A2/TGFB1/CYP1B1/SNCA/RIPK1/MAOB/NOX4/F2/CAT/NOS2/PPARA/THBS1/HIF1A/NQO1/ALOX5/AKR1C1/EGFR/ACE2/BCL2/AGT/TP53/CYP1A1/NOS3/SOD1/GSTP1/G6PD/CDKN1A/MIR21/TNF/TLR4/CFLAR/MAPK14	44
BP	GO:0048659	smooth muscle cell proliferation	39/303	178/18805	0.219101123595506	13.5980086772722	21.6111334040546	4.49365695074062e-33	1.24581289367676e-30	5.11533580708368e-31	HMOX1/RPS6KB1/IL6/IL10/PPARD/ADIPOQ/PTGIR/DDIT3/PTGS2/ERN1/PPARG/JAK2/TGFB1/TERT/CDKN1B/S1PR1/PTEN/FGFR2/THBS1/ELANE/IFNG/IGF1R/CTNNB1/PIK3R1/AKT1/APOE/EGFR/ACE2/JUN/PIK3CA/NOS3/MMP9/CDKN1A/MIR21/TNF/MMP2/TLR4/IL13/STAT1	39
BP	GO:0048545	response to steroid hormone	49/303	338/18805	0.144970414201183	8.99725623449919	18.9862101644948	1.78046076276334e-32	4.71174661854916e-30	1.93465377618925e-30	MAPK1/RPS6KB1/IL6/BCHE/FOS/IL10/TXNIP/PARK7/NR3C2/PPARD/ADIPOQ/PTGS2/PCNA/SREBF1/JAK2/TGFB1/CYP1B1/RELA/ESR1/CASP3/PARP1/KDM4C/MAOB/FOSL1/RXRA/ALPL/TYMS/PPARA/THBS1/EP300/CASP9/TH/IGF1R/EGFR/BCL2/AXIN2/JUN/PIK3CA/HSD11B2/COL1A1/SRD5A2/SIRT1/CDKN1A/ATP1A1/AR/FLT3/TNF/SPP1/CFLAR	49
BP	GO:0001934	positive regulation of protein phosphorylation	53/303	414/18805	0.128019323671498	7.94522568198849	18.2860944267162	2.44267509226315e-32	6.1831540813722e-30	2.53881699520806e-30	INS/ABL1/SYK/MAPK1/LRRK2/S1PR2/IL6/PARK7/MAP2K1/APP/FGFR1/ADIPOQ/LEP/FAS/ERN1/JAK2/BRAF/MTOR/TGFB1/SNCA/IL3/EGF/PLA2G1B/RIPK1/NOX4/F2/CCND1/THBS1/ELANE/IFNG/IL1B/AKT1/VEGFA/EGFR/AXIN2/ADRB2/TP53/ERBB2/LTF/SIRT1/TNFRSF10A/KIT/MMP9/CDKN1A/FLT4/OPRD1/KDR/FLT3/MIR21/TNF/TLR4/RIPK2/CSF3	53
BP	GO:0048660	regulation of smooth muscle cell proliferation	38/303	174/18805	0.218390804597701	13.553924357953	21.2898766864552	3.4840365827561e-32	8.45169207700251e-30	3.47028380677154e-30	HMOX1/RPS6KB1/IL6/IL10/PPARD/ADIPOQ/PTGIR/PTGS2/ERN1/PPARG/JAK2/TGFB1/TERT/CDKN1B/S1PR1/PTEN/FGFR2/THBS1/ELANE/IFNG/IGF1R/CTNNB1/PIK3R1/AKT1/APOE/EGFR/ACE2/JUN/PIK3CA/NOS3/MMP9/CDKN1A/MIR21/TNF/MMP2/TLR4/IL13/STAT1	38
BP	GO:0070482	response to oxygen levels	49/303	358/18805	0.136871508379888	8.49461622139868	18.321673323202	2.81441212070643e-31	6.55420294670113e-29	2.69117049521023e-29	EGR1/FOS/CCNA2/PPARD/ADIPOQ/LEP/FAS/PTGS2/NFE2L2/PPARG/PLAT/VCAM1/IL1A/MTOR/TGFB1/CASP3/TERT/CDKN1B/CXCR4/SLC2A1/PRKAA1/CAT/NOS2/FGFR2/PPARA/THBS1/EP300/CASP9/TH/HIF1A/SMAD3/PLAU/MYC/AKT1/VEGFA/BCL2/TP53/HSD11B2/CYP1A1/MMP14/COL1A1/SIRT1/CDKN1A/OPRD1/MIR21/SLC29A1/TNF/MMP2/CFLAR	49
BP	GO:0062197	cellular response to chemical stress	47/303	323/18805	0.145510835913313	9.03079626848134	18.630413062999	3.12437121091777e-31	6.99618814998587e-29	2.87265061538229e-29	MAPK9/ABL1/MPO/LRRK2/IL6/PRKAA2/FOS/CDK1/PARK7/DDIT3/FAS/PTGS2/STAT6/NFE2L2/ERN1/MMP3/PCNA/MTOR/CYP1B1/SNCA/RELA/CASP3/PARP1/RIPK1/SLC2A1/PRKAA1/CAT/KEAP1/MET/HIF1A/NQO1/ALOX5/PDGFRA/TP53/HGF/PIK3CA/NOS3/NLRP3/GSR/EIF2S1/SIRT1/MAPK8/SOD1/G6PD/ATP1A1/MIR21/MMP2	47
BP	GO:0000302	response to reactive oxygen species	39/303	201/18805	0.194029850746269	12.0420176345993	20.1409706633661	6.48887899786578e-31	1.39919457502128e-28	5.74512444606362e-29	MAPK9/HMOX1/ABL1/MPO/LRRK2/IL6/FOS/TXNIP/CDK1/PARK7/STAT6/NFE2L2/ERN1/MMP3/PCNA/IL1A/CYP1B1/RELA/CASP3/RIPK1/FOSL1/PRKAA1/CAT/MET/HIF1A/NQO1/APOE/PDGFRA/BCL2/HGF/NOS3/COL1A1/SIRT1/MAPK8/SOD1/GSTP1/MIR21/MMP2/STAT1	39
BP	GO:2000377	regulation of reactive oxygen species metabolic process	35/303	156/18805	0.224358974358974	13.9243251248202	20.7433787202992	3.9092397444999e-30	7.94628774455021e-28	3.2627636492928e-28	INS/SYK/LRRK2/XDH/PARK7/CRP/APP/LEP/FAS/NFE2L2/MMP3/TGFB1/CYP1B1/SNCA/RIPK1/F2/PPARA/THBS1/HIF1A/ALOX5/AKR1C1/EGFR/ACE2/BCL2/AGT/TP53/SOD1/GSTP1/G6PD/CDKN1A/MIR21/TNF/TLR4/CFLAR/MAPK14	35
BP	GO:1901654	response to ketone	40/303	225/18805	0.177777777777778	11.033370003667	19.3754737200951	3.95813027468149e-30	7.94628774455021e-28	3.2627636492928e-28	BCL2L1/AKR1C2/RPS6KB1/PRKAA2/FOS/TXNIP/PARK7/PTGER4/PTGER1/PCNA/SREBF1/JAK2/TGFB1/CYP1B1/RELA/PARP1/AHR/MAOB/FOSL1/PRKAA1/TYMS/THBS1/CASP9/TH/IGF1R/NQO1/AKT1/ACACA/EGFR/AXIN2/CDK4/PIK3CA/CYP1A1/SRD5A2/SIRT1/FOXP3/CDKN1A/AR/SPP1/CFLAR	40
BP	GO:0043410	positive regulation of MAPK cascade	53/303	464/18805	0.114224137931034	7.08905912142939	16.9955323644173	7.76997317469539e-30	1.50789279410255e-27	6.19144178236254e-28	INS/ABL1/SYK/LRRK2/IL6/XDH/MIF/MAP2K1/APP/FGFR1/LEP/PLA2G2A/ERN1/TLR9/HMGB1/JAK2/BRAF/IL1A/TGFB1/EGF/PLA2G1B/RIPK1/NOX4/FGFR2/THBS1/ELANE/IL1B/IGF1R/CTNNB1/APOE/GRM4/VEGFA/MAPK3/PDGFRA/EGFR/ADRB2/PTPN22/HGF/ERBB2/KIT/SOD1/FLT4/AR/KDR/FLT3/ICAM1/MIR21/TNF/TLR4/XIAP/RIPK2/PRKCA/CFLAR	53
BP	GO:0036293	response to decreased oxygen levels	46/303	330/18805	0.139393939393939	8.65116511651165	17.9444196848994	9.89874820765708e-30	1.85904877628966e-27	7.63329615605746e-28	EGR1/FOS/CCNA2/PPARD/ADIPOQ/LEP/PTGS2/NFE2L2/PPARG/PLAT/VCAM1/IL1A/MTOR/TGFB1/CASP3/TERT/CDKN1B/CXCR4/SLC2A1/PRKAA1/CAT/NOS2/FGFR2/PPARA/THBS1/EP300/CASP9/TH/HIF1A/SMAD3/PLAU/MYC/AKT1/VEGFA/BCL2/TP53/HSD11B2/CYP1A1/MMP14/SIRT1/OPRD1/MIR21/SLC29A1/TNF/MMP2/CFLAR	46
BP	GO:0001666	response to hypoxia	45/303	316/18805	0.142405063291139	8.83804361448803	17.981735411754	1.68309855490161e-29	3.06218743332412e-27	1.25734105861236e-27	EGR1/FOS/CCNA2/PPARD/ADIPOQ/LEP/PTGS2/NFE2L2/PPARG/PLAT/VCAM1/IL1A/MTOR/TGFB1/CASP3/TERT/CDKN1B/CXCR4/SLC2A1/PRKAA1/CAT/NOS2/FGFR2/PPARA/THBS1/EP300/CASP9/TH/HIF1A/SMAD3/PLAU/MYC/VEGFA/BCL2/TP53/HSD11B2/CYP1A1/MMP14/SIRT1/OPRD1/MIR21/SLC29A1/TNF/MMP2/CFLAR	45
BP	GO:0050673	epithelial cell proliferation	53/303	488/18805	0.108606557377049	6.74041686955581	16.4423264875982	9.54207877023038e-29	1.68345401819034e-26	6.9123001235066e-27	BCL2L1/HMOX1/MAPK1/IL6/IL10/XDH/RB1/MAP2K1/FGFR1/PPARD/LEP/STAT6/ERN1/PPARG/HMGB1/TGFB1/F3/ESR1/EGF/CDKN1B/FGFR2/MMP12/CCND1/IL17A/THBS1/HIF1A/CCL2/SMAD3/MYC/CTNNB1/ALOX5/AKT1/APOE/VEGFA/EGFR/CDK4/HGF/MMP14/VDR/STAT3/ERBB2/SIRT1/KIT/CDKN1A/FLT4/AR/KDR/BAX/MIR21/TNF/PRKCA/CFLAR/STAT1	53
BP	GO:0009636	response to toxic substance	41/303	272/18805	0.150735294117647	9.35504028344011	17.762219576743	6.46944749185634e-28	1.10779774404669e-25	4.54864249350023e-26	MPO/RPS6KB1/FOS/CDK1/PARK7/ALB/PTGES/GSTM1/PTGS2/NFE2L2/CHUK/CYP1B1/ABCB1/AHR/MAOB/ALOX5AP/KDM5C/CAT/TYMS/TH/CES1/CP/NQO1/APOE/BCL2/ADH5/CYP1A1/NOS3/ABCG2/GSR/S100A9/SOD1/GSTP1/CDKN1A/PTGS1/OPRD1/AKR1B10/GSTM3/BAX/TNF/CDH1	41
BP	GO:0070661	leukocyte proliferation	45/303	344/18805	0.130813953488372	8.11866797144831	17.0524758993048	6.92329630074463e-28	1.15164088751244e-25	4.72866342826799e-26	BCL2L1/ABL1/SYK/MAPK1/IL4/IL6/CD274/IL10/CD86/MIF/CRP/CD40LG/LEP/PLA2G2A/STAT6/TLR9/VCAM1/HMGB1/JAK2/IL1A/TGFB1/IRF1/CASP3/AHR/CDKN2A/IL1B/CTNNB1/MAPK3/BCL2/IL2/PTPN22/CSF2/TP53/ERBB2/KIT/GSTP1/FOXP3/CDKN1A/IDO1/FLT3/BAX/MIR21/TLR4/RIPK2/IL13	45
BP	GO:0070663	regulation of leukocyte proliferation	41/303	273/18805	0.15018315018315	9.32077273661432	17.7223347429855	7.50793675813969e-28	1.21420021683026e-25	4.98553344378223e-26	BCL2L1/SYK/MAPK1/IL4/IL6/CD274/IL10/CD86/MIF/CRP/CD40LG/LEP/PLA2G2A/STAT6/TLR9/VCAM1/HMGB1/JAK2/IL1A/TGFB1/IRF1/CASP3/AHR/CDKN2A/IL1B/CTNNB1/MAPK3/BCL2/IL2/PTPN22/CSF2/ERBB2/KIT/GSTP1/FOXP3/CDKN1A/IDO1/MIR21/TLR4/RIPK2/IL13	41
BP	GO:0010038	response to metal ion	45/303	347/18805	0.129682997118156	8.04847775843867	16.9591799118889	1.00914175891366e-27	1.58789819470144e-25	6.51994575958157e-26	MAPK9/HMOX1/LRRK2/PRKAA2/FOS/TXNIP/CDK1/PARK7/APP/CASP8/PTGS2/NFE2L2/TF/TLR9/VCAM1/PCNA/CYP1A2/S100A8/BRAF/IL1A/CEBPA/SNCA/CASP3/TERT/PARP1/CDKN1B/MAOB/FABP4/ALOX5AP/PRKAA1/CAT/THBS1/CASP9/TH/HIF1A/NQO1/CYP11B2/EGFR/BCL2/CYP1A1/CYP11B1/EIF2S1/KIT/G6PD/CDH1	45
BP	GO:0071214	cellular response to abiotic stimulus	44/303	344/18805	0.127906976744186	7.93825312763835	16.6202995724575	7.32059938059024e-27	1.09283409214862e-24	4.48720140170592e-25	BCL2L1/EGR1/PTGER4/CASP8/FAS/PTGS2/MMP3/PCNA/MTOR/TGFB1/IRF1/CASP3/PARP1/TRPV1/SLC2A1/NFKB1/PTEN/EP300/CASP9/IL1B/MMP1/IGF1R/MYC/PIK3R1/MAPK3/EGFR/TP53/PIK3CA/NLRP3/COL1A1/EIF2S1/SIRT1/MAPK8/TNFRSF10A/MMP9/CDKN1A/ATP1A1/BAX/MIR21/TNF/MMP2/TLR4/IL13/MAPK14	44
BP	GO:0104004	cellular response to environmental stimulus	44/303	344/18805	0.127906976744186	7.93825312763835	16.6202995724575	7.32059938059024e-27	1.09283409214862e-24	4.48720140170592e-25	BCL2L1/EGR1/PTGER4/CASP8/FAS/PTGS2/MMP3/PCNA/MTOR/TGFB1/IRF1/CASP3/PARP1/TRPV1/SLC2A1/NFKB1/PTEN/EP300/CASP9/IL1B/MMP1/IGF1R/MYC/PIK3R1/MAPK3/EGFR/TP53/PIK3CA/NLRP3/COL1A1/EIF2S1/SIRT1/MAPK8/TNFRSF10A/MMP9/CDKN1A/ATP1A1/BAX/MIR21/TNF/MMP2/TLR4/IL13/MAPK14	44
BP	GO:0032102	negative regulation of response to external stimulus	49/303	448/18805	0.109375	6.78810849834983	15.8676244666482	1.00705602680459e-26	1.46577004701409e-24	6.01848483387693e-25	INS/SYK/IL4/IL10/DUSP1/MIF/RB1/PTGER4/NR1H4/PTPN2/PPARD/ADIPOQ/PPARG/PLAT/CYP19A1/TGFB1/PARP1/AHR/F2/NFKB1/PTEN/MMP12/IL17A/PPARA/THBS1/ELANE/CCL2/SMAD3/PLAU/ALOX5/APOE/SERPINE1/PDGFRA/IL2/HGF/NOS3/NLRP3/STAT3/LTF/SOD1/GSTP1/ADORA2A/FOXP3/MIR21/TNF/SPP1/PLA2G10/IL13/MAPK14	49
BP	GO:0034612	response to tumor necrosis factor	38/303	241/18805	0.157676348547718	9.78582090574202	17.566780905585	1.17482340995222e-26	1.66824924213215e-24	6.84986897047878e-25	SYK/MAPK1/RPS6KB1/CXCL8/FOS/NFKBIA/NR1H4/PTPN2/ADIPOQ/CASP8/FAS/PTGS2/NFE2L2/VCAM1/MMP8/JAK2/CHUK/CYP1B1/CEBPA/RELA/CASP3/RIPK1/TRPV1/FABP4/NFKB1/THBS1/CCL2/AKT1/MAPK3/TP53/COL1A1/SELE/SIRT1/GSTP1/TNF/XIAP/STAT1/MAPK14	38
BP	GO:0032869	cellular response to insulin stimulus	39/303	260/18805	0.15	9.30940594059406	17.2655464611587	1.67968526856381e-26	2.32836372228059e-24	9.56031389701354e-25	INS/MAPK1/RPS6KB1/RB1/NR1H4/PTPN2/FGFR1/ADIPOQ/LEP/PPARG/CTSD/SREBF1/MTOR/RELA/PLA2G1B/PARP1/GSK3B/PRKAA1/APC/FGFR2/MET/IL1B/IGF1R/PIK3R1/AKT1/MAPK3/PRKCB/PDGFRA/EGFR/PIK3CA/ERBB2/SIRT1/KIT/FLT4/KDR/FLT3/HDAC9/CFLAR/STAT1	39
BP	GO:1902893	regulation of miR transcription	25/303	76/18805	0.328947368421053	20.4153639048115	21.7036178301787	2.09150952283952e-26	2.83180661441201e-24	1.16274617536562e-24	EGR1/IL6/FOS/IL10/APP/PPARD/PPARG/SREBF1/TGFB1/RELA/ESR1/TERT/FOSL1/PPARA/HIF1A/SMAD3/MYC/VEGFA/EGFR/JUN/AGT/TP53/STAT3/AR/TNF	25
BP	GO:0061614	miR transcription	25/303	77/18805	0.324675324675325	20.1502293086452	21.5481871146156	3.05289493197619e-26	4.03953506681032e-24	1.6586421986885e-24	EGR1/IL6/FOS/IL10/APP/PPARD/PPARG/SREBF1/TGFB1/RELA/ESR1/TERT/FOSL1/PPARA/HIF1A/SMAD3/MYC/VEGFA/EGFR/JUN/AGT/TP53/STAT3/AR/TNF	25
BP	GO:0070371	ERK1 and ERK2 cascade	42/303	319/18805	0.13166144200627	8.17126540240231	16.531290589443	3.59282552935597e-26	4.64831782931344e-24	1.90860977243682e-24	ABL1/SYK/MAPK1/MIF/CDK1/PTGER4/PTPN2/MAP2K1/APP/ADIPOQ/PLA2G2A/TF/TLR9/HMGB1/BRAF/IL1A/TGFB1/EGF/NOX4/FGFR2/IL1B/HMGCR/MYC/APOE/VEGFA/MAPK3/PDGFRA/EGFR/ACE2/FN1/PTPN22/ERBB2/GSTP1/FLT4/KDR/ICAM1/MIR21/TNF/TLR4/RIPK2/PRKCA/CFLAR	42
BP	GO:0097191	extrinsic apoptotic signaling pathway	37/303	237/18805	0.156118143459916	9.68911448106836	17.2267846889897	8.16074271343165e-26	1.03286617559998e-23	4.24097178540121e-24	BCL2L1/HMOX1/RPS6KB1/PARK7/APP/FGFR1/CD40LG/CASP8/FAS/JAK2/IL1A/TGFB1/RELA/TERT/RIPK1/GSK3B/THBS1/IFNG/IL1B/SMAD3/PIK3R1/AKT1/SERPINE1/BCL2/IL2/CSF2/AGT/HGF/NOS3/TNFRSF10A/GSTP1/AR/ICAM1/BAX/TNF/TLR4/CFLAR	37
BP	GO:0034599	cellular response to oxidative stress	38/303	254/18805	0.149606299212598	9.28497180426704	17.0122332098489	8.51791630583474e-26	1.05513422835255e-23	4.33240491165749e-24	MAPK9/ABL1/MPO/LRRK2/IL6/PRKAA2/FOS/CDK1/PARK7/STAT6/NFE2L2/ERN1/MMP3/PCNA/CYP1B1/SNCA/RELA/PARP1/RIPK1/PRKAA1/CAT/KEAP1/MET/HIF1A/NQO1/ALOX5/PDGFRA/TP53/HGF/NOS3/GSR/EIF2S1/SIRT1/MAPK8/SOD1/G6PD/MIR21/MMP2	38
BP	GO:0007159	leukocyte cell-cell adhesion	47/303	433/18805	0.108545034642032	6.73659860212349	15.4545829449696	1.69052861867084e-25	2.05047033706284e-23	8.41927739693306e-24	ABL1/SYK/IL4/IL6/CD274/IL10/CD86/PTPN2/CD40LG/LEP/PLA2G2A/VCAM1/HMGB1/S100A8/JAK2/IL1A/MTOR/TGFB1/RELA/IRF1/CASP3/PRKAA1/CDKN2A/PPARA/EP300/ELANE/IFNG/IL1B/CCL2/ALOX5/AKT1/IL2/PTPN22/CTSG/PIK3CA/NLRP3/ERBB2/MAP3K8/SELE/S100A9/ADORA2A/FOXP3/IDO1/ICAM1/MIR21/TNF/RIPK2	47
BP	GO:2000628	regulation of miR metabolic process	26/303	92/18805	0.282608695652174	17.5394604677859	20.350760367086	1.80813260408395e-25	2.14835673897485e-23	8.82120116836659e-24	EGR1/IL6/FOS/IL10/APP/PPARD/PPARG/SREBF1/TGFB1/RELA/ESR1/TERT/FOSL1/NFKB1/PPARA/HIF1A/SMAD3/MYC/VEGFA/EGFR/JUN/AGT/TP53/STAT3/AR/TNF	26
BP	GO:2000379	positive regulation of reactive oxygen species metabolic process	24/303	75/18805	0.32	19.8600660066007	20.9431521843855	4.62483167781444e-25	5.38515400564714e-23	2.21115636638244e-23	SYK/XDH/PARK7/CRP/APP/LEP/FAS/NFE2L2/TGFB1/CYP1B1/SNCA/RIPK1/F2/THBS1/AKR1C1/EGFR/ACE2/AGT/TP53/SOD1/GSTP1/CDKN1A/TLR4/MAPK14	24
BP	GO:0048732	gland development	47/303	451/18805	0.104212860310421	6.46773213906757	15.0406718120987	9.97371748113369e-25	1.13856829755216e-22	4.67498707939208e-23	ABL1/MAPK1/IL6/IL10/XDH/MAP2K1/FGFR1/STAT6/PCNA/CYP19A1/JAK2/FASN/BRAF/TGFB1/CYP1B1/CEBPA/RELA/ESR1/EGF/SMAD2/CDKN1B/NFKB1/FGFR2/TYMS/CCND1/MET/HIF1A/SMAD3/CTNNB1/AKT1/VEGFA/MAPK3/PDGFRA/EGFR/BCL2/HGF/PIK3CA/CYP1A1/VDR/SOD1/AR/BAX/SLC29A1/TNF/MMP2/CDH1/CFLAR	47
BP	GO:0009612	response to mechanical stimulus	35/303	223/18805	0.15695067264574	9.7407834953899	16.8032645119797	1.52979584970958e-24	1.71278296865561e-22	7.03272545483898e-23	MPO/RPS6KB1/FOS/TXNIP/NFKBIA/PTGER4/CASP8/FAS/PTGS2/TGFB1/RELA/IRF1/CXCR4/SLC2A1/FOSL1/NFKB1/THBS1/IL1B/IGF1R/CTNNB1/MAPK3/EGFR/PIK3CA/MMP14/COL1A1/MAPK8/TNFRSF10A/KIT/CXCL10/TNF/MMP2/TLR4/IL13/STAT1/MAPK14	35
BP	GO:1903037	regulation of leukocyte cell-cell adhesion	44/303	395/18805	0.111392405063291	6.91331411622175	15.1998639311284	2.33528238856414e-24	2.56528567287178e-22	1.05331207635137e-22	ABL1/SYK/IL4/IL6/CD274/IL10/CD86/PTPN2/CD40LG/LEP/PLA2G2A/VCAM1/HMGB1/JAK2/IL1A/MTOR/TGFB1/RELA/IRF1/CASP3/PRKAA1/CDKN2A/PPARA/EP300/ELANE/IFNG/IL1B/CCL2/ALOX5/AKT1/IL2/PTPN22/CTSG/PIK3CA/NLRP3/ERBB2/MAP3K8/SELE/ADORA2A/FOXP3/IDO1/MIR21/TNF/RIPK2	44
BP	GO:2001234	negative regulation of apoptotic signaling pathway	36/303	243/18805	0.148148148148148	9.19447500305586	16.4531472535675	2.51156810620324e-24	2.70784250265098e-22	1.11184623181044e-22	BCL2L1/INS/HMOX1/RPS6KB1/LRRK2/IL10/MIF/RB1/PARK7/PTGS2/NFE2L2/IL1A/RELA/TERT/RIPK1/GSK3B/THBS1/IL1B/HIF1A/CTNNB1/HSPB1/AKT1/SERPINE1/BCL2/CSF2/HGF/NOS3/SIRT1/GSTP1/MMP9/AR/ICAM1/BAX/MIR21/TNF/CFLAR	36
BP	GO:0048661	positive regulation of smooth muscle cell proliferation	26/303	101/18805	0.257425742574257	15.9765382478842	19.3126547681868	2.64249329685411e-24	2.79719926805175e-22	1.14853632098673e-22	HMOX1/RPS6KB1/IL6/IL10/PTGS2/ERN1/JAK2/TGFB1/TERT/S1PR1/FGFR2/THBS1/ELANE/IGF1R/PIK3R1/AKT1/EGFR/JUN/PIK3CA/MMP9/MIR21/TNF/MMP2/TLR4/IL13/STAT1	26
BP	GO:0007584	response to nutrient	31/303	169/18805	0.183431952662722	11.3842833987541	17.3532422930043	5.87453381648493e-24	6.10741712135273e-22	2.507719228804e-22	RPS6KB1/BCHE/PPARD/ADIPOQ/LEP/PTGS2/NFE2L2/PPARG/VCAM1/SREBF1/IL1A/MTOR/TGFB1/CYP1B1/RELA/RXRA/CAT/ALPL/TYMS/PPARA/ABCA1/IGF1R/NQO1/PRKCB/EGFR/CYP1A1/VDR/COL1A1/CXCL10/SPP1/STAT1	31
BP	GO:1903829	positive regulation of protein localization	48/303	499/18805	0.0961923847695391	5.96995972142304	14.3993706216758	1.01939883150969e-23	1.03724551482014e-21	4.25895345089686e-22	INS/ACHE/PRKAA2/SQSTM1/CDK1/PARK7/NR1H4/APP/PPARD/LEP/PTGS2/PPARG/JAK2/IL1A/TGFB1/SNCA/EGF/PLA2G1B/TERT/PARP1/GSK3B/F2/PRKAA1/APC/CDKN2A/EP300/IFNG/IL1B/HIF1A/SMAD3/PIK3R1/AKT1/APOE/CHRM3/VEGFA/PRKCB/EGFR/HSP90AA1/PIK3CA/ERBB2/MAPK8/ADORA2A/TNF/TLR4/CDH1/PRKCA/IL13/MAPK14	48
BP	GO:0032943	mononuclear cell proliferation	39/303	308/18805	0.126623376623377	7.85858943037161	15.530899629412	1.03818920771637e-23	1.03724551482014e-21	4.25895345089686e-22	BCL2L1/ABL1/SYK/IL4/IL6/CD274/IL10/CD86/MIF/CRP/CD40LG/LEP/PLA2G2A/TLR9/VCAM1/HMGB1/JAK2/IL1A/TGFB1/IRF1/CASP3/AHR/CDKN2A/IL1B/CTNNB1/BCL2/IL2/PTPN22/TP53/ERBB2/FOXP3/CDKN1A/IDO1/FLT3/BAX/MIR21/TLR4/RIPK2/IL13	39
BP	GO:0071356	cellular response to tumor necrosis factor	34/303	219/18805	0.155251141552511	9.63530599635306	16.4491673800094	1.05114196795583e-23	1.03724551482014e-21	4.25895345089686e-22	SYK/MAPK1/CXCL8/FOS/NFKBIA/NR1H4/PTPN2/ADIPOQ/CASP8/FAS/NFE2L2/VCAM1/MMP8/JAK2/CHUK/CYP1B1/CEBPA/RELA/RIPK1/TRPV1/FABP4/NFKB1/THBS1/CCL2/AKT1/MAPK3/TP53/COL1A1/SIRT1/GSTP1/TNF/XIAP/STAT1/MAPK14	34
BP	GO:0051402	neuron apoptotic process	39/303	309/18805	0.12621359223301	7.83315710211798	15.4988271308326	1.17166532742114e-23	1.13690592270764e-21	4.66816133083053e-22	BCL2L1/ABL1/EGR1/IL10/RB1/PARK7/APP/CASP8/DDIT3/FAS/JAK2/BRAF/TGFB1/SNCA/CASP3/TERT/PARP1/RIPK1/GSK3B/CCND1/CASP9/HIF1A/CCL2/CTNNB1/NQO1/GRM4/BCL2/TP53/PIK3CA/SIRT1/SOD1/ADORA2A/G6PD/KDR/BAX/TNF/MMP2/XIAP/CFLAR	39
BP	GO:0050867	positive regulation of cell activation	43/303	392/18805	0.10969387755102	6.80789890213511	14.8708879791115	1.50748766457351e-23	1.43878576772901e-21	5.90768677523114e-22	ABL1/SYK/IL4/LRRK2/IL6/CD274/IL10/CD86/MIF/APP/CD40LG/LEP/STAT6/TLR9/VCAM1/HMGB1/MMP8/JAK2/IL1A/MTOR/TGFB1/CEBPA/PRKAA1/THBS1/EP300/IFNG/IL1B/CCL2/AKT1/BCL2/PLA2G4A/IL2/PIK3CA/NLRP3/MMP14/MAP3K8/FOXP3/CDKN1A/MIR21/TNF/TLR4/RIPK2/IL13	43
BP	GO:0002696	positive regulation of leukocyte activation	42/303	372/18805	0.112903225806452	7.00707974023209	14.9752455602612	1.66611061236918e-23	1.56453161051829e-21	6.42400203852362e-22	ABL1/SYK/IL4/LRRK2/IL6/CD274/IL10/CD86/MIF/CD40LG/LEP/STAT6/TLR9/VCAM1/HMGB1/MMP8/JAK2/IL1A/MTOR/TGFB1/CEBPA/PRKAA1/THBS1/EP300/IFNG/IL1B/CCL2/AKT1/BCL2/PLA2G4A/IL2/PIK3CA/NLRP3/MMP14/MAP3K8/FOXP3/CDKN1A/MIR21/TNF/TLR4/RIPK2/IL13	42
BP	GO:0043491	phosphatidylinositol 3-kinase/protein kinase B signal transduction	39/303	316/18805	0.123417721518987	7.65963779922296	15.278282532441	2.69710759178869e-23	2.49246990466568e-21	1.02341375788674e-21	INS/AKR1C2/XDH/PARK7/APP/FGFR1/PPARD/LEP/DDIT3/MMP3/JAK2/MTOR/TGFB1/EGF/NOX4/F2/CAT/PTEN/PPARA/THBS1/IGF1R/PIK3R1/AKT1/VEGFA/PDGFRA/EGFR/FN1/AGT/HGF/PIK3CA/STAT3/ERBB2/SIRT1/KIT/KDR/FLT3/MIR21/TNF/CSF3	39
BP	GO:0050729	positive regulation of inflammatory response	30/303	163/18805	0.184049079754601	11.422583976189	17.1025177787993	2.92254744375302e-23	2.62385024429496e-21	1.07735882131188e-21	LRRK2/IL6/NFKBIA/PARK7/PTGER4/APP/PLA2G2A/PTGS2/TLR9/S100A8/MMP8/TGFB1/CEBPA/SNCA/CASP3/RIPK1/FABP4/ALOX5AP/IFNG/IL1B/SERPINE1/IL2/AGT/NLRP3/MAP3K8/S100A9/IDO1/MIR21/TNF/TLR4	30
BP	GO:0010586	miR metabolic process	26/303	110/18805	0.236363636363636	14.6693669366937	18.4000543902983	2.92941026930904e-23	2.62385024429496e-21	1.07735882131188e-21	EGR1/IL6/FOS/IL10/APP/PPARD/PPARG/SREBF1/TGFB1/RELA/ESR1/TERT/FOSL1/NFKB1/PPARA/HIF1A/SMAD3/MYC/VEGFA/EGFR/JUN/AGT/TP53/STAT3/AR/TNF	26
BP	GO:0051384	response to glucocorticoid	28/303	136/18805	0.205882352941176	12.7776159968938	17.640196306077	3.45489168302196e-23	3.04763323917482e-21	1.251365073707e-21	RPS6KB1/IL6/BCHE/FOS/IL10/ADIPOQ/PTGS2/PCNA/JAK2/TGFB1/CYP1B1/CASP3/MAOB/FOSL1/ALPL/TYMS/CASP9/TH/IGF1R/EGFR/BCL2/AXIN2/PIK3CA/HSD11B2/CDKN1A/FLT3/TNF/CFLAR	28
BP	GO:0042060	wound healing	45/303	450/18805	0.1	6.20627062706271	14.3051659100904	5.95768722768442e-23	5.11698842530991e-21	2.10104697497312e-21	INS/HMOX1/SYK/IL6/PPARD/CD40LG/VKORC1/NFE2L2/PPARG/PLAT/JAK2/IL1A/MTOR/TGFB1/F3/CXCR4/F2/PTEN/MMP12/PPARA/THBS1/HIF1A/SMAD3/PLAU/HSPB1/ALOX5/APOE/VEGFA/SERPINE1/PDGFRA/FN1/PLA2G4A/SERPINA1/CTSG/PIK3CA/NOS3/ERBB2/ADORA2A/CDKN1A/KDR/TNF/TLR4/PRKCA/CFLAR/MAPK14	45
BP	GO:0032944	regulation of mononuclear cell proliferation	35/303	248/18805	0.141129032258065	8.75884967529011	15.7400602853954	5.97655810582401e-23	5.11698842530991e-21	2.10104697497312e-21	BCL2L1/SYK/IL4/IL6/CD274/IL10/CD86/MIF/CRP/CD40LG/LEP/PLA2G2A/TLR9/VCAM1/HMGB1/JAK2/IL1A/TGFB1/IRF1/CASP3/AHR/CDKN2A/IL1B/CTNNB1/BCL2/IL2/PTPN22/ERBB2/FOXP3/CDKN1A/IDO1/MIR21/TLR4/RIPK2/IL13	35
BP	GO:0006631	fatty acid metabolic process	43/303	413/18805	0.104116222760291	6.46173455117909	14.3624401791267	1.20559382230705e-22	1.01724162803937e-20	4.17681704112786e-21	INS/AKR1C2/CYP3A4/PRKAA2/CYP2C8/MIF/PTGES/PPARD/GSTM1/ADIPOQ/LEP/CYP2D6/PTGS2/PPARG/CYP1A2/SREBF1/FASN/CYP1B1/SNCA/PLA2G1B/ALOX5AP/CYP2E1/SCD/PRKAA1/CES2/PPARA/TH/IL1B/CES1/ALOX5/AKT1/AKR1C1/ACACA/ADH5/PLA2G4A/CYP2C19/CYP1A1/CYP2C9/SIRT1/GSTP1/PTGS1/PLA2G10/MAPK14	43
BP	GO:0031960	response to corticosteroid	29/303	157/18805	0.184713375796178	11.4638119862942	16.8484797699492	1.44962625784441e-22	1.20567486759574e-20	4.95052816776639e-21	RPS6KB1/IL6/BCHE/FOS/IL10/ADIPOQ/PTGS2/PCNA/JAK2/TGFB1/CYP1B1/CASP3/PARP1/MAOB/FOSL1/ALPL/TYMS/CASP9/TH/IGF1R/EGFR/BCL2/AXIN2/PIK3CA/HSD11B2/CDKN1A/FLT3/TNF/CFLAR	29
BP	GO:0043523	regulation of neuron apoptotic process	35/303	255/18805	0.137254901960784	8.51841066459587	15.4689656170844	1.54241820865828e-22	1.26478293109979e-20	5.19322720809928e-21	BCL2L1/ABL1/EGR1/IL10/PARK7/APP/CASP8/DDIT3/JAK2/BRAF/SNCA/CASP3/TERT/PARP1/RIPK1/GSK3B/CCND1/CASP9/HIF1A/CCL2/CTNNB1/NQO1/GRM4/BCL2/TP53/PIK3CA/SIRT1/SOD1/ADORA2A/G6PD/KDR/BAX/TNF/MMP2/CFLAR	35
BP	GO:0050900	leukocyte migration	42/303	395/18805	0.106329113924051	6.5990725654844	14.3921224990249	1.73935181962715e-22	1.40645920748185e-20	5.77495319060419e-21	HMOX1/ABL1/SYK/MAPK1/IL6/CXCL8/IL10/DUSP1/MIF/PTGER4/APP/LEP/VCAM1/HMGB1/S100A8/CYP19A1/IL1A/TGFB1/PLA2G1B/CXCR4/S1PR1/IL17A/THBS1/ELANE/IL1B/CCL2/PIK3R1/ALOX5/AKT1/VEGFA/MAPK3/SERPINE1/CTSG/PDE4B/MMP14/SELE/S100A9/KIT/CXCL10/ICAM1/TNF/MMP2	42
BP	GO:0045471	response to ethanol	27/303	131/18805	0.206106870229008	12.7915501473811	17.331053787271	2.06830068775287e-22	1.64954063069825e-20	6.77305099046398e-21	RPS6KB1/FOS/CDK1/ADIPOQ/CASP8/LEP/VCAM1/S100A8/SREBF1/MAOB/TUFM/PRKAA1/CAT/FGFR2/TYMS/PPARA/TH/IGF1R/NQO1/PRKCB/IL2/SOD1/G6PD/OPRD1/TNF/CSF3/IL13	27
BP	GO:0008286	insulin receptor signaling pathway	30/303	176/18805	0.170454545454545	10.5788703870387	16.3385291224704	3.03508887731945e-22	2.38787668158836e-20	9.80467544863793e-21	INS/MAPK1/RPS6KB1/NR1H4/PTPN2/FGFR1/LEP/CTSD/SREBF1/RELA/GSK3B/PRKAA1/APC/FGFR2/MET/IL1B/IGF1R/PIK3R1/AKT1/MAPK3/PRKCB/PDGFRA/EGFR/PIK3CA/ERBB2/SIRT1/KIT/FLT4/KDR/FLT3	30
BP	GO:1902895	positive regulation of miR transcription	20/303	56/18805	0.357142857142857	22.1652522395097	20.298572855155	3.45621842974119e-22	2.68294715972709e-20	1.10162414792172e-20	EGR1/IL6/FOS/IL10/PPARG/SREBF1/TGFB1/RELA/TERT/FOSL1/HIF1A/SMAD3/MYC/EGFR/JUN/AGT/TP53/STAT3/AR/TNF	20
BP	GO:0046651	lymphocyte proliferation	37/303	300/18805	0.123333333333333	7.6544	14.868327259861	3.96489747343354e-22	3.03732014346448e-20	1.24713049337501e-20	ABL1/SYK/IL4/IL6/CD274/IL10/CD86/MIF/CD40LG/LEP/PLA2G2A/TLR9/VCAM1/HMGB1/JAK2/IL1A/TGFB1/IRF1/CASP3/AHR/CDKN2A/IL1B/CTNNB1/BCL2/IL2/PTPN22/TP53/ERBB2/FOXP3/CDKN1A/IDO1/FLT3/BAX/MIR21/TLR4/RIPK2/IL13	37
BP	GO:0009743	response to carbohydrate	34/303	245/18805	0.138775510204082	8.61278372735233	15.3488077168907	4.46204699085824e-22	3.37377111438658e-20	1.38527801999167e-20	EGR1/RPS6KB1/PRKAA2/TXNIP/NR1H4/PPARD/ADIPOQ/LEP/PTGS2/ERN1/SREBF1/IL1A/TGFB1/CASP3/SMAD2/CDKN1B/PIM3/NOX4/PRKAA1/CAT/PPARA/THBS1/TH/IL1B/HIF1A/SMAD3/IGF1R/NQO1/PRKCB/PIK3CA/COL1A1/ICAM1/SLC29A1/TNF	34
BP	GO:0034614	cellular response to reactive oxygen species	28/303	149/18805	0.187919463087248	11.6627904401178	16.7221393730842	4.8873606279026e-22	3.64797609944217e-20	1.49786720458391e-20	MAPK9/ABL1/MPO/LRRK2/IL6/FOS/CDK1/PARK7/STAT6/NFE2L2/ERN1/MMP3/PCNA/CYP1B1/RELA/RIPK1/PRKAA1/CAT/MET/NQO1/PDGFRA/HGF/NOS3/SIRT1/MAPK8/SOD1/MIR21/MMP2	28
BP	GO:0071706	tumor necrosis factor superfamily cytokine production	31/303	196/18805	0.158163265306122	9.81604027749714	15.8773193681473	6.07429420420906e-22	4.42056760711314e-20	1.81509501812615e-20	SYK/IL4/LRRK2/IL6/CD274/IL10/CD86/MIF/NR1H4/APP/ADIPOQ/LEP/TLR9/HMGB1/MMP8/JAK2/IL1A/TGFB1/RIPK1/IL17A/THBS1/IFNG/HSPB1/PIK3R1/PTPN22/STAT3/LTF/GSTP1/FOXP3/TLR4/RIPK2	31
BP	GO:1903555	regulation of tumor necrosis factor superfamily cytokine production	31/303	196/18805	0.158163265306122	9.81604027749714	15.8773193681473	6.07429420420906e-22	4.42056760711314e-20	1.81509501812615e-20	SYK/IL4/LRRK2/IL6/CD274/IL10/CD86/MIF/NR1H4/APP/ADIPOQ/LEP/TLR9/HMGB1/MMP8/JAK2/IL1A/TGFB1/RIPK1/IL17A/THBS1/IFNG/HSPB1/PIK3R1/PTPN22/STAT3/LTF/GSTP1/FOXP3/TLR4/RIPK2	31
BP	GO:2000630	positive regulation of miR metabolic process	21/303	67/18805	0.313432835820896	19.4524900251219	19.3627866629541	7.44611232226732e-22	5.35200814077041e-20	2.19754659959312e-20	EGR1/IL6/FOS/IL10/PPARG/SREBF1/TGFB1/RELA/TERT/FOSL1/NFKB1/HIF1A/SMAD3/MYC/EGFR/JUN/AGT/TP53/STAT3/AR/TNF	21
BP	GO:0042542	response to hydrogen peroxide	24/303	99/18805	0.242424242424242	15.045504550455	17.9309	7.70104079350996e-22	5.46773896339207e-20	2.24506593607973e-20	HMOX1/ABL1/IL6/TXNIP/CDK1/PARK7/STAT6/NFE2L2/ERN1/PCNA/CYP1B1/RELA/CASP3/RIPK1/FOSL1/PRKAA1/CAT/NQO1/BCL2/COL1A1/SIRT1/SOD1/MMP2/STAT1	24
BP	GO:1903706	regulation of hemopoiesis	43/303	436/18805	0.0986238532110092	6.1208632331123	13.8446111298269	1.01963147844742e-21	7.15216200906132e-20	2.93669383329625e-20	ABL1/SYK/IL4/FOS/IL10/CD86/NFKBIA/RB1/PTPN2/ADIPOQ/CASP8/TLR9/HMGB1/BRAF/MTOR/TGFB1/CEBPA/IRF1/RIPK1/CDKN2A/IL17A/EP300/IFNG/HIF1A/MYC/CTNNB1/PIK3R1/IL2/NLRP3/MMP14/STAT3/ERBB2/LTF/SOD1/FOXP3/MIR21/TNF/TLR4/RIPK2/CSF3/PRKCA/STAT1/MAPK14	43
BP	GO:0071900	regulation of protein serine/threonine kinase activity	32/303	217/18805	0.147465437788018	9.15210415050722	15.4568272004483	1.1731411079145e-21	8.13098515509313e-20	3.33860082214766e-20	ABL1/LRRK2/DUSP1/RB1/MAP2K1/FGFR1/ADIPOQ/ERN1/SNCA/PLA2G1B/CDKN1B/PTEN/APC/CDKN2A/CCND1/THBS1/ELANE/IFNG/IL1B/AKT1/APOE/EGFR/PTPN22/AGT/ERBB2/LTF/SIRT1/GSTP1/CDKN1A/FLT3/TNF/TLR4	32
BP	GO:0097193	intrinsic apoptotic signaling pathway	38/303	330/18805	0.115151515151515	7.14661466146615	14.4157695523622	1.23474456687147e-21	8.36130682507587e-20	3.43317141871075e-20	BCL2L1/INS/ABL1/LRRK2/IL10/MIF/PARK7/CYCS/PTPN2/APP/DDIT3/PTGS2/NFE2L2/ERN1/S100A8/JAK2/CYP1B1/CASP3/PARP1/EP300/CASP9/HIF1A/MYC/CTNNB1/HSPB1/PIK3R1/AKT1/BCL2/TP53/S100A9/SIRT1/SOD1/MMP9/CDKN1A/BAX/MIR21/TNF/MMP2	38
BP	GO:0006805	xenobiotic metabolic process	26/303	126/18805	0.206349206349206	12.8065901828278	17.0164925319036	1.23509513389991e-21	8.36130682507587e-20	3.43317141871075e-20	CYP3A4/NR1I2/BCHE/CYP2C8/GSTM1/CYP2D6/VKORC1/CYP1A2/CYP1B1/ABCC2/ABCB1/AHR/CYP2E1/CES2/SLCO1B1/NQO1/SLC28A2/AKR1C1/TPMT/POR/CYP2C19/CYP1A1/CYP2C9/GSTP1/GSTM3/SLC29A1	26
BP	GO:0050863	regulation of T cell activation	41/303	395/18805	0.10379746835443	6.44195179011572	13.9882517829732	1.43533511718893e-21	9.60519661180915e-20	3.94391536737576e-20	ABL1/SYK/IL4/IL6/CD274/IL10/CD86/PTPN2/CD40LG/LEP/PLA2G2A/VCAM1/HMGB1/JAK2/BRAF/IL1A/MTOR/TGFB1/IRF1/CASP3/PRKAA1/CDKN2A/EP300/IFNG/IL1B/CCL2/CTNNB1/AKT1/IL2/PTPN22/CTSG/PIK3CA/NLRP3/ERBB2/MAP3K8/SOD1/ADORA2A/FOXP3/IDO1/MIR21/RIPK2	41
BP	GO:0015718	monocarboxylic acid transport	30/303	186/18805	0.161290322580645	10.0101139146173	15.8032232413093	1.60386796520545e-21	1.06110446516206e-19	4.3569188384947e-20	SYK/RPS6KB1/MIF/PTGES/PPARD/LEP/PLA2G2A/PTGS2/PPARG/IL1A/ABCC2/PLA2G1B/FABP4/SLC2A1/FABP6/NOS2/PPARA/THBS1/SLCO1B1/IL1B/CES1/AKT1/APOE/AKR1C1/PLA2G4A/CLDN2/ABCG2/SLC22A6/TNF/PLA2G10	30
BP	GO:0034284	response to monosaccharide	32/303	220/18805	0.145454545454545	9.02730273027303	15.3262814471182	1.80577888268797e-21	1.18126344438307e-19	4.85029431411517e-20	EGR1/RPS6KB1/PRKAA2/TXNIP/NR1H4/PPARD/ADIPOQ/LEP/PTGS2/ERN1/SREBF1/IL1A/TGFB1/CASP3/SMAD2/CDKN1B/PIM3/NOX4/PRKAA1/CAT/PPARA/THBS1/TH/HIF1A/SMAD3/IGF1R/PRKCB/PIK3CA/COL1A1/ICAM1/SLC29A1/TNF	32
BP	GO:0006935	chemotaxis	44/303	466/18805	0.0944206008583691	5.85999801696908	13.5949721530134	1.86532623682094e-21	1.20665881675239e-19	4.95456828517e-20	SYK/MAPK1/CXCL2/IL6/CXCL8/IL10/DUSP1/MIF/PTPN2/MAP2K1/APP/FGFR1/VCAM1/HMGB1/S100A8/CYP19A1/TGFB1/F3/PLA2G1B/CXCR4/FOSL1/S1PR1/MET/THBS1/ELANE/IL1B/CCL2/SMAD3/PLAU/HSPB1/ALOX5/VEGFA/MAPK3/SERPINE1/PDGFRA/CTSG/HGF/PDE4B/S100A9/KIT/CXCL10/KDR/MMP2/MAPK14	44
BP	GO:0042330	taxis	44/303	468/18805	0.094017094017094	5.83495529040083	13.5546511148381	2.21095775404579e-21	1.4145270378082e-19	5.8080798836761e-20	SYK/MAPK1/CXCL2/IL6/CXCL8/IL10/DUSP1/MIF/PTPN2/MAP2K1/APP/FGFR1/VCAM1/HMGB1/S100A8/CYP19A1/TGFB1/F3/PLA2G1B/CXCR4/FOSL1/S1PR1/MET/THBS1/ELANE/IL1B/CCL2/SMAD3/PLAU/HSPB1/ALOX5/VEGFA/MAPK3/SERPINE1/PDGFRA/CTSG/HGF/PDE4B/S100A9/KIT/CXCL10/KDR/MMP2/MAPK14	44
BP	GO:0070372	regulation of ERK1 and ERK2 cascade	36/303	296/18805	0.121621621621622	7.54816697886005	14.5315259050374	2.41109278412284e-21	1.52580241186556e-19	6.26497907636495e-20	ABL1/SYK/MIF/PTPN2/MAP2K1/APP/ADIPOQ/PLA2G2A/TLR9/HMGB1/BRAF/IL1A/TGFB1/NOX4/FGFR2/IL1B/HMGCR/APOE/VEGFA/MAPK3/PDGFRA/EGFR/ACE2/FN1/PTPN22/ERBB2/GSTP1/FLT4/KDR/ICAM1/MIR21/TNF/TLR4/RIPK2/PRKCA/CFLAR	36
BP	GO:0051896	regulation of phosphatidylinositol 3-kinase/protein kinase B signal transduction	35/303	278/18805	0.12589928057554	7.81365007004297	14.6465982786877	2.83011478174893e-21	1.77171271605831e-19	7.27469232524258e-20	INS/AKR1C2/XDH/PARK7/APP/FGFR1/PPARD/LEP/DDIT3/MMP3/JAK2/MTOR/TGFB1/EGF/NOX4/F2/CAT/PTEN/PPARA/THBS1/IGF1R/VEGFA/PDGFRA/EGFR/FN1/AGT/HGF/PIK3CA/SIRT1/KIT/KDR/FLT3/MIR21/TNF/CSF3	35
BP	GO:0010506	regulation of autophagy	39/303	359/18805	0.108635097493036	6.74218814639124	14.0575823938521	2.90226462439266e-21	1.79755155778873e-19	7.38078719148458e-20	BCL2L1/HMOX1/ABL1/IL4/LRRK2/PRKAA2/IL10/SQSTM1/PARK7/LEP/DDIT3/ERN1/TLR9/HMGB1/SREBF1/MTOR/SNCA/CASP3/GSK3B/PRKAA1/KEAP1/MET/EP300/IFNG/HIF1A/HSPB1/AKT1/MAPK3/BCL2/ADRB2/PTPN22/TP53/HGF/PIK3CA/STAT3/SIRT1/MAPK8/KDR/RIPK2	39
BP	GO:0051897	positive regulation of phosphatidylinositol 3-kinase/protein kinase B signal transduction	30/303	190/18805	0.157894736842105	9.79937467430953	15.6003444526475	3.03076160698812e-21	1.85737832377735e-19	7.62643724040999e-20	INS/AKR1C2/PARK7/APP/FGFR1/PPARD/LEP/JAK2/MTOR/TGFB1/EGF/NOX4/F2/CAT/THBS1/IGF1R/VEGFA/PDGFRA/EGFR/FN1/AGT/HGF/PIK3CA/SIRT1/KIT/KDR/FLT3/MIR21/TNF/CSF3	30
BP	GO:0050728	negative regulation of inflammatory response	31/303	207/18805	0.14975845410628	9.29441494874125	15.3558869602835	3.24851628488535e-21	1.97008977193776e-19	8.0892329857178e-20	INS/SYK/IL4/IL10/RB1/PTGER4/NR1H4/PTPN2/PPARD/ADIPOQ/PPARG/CYP19A1/AHR/NFKB1/IL17A/PPARA/ELANE/SMAD3/ALOX5/APOE/IL2/HGF/NLRP3/STAT3/SOD1/GSTP1/ADORA2A/FOXP3/PLA2G10/IL13/MAPK14	31
BP	GO:0050670	regulation of lymphocyte proliferation	33/303	243/18805	0.135802469135802	8.42826875280121	14.9147321315075	3.74563004298723e-21	2.24815032064656e-19	9.23095586285837e-20	SYK/IL4/IL6/CD274/IL10/CD86/MIF/CD40LG/LEP/PLA2G2A/TLR9/VCAM1/HMGB1/JAK2/IL1A/TGFB1/IRF1/CASP3/AHR/CDKN2A/IL1B/CTNNB1/BCL2/IL2/PTPN22/ERBB2/FOXP3/CDKN1A/IDO1/MIR21/TLR4/RIPK2/IL13	33
BP	GO:0030098	lymphocyte differentiation	42/303	432/18805	0.0972222222222222	6.03387422075541	13.5453831107441	5.45927498059623e-21	3.24325499357462e-19	1.33168780675983e-19	ABL1/EGR1/SYK/IL4/IL6/IL10/CD86/PTGER4/PTPN2/CD40LG/LEP/STAT6/TLR9/VCAM1/HMGB1/BRAF/IL1A/MTOR/TGFB1/IRF1/CDKN2A/EP300/IFNG/IL1B/CTNNB1/PIK3R1/BCL2/IL2/PTPN22/TP53/NLRP3/MMP14/STAT3/ERBB2/KIT/SOD1/FOXP3/FLT3/BAX/HDAC9/MIR21/RIPK2	42
BP	GO:0050678	regulation of epithelial cell proliferation	41/303	410/18805	0.1	6.20627062706271	13.6397329959508	5.82323644693671e-21	3.42453359536015e-19	1.40612120903703e-19	HMOX1/IL10/XDH/RB1/FGFR1/PPARD/LEP/PPARG/HMGB1/TGFB1/F3/EGF/CDKN1B/FGFR2/MMP12/CCND1/THBS1/HIF1A/CCL2/SMAD3/MYC/CTNNB1/ALOX5/AKT1/APOE/VEGFA/EGFR/CDK4/VDR/STAT3/ERBB2/SIRT1/FLT4/AR/KDR/BAX/MIR21/TNF/PRKCA/CFLAR/STAT1	41
BP	GO:0010876	lipid localization	44/303	482/18805	0.0912863070539419	5.66547526121907	13.2787812465171	7.09181932783267e-21	4.12885721266418e-19	1.69531807300084e-19	SYK/RPS6KB1/IL6/NFKBIA/MIF/CRP/PTPN2/PTGES/PPARD/ADIPOQ/LEP/PLA2G2A/PTGS2/PPARG/CYP19A1/IL1A/ABCC2/ABCB1/EGF/PLA2G1B/FABP4/SLC2A1/FABP6/NFKB1/RXRA/NOS2/APOBR/PPARA/ABCA1/THBS1/SLCO1B1/IL1B/CES1/AKT1/APOE/AKR1C1/PLA2G4A/AGT/ABCG2/SIRT1/SLC22A6/TNF/SPP1/PLA2G10	44
BP	GO:0045859	regulation of protein kinase activity	39/303	369/18805	0.105691056910569	6.55947302047278	13.8022712304976	7.82383032388013e-21	4.50993466788417e-19	1.85178933460467e-19	INS/ABL1/LRRK2/DUSP1/RB1/MAP2K1/FGFR1/ADIPOQ/LEP/ERN1/JAK2/SNCA/PLA2G1B/CDKN1B/NOX4/PTEN/APC/CDKN2A/CCND1/THBS1/ELANE/IFNG/IL1B/HSPB1/AKT1/APOE/EGFR/ADRB2/PTPN22/AGT/ERBB2/LTF/SIRT1/TNFRSF10A/GSTP1/CDKN1A/FLT3/TNF/TLR4	39
BP	GO:0009314	response to radiation	42/303	442/18805	0.0950226244343891	5.8973612293356	13.3333277123908	1.30321988820171e-20	7.4385746952062e-19	3.05429552745725e-19	BCL2L1/EGR1/FOS/APP/VCAM1/MMP3/PCNA/BRAF/IL1A/TGFB1/RELA/CASP3/PARP1/PRKAA1/CAT/CCND1/EP300/ELANE/CASP9/TH/MMP1/HIF1A/HMGCR/MYC/PIK3R1/AKT1/EGFR/BCL2/TP53/EIF2S1/SIRT1/MAPK8/KIT/MMP9/CXCL10/FEN1/CDKN1A/BAX/MIR21/TNF/MMP2/MAPK14	42
BP	GO:0006690	icosanoid metabolic process	25/303	124/18805	0.201612903225806	12.5126423932716	16.4597371034539	1.39329787936191e-20	7.87551480936412e-19	3.23370412266827e-19	AKR1C2/SYK/CYP2C8/MIF/PTGES/GSTM1/CYP2D6/PTGS2/CYP1A2/CYP1B1/PLA2G1B/ALOX5AP/CYP2E1/CES2/IL1B/ALOX5/AKR1C1/PLA2G4A/CYP2C19/CYP1A1/CYP2C9/SIRT1/GSTP1/PTGS1/PLA2G10	25
BP	GO:0001659	temperature homeostasis	29/303	184/18805	0.157608695652174	9.78162218395753	15.3186063828646	1.50819174252212e-20	8.44297338938826e-19	3.46670389399568e-19	EGR1/SYK/IL4/ACHE/SQSTM1/RB1/PTGES/ADIPOQ/LEP/DDIT3/PTGS2/STAT6/JAK2/IL1A/TRPV1/FABP4/CXCR4/SCD/APC/ALPL/IL1B/IGF1R/VEGFA/ADRB2/STAT3/ESRRG/TNF/TLR4/IL13	29
BP	GO:0051222	positive regulation of protein transport	33/303	257/18805	0.1284046692607	7.96914127210386	14.3957529003959	2.22057716425411e-20	1.23125716669404e-18	5.05556966418153e-19	INS/ACHE/CDK1/NR1H4/APP/PPARD/LEP/PTGS2/PPARG/JAK2/IL1A/TGFB1/PLA2G1B/GSK3B/F2/EP300/IFNG/IL1B/HIF1A/SMAD3/PIK3R1/APOE/CHRM3/PRKCB/EGFR/HSP90AA1/ADORA2A/TNF/TLR4/CDH1/PRKCA/IL13/MAPK14	33
BP	GO:0051223	regulation of protein transport	42/303	449/18805	0.0935412026726058	5.80542018567113	13.1887188876415	2.36246635230596e-20	1.29757350029484e-18	5.3278660239194e-19	INS/IL6/ACHE/CDK1/PARK7/NR1H4/APP/PPARD/ADIPOQ/LEP/PTGS2/PPARG/SREBF1/JAK2/IL1A/TGFB1/PLA2G1B/PIM3/GSK3B/F2/NOS2/CDKN2A/EP300/IFNG/IL1B/HIF1A/HMGCR/SMAD3/PIK3R1/ALOX5/APOE/CHRM3/PRKCB/EGFR/HSP90AA1/ADORA2A/TNF/TLR4/CDH1/PRKCA/IL13/MAPK14	42
BP	GO:0009411	response to UV	27/303	157/18805	0.171974522292994	10.6732042631015	15.5754696807365	3.14229158102918e-20	1.70975902661232e-18	7.02030908068594e-19	MMP3/PCNA/RELA/CASP3/PARP1/PRKAA1/CAT/CCND1/EP300/ELANE/CASP9/MMP1/MYC/PIK3R1/AKT1/EGFR/BCL2/TP53/EIF2S1/SIRT1/MAPK8/MMP9/FEN1/CDKN1A/BAX/MMP2/MAPK14	27
BP	GO:1905952	regulation of lipid localization	29/303	189/18805	0.153439153439153	9.52284911030786	15.0698737458899	3.26126131600516e-20	1.75806142423908e-18	7.2186398134968e-19	SYK/IL6/NFKBIA/MIF/CRP/PTPN2/PTGES/PPARD/ADIPOQ/LEP/PPARG/CYP19A1/IL1A/EGF/NFKB1/RXRA/PPARA/ABCA1/THBS1/IL1B/CES1/AKT1/APOE/PLA2G4A/AGT/SIRT1/TNF/SPP1/PLA2G10	29
BP	GO:0030099	myeloid cell differentiation	42/303	455/18805	0.0923076923076923	5.72886519421173	13.067174627905	3.8985796634076e-20	2.0823422752623e-18	8.5501442931904e-19	IL4/FOS/NFKBIA/RB1/PTPN2/APP/ADIPOQ/CASP8/PPARG/TF/JAK2/FASN/MTOR/TGFB1/CEBPA/CASP3/PARP1/RIPK1/IL17A/EP300/CASP9/IFNG/HIF1A/MYC/CTNNB1/PIK3R1/VEGFA/CSF2/STAT3/LTF/SIRT1/KIT/MMP9/G6PD/TNF/TLR4/CSF3/PRKCA/PLA2G10/CFLAR/STAT1/MAPK14	42
BP	GO:0032640	tumor necrosis factor production	29/303	191/18805	0.151832460732984	9.42313341281772	14.9729579704447	4.4098402270637e-20	2.31298106324008e-18	9.49715235245298e-19	SYK/IL4/LRRK2/IL6/IL10/MIF/NR1H4/APP/ADIPOQ/LEP/TLR9/HMGB1/MMP8/JAK2/IL1A/TGFB1/RIPK1/IL17A/THBS1/IFNG/HSPB1/PIK3R1/PTPN22/STAT3/LTF/GSTP1/FOXP3/TLR4/RIPK2	29
BP	GO:0032680	regulation of tumor necrosis factor production	29/303	191/18805	0.151832460732984	9.42313341281772	14.9729579704447	4.4098402270637e-20	2.31298106324008e-18	9.49715235245298e-19	SYK/IL4/LRRK2/IL6/IL10/MIF/NR1H4/APP/ADIPOQ/LEP/TLR9/HMGB1/MMP8/JAK2/IL1A/TGFB1/RIPK1/IL17A/THBS1/IFNG/HSPB1/PIK3R1/PTPN22/STAT3/LTF/GSTP1/FOXP3/TLR4/RIPK2	29
BP	GO:0048511	rhythmic process	35/303	303/18805	0.115511551155116	7.16895947020445	13.8535472440243	4.90649095656418e-20	2.55049913831398e-18	1.04724069195087e-18	MAPK9/EGR1/PRKAA2/CDK1/ADIPOQ/LEP/PPARG/PCNA/SREBF1/MTOR/CYP1B1/ESR1/CASP3/PARP1/AHR/GSK3B/KDM5C/PRKAA1/PTEN/NOS2/TYMS/PPARA/EP300/TH/IGF1R/PDGFRA/EGFR/CSF2/TP53/NOS3/SIRT1/MAPK8/ADORA2A/TNF/MMP2	35
BP	GO:0016125	sterol metabolic process	27/303	161/18805	0.167701863354037	10.4080314863785	15.3419036262613	6.23078866351698e-20	3.21023465477839e-18	1.31812958126195e-18	CYP3A4/MAPK1/IL4/PRKAA2/NR1H4/APP/PPARD/LEP/CYP2D6/CYP1A2/CYP19A1/SREBF1/CYP1B1/CEBPA/SQLE/PRKAA1/CAT/APOBR/ABCA1/CES1/HMGCR/APOE/CYP11B2/CYP11B1/CYP2C9/AKR1D1/G6PD	27
BP	GO:0031348	negative regulation of defense response	35/303	308/18805	0.113636363636364	7.0525802580258	13.705736061426	8.39176774474743e-20	4.28569050964207e-18	1.75971417805369e-18	INS/SYK/IL4/IL10/RB1/PTGER4/NR1H4/PTPN2/PPARD/ADIPOQ/PPARG/CYP19A1/TGFB1/PARP1/AHR/NFKB1/MMP12/IL17A/PPARA/ELANE/SMAD3/ALOX5/APOE/IL2/HGF/NLRP3/STAT3/SOD1/GSTP1/ADORA2A/FOXP3/MIR21/PLA2G10/IL13/MAPK14	35
BP	GO:0002573	myeloid leukocyte differentiation	32/303	250/18805	0.128	7.94402640264026	14.1445125598972	9.49239789022387e-20	4.80562961016377e-18	1.97320234404562e-18	IL4/FOS/RB1/PTPN2/APP/ADIPOQ/CASP8/PPARG/TF/FASN/MTOR/TGFB1/CEBPA/PARP1/RIPK1/IL17A/IFNG/MYC/CTNNB1/PIK3R1/VEGFA/CSF2/LTF/SIRT1/KIT/MMP9/TNF/TLR4/CSF3/PRKCA/CFLAR/MAPK14	32
BP	GO:0032355	response to estradiol	24/303	120/18805	0.2	12.4125412541254	16.0495747408236	1.02065329758008e-19	5.12262370561315e-18	2.10336083376077e-18	IL10/TXNIP/CCNA2/CASP8/LEP/PTGS2/PCNA/CYP19A1/TGFB1/CYP1B1/ESR1/CASP3/CDKN1B/CAT/CASP9/TH/IGF1R/CTNNB1/NQO1/EGFR/COL1A1/STAT3/MMP2/CFLAR	24
BP	GO:1904951	positive regulation of establishment of protein localization	36/303	331/18805	0.108761329305136	6.7500224342676	13.5064172950356	1.04975816317317e-19	5.22366839828564e-18	2.14485001220537e-18	INS/ACHE/CDK1/NR1H4/APP/PPARD/LEP/PTGS2/PPARG/JAK2/IL1A/TGFB1/PLA2G1B/GSK3B/F2/PRKAA1/EP300/IFNG/IL1B/HIF1A/SMAD3/PIK3R1/APOE/CHRM3/PRKCB/EGFR/HSP90AA1/ERBB2/MAPK8/ADORA2A/TNF/TLR4/CDH1/PRKCA/IL13/MAPK14	36
BP	GO:0043549	regulation of kinase activity	39/303	397/18805	0.0982367758186398	6.09684016260568	13.1349995437382	1.06604342703617e-19	5.2597498578005e-18	2.15966514076641e-18	INS/ABL1/LRRK2/DUSP1/RB1/MAP2K1/FGFR1/ADIPOQ/LEP/ERN1/JAK2/SNCA/PLA2G1B/CDKN1B/NOX4/PTEN/APC/CDKN2A/CCND1/THBS1/ELANE/IFNG/IL1B/HSPB1/AKT1/APOE/EGFR/ADRB2/PTPN22/AGT/ERBB2/LTF/SIRT1/TNFRSF10A/GSTP1/CDKN1A/FLT3/TNF/TLR4	39
BP	GO:0051090	regulation of D-binding transcription factor activity	36/303	332/18805	0.108433734939759	6.7296910413933	13.4793400104349	1.16093888447352e-19	5.67982032386963e-18	2.33214702046827e-18	INS/SYK/IL6/IL10/NFKBIA/RB1/CD40LG/DDIT3/S100A8/CHUK/CYP1B1/RELA/ESR1/PLA2G1B/RIPK1/PTEN/CDKN2A/EP300/IL1B/SMAD3/AKT1/AGT/NLRP3/LTF/S100A9/SIRT1/KIT/FOXP3/OPRD1/AR/MIR21/TNF/TLR4/RIPK2/PLA2G10/CFLAR	36
BP	GO:2001236	regulation of extrinsic apoptotic signaling pathway	27/303	165/18805	0.163636363636364	10.1557155715572	15.1164011296459	1.21114515556648e-19	5.87607257975672e-18	2.41272863885218e-18	BCL2L1/HMOX1/RPS6KB1/PARK7/APP/FGFR1/CD40LG/IL1A/RELA/TERT/RIPK1/GSK3B/THBS1/IL1B/AKT1/SERPINE1/BCL2/CSF2/AGT/HGF/NOS3/GSTP1/AR/ICAM1/TNF/TLR4/CFLAR	27
BP	GO:0097237	cellular response to toxic substance	25/303	135/18805	0.185185185185185	11.4930937538198	15.6579670815063	1.24853663446179e-19	5.98894034527208e-18	2.45907239764105e-18	MPO/PARK7/ALB/PTGES/GSTM1/PTGS2/NFE2L2/CYP1B1/ALOX5AP/CAT/CP/NQO1/APOE/ADH5/NOS3/ABCG2/GSR/S100A9/SOD1/GSTP1/PTGS1/OPRD1/AKR1B10/GSTM3/TNF	25
BP	GO:0015908	fatty acid transport	24/303	121/18805	0.198347107438017	12.3099582685541	15.9718732672455	1.25498234648436e-19	5.98894034527208e-18	2.45907239764105e-18	SYK/RPS6KB1/MIF/PTGES/PPARD/LEP/PLA2G2A/PTGS2/PPARG/IL1A/PLA2G1B/FABP4/SLC2A1/FABP6/NOS2/PPARA/THBS1/SLCO1B1/IL1B/AKT1/APOE/PLA2G4A/SLC22A6/PLA2G10	24
BP	GO:0007162	negative regulation of cell adhesion	35/303	312/18805	0.112179487179487	6.96216256241009	13.5898456003593	1.27957146950301e-19	6.05663828898091e-18	2.48686932583768e-18	ABL1/CD274/IL10/CD86/DUSP1/PTPN2/ADIPOQ/PLA2G2A/HMGB1/JAK2/TGFB1/CYP1B1/IRF1/CASP3/PTEN/CDKN2A/MMP12/PPARA/THBS1/PIK3R1/AKT1/VEGFA/SERPINE1/IL2/PTPN22/CTSG/MMP14/COL1A1/ERBB2/ADORA2A/FOXP3/IDO1/MIR21/MMP2/CDH1	35
BP	GO:0045785	positive regulation of cell adhesion	43/303	499/18805	0.0861723446893788	5.34808891710814	12.5976360620312	1.86060987941444e-19	8.73586348221846e-18	3.58696522593396e-18	ABL1/SYK/IL4/IL6/CD274/IL10/CD86/TJP1/CD40LG/LEP/VCAM1/HMGB1/JAK2/BRAF/IL1A/MTOR/TGFB1/RELA/GSK3B/PRKAA1/EP300/ELANE/IFNG/IL1B/CCL2/SMAD3/ALOX5/AKT1/VEGFA/FN1/IL2/CTSG/PIK3CA/NLRP3/ERBB2/MAP3K8/SELE/FOXP3/KDR/MIR21/TNF/RIPK2/PRKCA	43
BP	GO:0051251	positive regulation of lymphocyte activation	36/303	337/18805	0.106824925816024	6.62984399330141	13.3456114090661	1.91006170638372e-19	8.89630340365284e-18	3.65284221911363e-18	ABL1/SYK/IL4/IL6/CD274/IL10/CD86/MIF/CD40LG/LEP/STAT6/TLR9/VCAM1/HMGB1/JAK2/IL1A/MTOR/TGFB1/PRKAA1/EP300/IFNG/IL1B/CCL2/AKT1/BCL2/IL2/PIK3CA/NLRP3/MMP14/MAP3K8/FOXP3/CDKN1A/MIR21/TLR4/RIPK2/IL13	36
BP	GO:0070665	positive regulation of leukocyte proliferation	27/303	168/18805	0.160714285714286	9.97436350777935	14.9522790020687	1.96918908263346e-19	9.09890384054923e-18	3.73603041492113e-18	BCL2L1/SYK/MAPK1/IL4/IL6/CD274/CD86/MIF/CD40LG/LEP/TLR9/VCAM1/HMGB1/JAK2/IL1A/IL1B/MAPK3/BCL2/IL2/CSF2/KIT/FOXP3/CDKN1A/MIR21/TLR4/RIPK2/IL13	27
BP	GO:1902105	regulation of leukocyte differentiation	36/303	340/18805	0.105882352941176	6.5713453698311	13.2666716687756	2.56410420667509e-19	1.17544997568995e-17	4.8264240806955e-18	ABL1/SYK/IL4/FOS/IL10/CD86/RB1/PTPN2/ADIPOQ/CASP8/TLR9/HMGB1/BRAF/MTOR/TGFB1/IRF1/RIPK1/CDKN2A/IL17A/EP300/IFNG/MYC/CTNNB1/PIK3R1/IL2/NLRP3/MMP14/ERBB2/LTF/SOD1/FOXP3/MIR21/TNF/TLR4/RIPK2/PRKCA	36
BP	GO:0032757	positive regulation of interleukin-8 production	19/303	65/18805	0.292307692307692	18.1414064483371	17.715582429069	3.10105420905927e-19	1.4104951254018e-17	5.7915247605046e-18	SYK/IL6/PARK7/ADIPOQ/LEP/DDIT3/TLR9/HMGB1/F3/RELA/PLA2G1B/RIPK1/NOS2/ELANE/IL1B/SERPINE1/STAT3/TNF/TLR4	19
BP	GO:0001503	ossification	41/303	458/18805	0.0895196506550218	5.55583178405177	12.631501729583	3.48837184712571e-19	1.57436441038495e-17	6.46437573628926e-18	HDAC7/MAPK1/IL6/ACHE/PTGER4/LEP/PTGS2/PPARG/FASN/TGFB1/CEBPA/SMAD2/GSK3B/S1PR1/RXRA/CAT/PTEN/FGFR2/ALPL/HIF1A/SMAD3/CTNNB1/ALOX5/AKT1/VEGFA/MAPK3/EGFR/BCL2/AXIN2/ADRB2/HGF/MMP14/VDR/COL1A1/LTF/MMP13/MIR21/TNF/MMP2/SPP1/MAPK14	41
BP	GO:0062013	positive regulation of small molecule metabolic process	26/303	156/18805	0.166666666666667	10.3437843784378	14.9966560087948	3.64925157918333e-19	1.63430328415426e-17	6.71048610228773e-18	INS/MAPK1/IL4/PRKAA2/PARK7/NR1H4/PTPN2/APP/PPARD/ADIPOQ/PTGS2/PPARG/SREBF1/MTOR/SNCA/PRKAA1/PPARA/IFNG/IL1B/CES1/HIF1A/AKT1/APOE/NOS3/SIRT1/TNF	26
BP	GO:0046209	nitric oxide metabolic process	21/303	88/18805	0.238636363636364	14.8104185418542	16.6175561040521	4.21810365980456e-19	1.87464118376963e-17	7.69731893243564e-18	IL10/APP/PTGS2/JAK2/CYP1B1/ESR1/TRPV1/NOS2/PPARA/IFNG/IL1B/SMAD3/NQO1/AKT1/APOE/HSP90AA1/POR/CYP1A1/NOS3/TNF/TLR4	21
BP	GO:0051347	positive regulation of transferase activity	32/303	263/18805	0.121673003802281	7.55135589604588	13.692031063796	4.44686040147237e-19	1.96133494374031e-17	8.05328546391049e-18	INS/ABL1/LRRK2/MAP2K1/FGFR1/ADIPOQ/LEP/ERN1/PCNA/JAK2/SNCA/PLA2G1B/NOX4/PTEN/CCND1/THBS1/ELANE/IFNG/IL1B/AKT1/APOE/EGFR/ADRB2/AGT/ERBB2/LTF/SIRT1/TNFRSF10A/CDKN1A/FLT3/TNF/TLR4	32
BP	GO:0006066	alcohol metabolic process	37/303	368/18805	0.10054347826087	6.24000035873153	12.9911379780125	4.55119054659437e-19	1.99225799716334e-17	8.18025621789934e-18	AKR1C2/CYP3A4/MAPK1/IL4/PRKAA2/CYP2C8/PARK7/NR1H4/APP/FGFR1/PPARD/LEP/CYP2D6/CYP1A2/SREBF1/CYP1B1/CEBPA/SNCA/SQLE/NFKB1/PRKAA1/CAT/APOBR/ABCA1/CES1/HMGCR/APOE/AKR1C1/CYP11B2/PLA2G4A/HSD11B2/CYP1A1/CYP11B1/CYP2C9/AKR1D1/G6PD/AKR1B10	37
BP	GO:0051338	regulation of transferase activity	41/303	463/18805	0.0885529157667387	5.49583360063868	12.5347153760864	5.1824274054518e-19	2.25164868317466e-17	9.24532021820978e-18	INS/ABL1/LRRK2/DUSP1/RB1/MAP2K1/FGFR1/ADIPOQ/LEP/ERN1/PCNA/JAK2/SNCA/PLA2G1B/CDKN1B/GSK3B/NOX4/PTEN/APC/CDKN2A/CCND1/THBS1/ELANE/IFNG/IL1B/HSPB1/AKT1/APOE/EGFR/ADRB2/PTPN22/AGT/ERBB2/LTF/SIRT1/TNFRSF10A/GSTP1/CDKN1A/FLT3/TNF/TLR4	41
BP	GO:0033559	unsaturated fatty acid metabolic process	23/303	115/18805	0.2	12.4125412541254	15.7095493585816	6.05429662445928e-19	2.61097147760014e-17	1.07207077069372e-17	AKR1C2/CYP2C8/MIF/PTGES/GSTM1/CYP2D6/PTGS2/CYP1A2/CYP1B1/CYP2E1/SCD/CES2/IL1B/ALOX5/AKR1C1/PLA2G4A/CYP2C19/CYP1A1/CYP2C9/SIRT1/GSTP1/PTGS1/PLA2G10	23
BP	GO:2001237	negative regulation of extrinsic apoptotic signaling pathway	22/303	102/18805	0.215686274509804	13.3860739015078	16.0514848440551	6.31040149392182e-19	2.70140863953035e-17	1.10920447311892e-17	BCL2L1/HMOX1/RPS6KB1/PARK7/IL1A/RELA/TERT/RIPK1/GSK3B/THBS1/IL1B/AKT1/SERPINE1/BCL2/CSF2/HGF/NOS3/GSTP1/AR/ICAM1/TNF/CFLAR	22
BP	GO:2001057	reactive nitrogen species metabolic process	21/303	90/18805	0.233333333333333	14.481298129813	16.4057144864904	6.99580864815101e-19	2.97296335398067e-17	1.22070545063011e-17	IL10/APP/PTGS2/JAK2/CYP1B1/ESR1/TRPV1/NOS2/PPARA/IFNG/IL1B/SMAD3/NQO1/AKT1/APOE/HSP90AA1/POR/CYP1A1/NOS3/TNF/TLR4	21
BP	GO:1902652	secondary alcohol metabolic process	26/303	161/18805	0.161490683229814	10.0225488387348	14.7132877847531	8.2942749712219e-19	3.49922238278652e-17	1.43678859341304e-17	CYP3A4/MAPK1/IL4/PRKAA2/NR1H4/APP/FGFR1/PPARD/LEP/CYP2D6/CYP1A2/SREBF1/CEBPA/SQLE/PRKAA1/CAT/APOBR/ABCA1/CES1/HMGCR/APOE/CYP11B2/CYP11B1/CYP2C9/AKR1D1/G6PD	26
BP	GO:0009746	response to hexose	29/303	213/18805	0.136150234741784	8.44985202745627	13.9930211395795	9.69026936788798e-19	4.05875886761466e-17	1.6665355346061e-17	EGR1/RPS6KB1/PRKAA2/TXNIP/NR1H4/PPARD/ADIPOQ/PTGS2/ERN1/SREBF1/TGFB1/CASP3/SMAD2/CDKN1B/PIM3/NOX4/PRKAA1/PPARA/THBS1/TH/HIF1A/SMAD3/IGF1R/PRKCB/PIK3CA/COL1A1/ICAM1/SLC29A1/TNF	29
BP	GO:0032637	interleukin-8 production	22/303	105/18805	0.20952380952381	13.003614647179	15.7842150131108	1.23289829677314e-18	5.09073325093135e-17	2.09026654122568e-17	SYK/IL6/IL10/PARK7/CRP/ADIPOQ/LEP/DDIT3/TLR9/HMGB1/F3/RELA/PLA2G1B/RIPK1/NOS2/ELANE/IL1B/SERPINE1/PTPN22/STAT3/TNF/TLR4	22
BP	GO:0032677	regulation of interleukin-8 production	22/303	105/18805	0.20952380952381	13.003614647179	15.7842150131108	1.23289829677314e-18	5.09073325093135e-17	2.09026654122568e-17	SYK/IL6/IL10/PARK7/CRP/ADIPOQ/LEP/DDIT3/TLR9/HMGB1/F3/RELA/PLA2G1B/RIPK1/NOS2/ELANE/IL1B/SERPINE1/PTPN22/STAT3/TNF/TLR4	22
BP	GO:0018108	peptidyl-tyrosine phosphorylation	28/303	198/18805	0.141414141414141	8.77654432109878	14.0772610747195	1.406505971509e-18	5.7666744831869e-17	2.36780953394881e-17	ABL1/SYK/IL6/PTPN2/APP/FGFR1/ADIPOQ/JAK2/MTOR/TGFB1/IL3/EGF/NOX4/FGFR2/IFNG/IGF1R/VEGFA/MAPK3/PDGFRA/EGFR/TP53/ERBB2/KIT/FLT4/KDR/FLT3/RIPK2/CSF3	28
BP	GO:0022409	positive regulation of cell-cell adhesion	35/303	337/18805	0.103857566765579	6.44568166015415	12.9090524320687	1.55363072196781e-18	6.32534130300459e-17	2.5971993887294e-17	ABL1/SYK/IL4/IL6/CD274/IL10/CD86/TJP1/CD40LG/LEP/VCAM1/HMGB1/JAK2/IL1A/MTOR/TGFB1/RELA/PRKAA1/EP300/ELANE/IFNG/IL1B/CCL2/ALOX5/AKT1/IL2/CTSG/PIK3CA/NLRP3/MAP3K8/SELE/FOXP3/MIR21/TNF/RIPK2	35
BP	GO:0018212	peptidyl-tyrosine modification	28/303	199/18805	0.14070351758794	8.73244108330431	14.0331040940764	1.61353592732413e-18	6.52361539505629e-17	2.67861117759729e-17	ABL1/SYK/IL6/PTPN2/APP/FGFR1/ADIPOQ/JAK2/MTOR/TGFB1/IL3/EGF/NOX4/FGFR2/IFNG/IGF1R/VEGFA/MAPK3/PDGFRA/EGFR/TP53/ERBB2/KIT/FLT4/KDR/FLT3/RIPK2/CSF3	28
BP	GO:0008203	cholesterol metabolic process	25/303	150/18805	0.166666666666667	10.3437843784378	14.7030660411419	1.80262165223568e-18	7.23783673056283e-17	2.97187206695261e-17	CYP3A4/MAPK1/IL4/PRKAA2/NR1H4/APP/PPARD/LEP/CYP2D6/CYP1A2/SREBF1/CEBPA/SQLE/PRKAA1/CAT/APOBR/ABCA1/CES1/HMGCR/APOE/CYP11B2/CYP11B1/CYP2C9/AKR1D1/G6PD	25
BP	GO:0006869	lipid transport	40/303	460/18805	0.0869565217391304	5.39675706701105	12.2177047340882	2.75897030301749e-18	1.1001866509704e-16	4.51739117386641e-17	SYK/RPS6KB1/NFKBIA/MIF/PTGES/PPARD/ADIPOQ/LEP/PLA2G2A/PTGS2/PPARG/CYP19A1/IL1A/ABCC2/ABCB1/EGF/PLA2G1B/FABP4/SLC2A1/FABP6/NFKB1/RXRA/NOS2/APOBR/PPARA/ABCA1/THBS1/SLCO1B1/IL1B/CES1/AKT1/APOE/AKR1C1/PLA2G4A/AGT/ABCG2/SIRT1/SLC22A6/SPP1/PLA2G10	40
BP	GO:0006694	steroid biosynthetic process	26/303	169/18805	0.153846153846154	9.54810865701955	14.2847989578159	2.90263046791215e-18	1.14959963157718e-16	4.72028198541245e-17	CYP3A4/EGR1/MAPK1/PRKAA2/NR1H4/LEP/CYP19A1/SREBF1/IL1A/SQLE/NFKB1/PRKAA1/IFNG/CES1/HMGCR/IGF1R/APOE/CYP17A1/CYP11B2/CYP1A1/CYP11B1/SRD5A2/SIRT1/G6PD/ATP1A1/TNF	26
BP	GO:0030217	T cell differentiation	34/303	324/18805	0.104938271604938	6.51275312716457	12.8090055276495	3.5852204147234e-18	1.41034819287295e-16	5.79092145223103e-17	ABL1/EGR1/SYK/IL4/IL6/CD86/PTGER4/PTPN2/LEP/STAT6/HMGB1/BRAF/IL1A/MTOR/TGFB1/IRF1/CDKN2A/EP300/IFNG/IL1B/CTNNB1/PIK3R1/BCL2/IL2/PTPN22/TP53/NLRP3/STAT3/ERBB2/KIT/SOD1/FOXP3/MIR21/RIPK2	34
BP	GO:0060326	cell chemotaxis	34/303	325/18805	0.104615384615385	6.49271388677329	12.7824696912064	3.94773896595263e-18	1.53838326875744e-16	6.31663635818429e-17	SYK/MAPK1/IL6/CXCL8/IL10/DUSP1/MIF/APP/FGFR1/VCAM1/HMGB1/S100A8/CYP19A1/PLA2G1B/CXCR4/S1PR1/MET/THBS1/IL1B/CCL2/HSPB1/ALOX5/VEGFA/MAPK3/SERPINE1/PDGFRA/CTSG/HGF/PDE4B/S100A9/KIT/CXCL10/KDR/MMP2	34
BP	GO:0062012	regulation of small molecule metabolic process	35/303	347/18805	0.100864553314121	6.2599271454523	12.6557894967258	3.96354328948156e-18	1.53838326875744e-16	6.31663635818429e-17	INS/EGR1/MAPK1/IL4/PRKAA2/PARK7/NR1H4/PTPN2/APP/PPARD/ADIPOQ/LEP/PTGS2/PPARG/SREBF1/MTOR/SNCA/PARP1/NFKB1/PRKAA1/PPARA/EP300/IFNG/IL1B/CES1/HIF1A/AKT1/APOE/TP53/NOS3/STAT3/SIRT1/KIT/MIR21/TNF	35
BP	GO:0009416	response to light stimulus	34/303	326/18805	0.104294478527607	6.47279758650712	12.7560452274301	4.34535379470893e-18	1.67540727104605e-16	6.87925999845519e-17	FOS/APP/MMP3/PCNA/BRAF/RELA/CASP3/PARP1/PRKAA1/CAT/CCND1/EP300/ELANE/CASP9/TH/MMP1/HIF1A/HMGCR/MYC/PIK3R1/AKT1/EGFR/BCL2/TP53/EIF2S1/SIRT1/MAPK8/KIT/MMP9/FEN1/CDKN1A/BAX/MMP2/MAPK14	34
BP	GO:1901655	cellular response to ketone	22/303	111/18805	0.198198198198198	12.3007165581423	15.2810588969941	4.4051982060226e-18	1.68730683917523e-16	6.92811989326684e-17	AKR1C2/RPS6KB1/PRKAA2/FOS/PARK7/PTGER4/JAK2/TGFB1/CYP1B1/AHR/PRKAA1/CASP9/IGF1R/AKT1/ACACA/EGFR/AXIN2/CDK4/SIRT1/AR/SPP1/CFLAR	22
BP	GO:2001242	regulation of intrinsic apoptotic signaling pathway	27/303	189/18805	0.142857142857143	8.86610089580386	13.9086291260076	4.53625156130885e-18	1.72614748953857e-16	7.08760047866007e-17	BCL2L1/INS/LRRK2/IL10/MIF/PARK7/PTPN2/APP/DDIT3/PTGS2/NFE2L2/S100A8/PARP1/HIF1A/MYC/CTNNB1/HSPB1/AKT1/BCL2/TP53/S100A9/SIRT1/SOD1/MMP9/BAX/MIR21/MMP2	27
BP	GO:1903039	positive regulation of leukocyte cell-cell adhesion	32/303	285/18805	0.112280701754386	6.96844421284234	12.9927228606153	4.97887089992578e-18	1.8822718428161e-16	7.72865059038376e-17	ABL1/SYK/IL4/IL6/CD274/CD86/CD40LG/LEP/VCAM1/HMGB1/JAK2/IL1A/MTOR/TGFB1/RELA/PRKAA1/EP300/ELANE/IFNG/IL1B/CCL2/ALOX5/AKT1/IL2/PIK3CA/NLRP3/MAP3K8/SELE/FOXP3/MIR21/TNF/RIPK2	32
BP	GO:0042113	B cell activation	32/303	287/18805	0.111498257839721	6.91988362599326	12.932848051529	6.13258696175108e-18	2.30347879298805e-16	9.45813581673121e-17	ABL1/SYK/IL4/IL6/IL10/CD86/MIF/PTPN2/CD40LG/CASP8/STAT6/TLR9/VCAM1/TGFB1/CASP3/AHR/CDKN2A/EP300/PIK3R1/PRKCB/BCL2/IL2/TP53/MMP14/KIT/FOXP3/CDKN1A/FLT3/BAX/HDAC9/TLR4/IL13	32
BP	GO:0023061	signal release	41/303	497/18805	0.0824949698189135	5.11986108067547	11.9118005167812	6.69206038013272e-18	2.49751125212389e-16	1.02548374651022e-16	INS/SYK/LRRK2/IL6/MIF/PARK7/NR1H4/PTGES/FGFR1/PPARD/ADIPOQ/LEP/PTGS2/PPARG/CYP19A1/SREBF1/JAK2/BRAF/IL1A/SNCA/SMAD2/PIM3/MAOB/F2/NOS2/ABCA1/IFNG/IL1B/HIF1A/ALOX5/GRM4/CHRM3/PRKCB/EGFR/PLA2G4A/AGT/ADORA2A/TNF/SPP1/PRKCA/PLA2G10	41
BP	GO:0045860	positive regulation of protein kinase activity	28/303	210/18805	0.133333333333333	8.27502750275027	13.5669833714026	6.93629396561887e-18	2.57217219540338e-16	1.05613969801679e-16	INS/ABL1/LRRK2/MAP2K1/FGFR1/ADIPOQ/LEP/ERN1/JAK2/SNCA/PLA2G1B/NOX4/CCND1/THBS1/ELANE/IFNG/IL1B/AKT1/EGFR/ADRB2/ERBB2/LTF/SIRT1/TNFRSF10A/CDKN1A/FLT3/TNF/TLR4	28
BP	GO:0042593	glucose homeostasis	31/303	268/18805	0.115671641791045	7.1788951283188	13.0375381854051	7.16147390041374e-18	2.63886715494992e-16	1.08352479865687e-16	INS/IL6/PRKAA2/PARK7/NR1H4/PTPN2/PPARD/ADIPOQ/LEP/ERN1/PPARG/TGFB1/CEBPA/SMAD2/PIM3/NOX4/PRKAA1/TH/HIF1A/SMAD3/IGF1R/PIK3R1/ALOX5/AKT1/PIK3CA/COL1A1/STAT3/CYP11B1/SIRT1/ICAM1/SLC29A1	31
BP	GO:0072330	monocarboxylic acid biosynthetic process	29/303	229/18805	0.126637554585153	7.85946935304884	13.365	7.28685256300331e-18	2.66817959885568e-16	1.09556055415958e-16	CYP3A4/PRKAA2/CYP2C8/MIF/PARK7/NR1H4/PTGES/GSTM1/CYP2D6/PTGS2/CYP1A2/FASN/PLA2G1B/CYP2E1/SCD/PRKAA1/IL1B/CES1/ALOX5/ACACA/PLA2G4A/CYP1A1/CYP2C9/SIRT1/GSTP1/AKR1D1/IDO1/PTGS1/PLA2G10	29
BP	GO:0033500	carbohydrate homeostasis	31/303	269/18805	0.115241635687732	7.15220778583434	13.0057745614457	7.97968717166208e-18	2.90360866958854e-16	1.19222826097662e-16	INS/IL6/PRKAA2/PARK7/NR1H4/PTPN2/PPARD/ADIPOQ/LEP/ERN1/PPARG/TGFB1/CEBPA/SMAD2/PIM3/NOX4/PRKAA1/TH/HIF1A/SMAD3/IGF1R/PIK3R1/ALOX5/AKT1/PIK3CA/COL1A1/STAT3/CYP11B1/SIRT1/ICAM1/SLC29A1	31
BP	GO:1903557	positive regulation of tumor necrosis factor superfamily cytokine production	22/303	114/18805	0.192982456140351	11.9770134908228	15.0437965715893	8.07753650186693e-18	2.9209576095571e-16	1.19935177481136e-16	SYK/LRRK2/IL6/CD86/MIF/APP/LEP/TLR9/HMGB1/MMP8/JAK2/IL1A/TGFB1/RIPK1/IL17A/THBS1/IFNG/HSPB1/PIK3R1/STAT3/TLR4/RIPK2	22
BP	GO:0051091	positive regulation of D-binding transcription factor activity	27/303	195/18805	0.138461538461538	8.59329779131759	13.6399145165132	1.03071765654653e-17	3.70422110889747e-16	1.5209615321749e-16	INS/IL6/IL10/CD40LG/DDIT3/S100A8/CHUK/RELA/ESR1/PLA2G1B/RIPK1/PTEN/EP300/IL1B/SMAD3/AKT1/AGT/NLRP3/LTF/S100A9/KIT/OPRD1/AR/TNF/TLR4/RIPK2/CFLAR	27
BP	GO:0046942	carboxylic acid transport	35/303	360/18805	0.0972222222222222	6.03387422075541	12.3410291353605	1.27641790440855e-17	4.55908284629851e-16	1.87196968738251e-16	SYK/RPS6KB1/MIF/PTGES/PPARD/LEP/PLA2G2A/PTGS2/PPARG/IL1A/ABCC2/ABCB1/SNCA/PLA2G1B/TRPV1/FABP4/SLC2A1/FABP6/NOS2/PPARA/THBS1/SLCO1B1/IL1B/CES1/AKT1/APOE/AKR1C1/ACE2/PLA2G4A/CLDN2/ABCG2/SLC22A6/ADORA2A/TNF/PLA2G10	35
BP	GO:0015849	organic acid transport	35/303	361/18805	0.0969529085872576	6.01715988773393	12.3175	1.39358222472815e-17	4.94721689778492e-16	2.03133840331041e-16	SYK/RPS6KB1/MIF/PTGES/PPARD/LEP/PLA2G2A/PTGS2/PPARG/IL1A/ABCC2/ABCB1/SNCA/PLA2G1B/TRPV1/FABP4/SLC2A1/FABP6/NOS2/PPARA/THBS1/SLCO1B1/IL1B/CES1/AKT1/APOE/AKR1C1/ACE2/PLA2G4A/CLDN2/ABCG2/SLC22A6/ADORA2A/TNF/PLA2G10	35
BP	GO:0042098	T cell proliferation	28/303	217/18805	0.129032258064516	8.00809113169382	13.2877170884582	1.67462095251736e-17	5.90887465791277e-16	2.42619724603951e-16	ABL1/SYK/IL4/IL6/CD274/IL10/CD86/CD40LG/LEP/PLA2G2A/VCAM1/HMGB1/JAK2/IL1A/TGFB1/IRF1/CASP3/CDKN2A/IL1B/CTNNB1/IL2/TP53/ERBB2/FOXP3/IDO1/BAX/MIR21/RIPK2	28
BP	GO:0010595	positive regulation of endothelial cell migration	23/303	133/18805	0.172932330827068	10.7326484528152	14.4144652366571	1.8594956743198e-17	6.52167699752404e-16	2.67781526720373e-16	HDAC7/HMOX1/ABL1/FGFR1/PTGS2/NFE2L2/HMGB1/TGFB1/EGF/MET/THBS1/HIF1A/HSPB1/AKT1/VEGFA/AGT/NOS3/SIRT1/FLT4/KDR/HDAC9/MIR21/PRKCA	23
BP	GO:0120254	olefinic compound metabolic process	25/303	165/18805	0.151515151515152	9.4034403440344	13.8743688700969	1.92862825487897e-17	6.72363694605111e-16	2.7607404770439e-16	AKR1C2/CYP3A4/EGR1/CYP2C8/CYP2D6/PTGS2/CYP1A2/CYP19A1/CYP1B1/CYP2E1/ALOX5/AKR1C1/CYP17A1/CYP11B2/PLA2G4A/CYP2C19/HSD11B2/CYP1A1/CYP11B1/SRD5A2/CYP2C9/GSTP1/PTGS1/AKR1B10/PLA2G10	25
BP	GO:0032602	chemokine production	21/303	105/18805	0.2	12.4125412541254	15.0069800052643	2.11661609310413e-17	7.29167981896584e-16	2.99398016034848e-16	HMOX1/EGR1/SYK/IL6/IL10/MIF/NR1H4/APP/ADIPOQ/TLR9/HMGB1/TGFB1/IL17A/ELANE/IFNG/IL1B/HIF1A/GSTP1/TNF/TLR4/RIPK2	21
BP	GO:0032642	regulation of chemokine production	21/303	105/18805	0.2	12.4125412541254	15.0069800052643	2.11661609310413e-17	7.29167981896584e-16	2.99398016034848e-16	HMOX1/EGR1/SYK/IL6/IL10/MIF/NR1H4/APP/ADIPOQ/TLR9/HMGB1/TGFB1/IL17A/ELANE/IFNG/IL1B/HIF1A/GSTP1/TNF/TLR4/RIPK2	21
BP	GO:0006809	nitric oxide biosynthetic process	19/303	80/18805	0.2375	14.7398927392739	15.7599385547448	2.34785286377328e-17	7.99368384379417e-16	3.2822245944162e-16	IL10/APP/PTGS2/JAK2/CYP1B1/ESR1/TRPV1/NOS2/IFNG/IL1B/SMAD3/NQO1/AKT1/APOE/HSP90AA1/POR/NOS3/TNF/TLR4	19
BP	GO:1904019	epithelial cell apoptotic process	19/303	80/18805	0.2375	14.7398927392739	15.7599385547448	2.34785286377328e-17	7.99368384379417e-16	3.2822245944162e-16	BCL2L1/HMOX1/ABL1/IL6/PRKAA2/RB1/JAK2/ESR1/CASP3/PLA2G1B/CDKN1B/PRKAA1/PPARA/CASP9/IGF1R/BCL2/EIF2S1/BAX/CFLAR	19
BP	GO:0048008	platelet-derived growth factor receptor signaling pathway	21/303	106/18805	0.19811320754717	12.2954418083318	14.923959491317	2.60165839918511e-17	8.80631116282309e-16	3.61589120229461e-16	ABL1/TXNIP/PTPN2/FGFR1/ADIPOQ/PTGIR/PLAT/JAK2/F3/SNCA/FGFR2/MET/IGF1R/VEGFA/PDGFRA/EGFR/ERBB2/KIT/FLT4/KDR/FLT3	21
BP	GO:0033273	response to vitamin	20/303	94/18805	0.212765957446809	13.2048	15.1804378831932	3.43066360390882e-17	1.15452737005533e-15	4.74051539061572e-16	BCHE/PPARD/LEP/PTGS2/IL1A/TGFB1/RELA/RXRA/CAT/ALPL/TYMS/ABCA1/IGF1R/PRKCB/EGFR/CYP1A1/VDR/COL1A1/CXCL10/SPP1	20
BP	GO:0033674	positive regulation of kinase activity	28/303	223/18805	0.125560538116592	7.79262679631192	13.0581320141141	3.47107186458155e-17	1.16141266641343e-15	4.76878657257392e-16	INS/ABL1/LRRK2/MAP2K1/FGFR1/ADIPOQ/LEP/ERN1/JAK2/SNCA/PLA2G1B/NOX4/CCND1/THBS1/ELANE/IFNG/IL1B/AKT1/EGFR/ADRB2/ERBB2/LTF/SIRT1/TNFRSF10A/CDKN1A/FLT3/TNF/TLR4	28
BP	GO:1901342	regulation of vasculature development	35/303	372/18805	0.0940860215053763	5.83923311686007	12.0638825156544	3.59182793597527e-17	1.19494984247132e-15	4.90649097299238e-16	HMOX1/ABL1/IL6/CXCL8/IL10/TJP1/LEP/NFE2L2/PPARG/IL1A/TGFB1/F3/CYP1B1/RELA/TERT/CXCR4/THBS1/IL1B/HIF1A/CTNNB1/HSPB1/ALOX5/VEGFA/SERPINE1/PRKCB/NOS3/STAT3/ERBB2/SIRT1/CXCL10/KDR/MIR21/TNF/PRKCA/STAT1	35
BP	GO:0010721	negative regulation of cell development	31/303	285/18805	0.108771929824561	6.75068033119101	12.5186720590246	4.22941529861347e-17	1.39907135616634e-15	5.74461850666938e-16	IL4/IL6/RB1/PTPN2/ADIPOQ/HMGB1/IL1A/TGFB1/CEBPA/IRF1/GSK3B/TRPV1/F2/PTEN/CDKN2A/IL1B/MYC/CTNNB1/PIK3R1/VEGFA/S1PR3/IL2/TP53/ERBB2/LTF/FOXP3/MIR21/TNF/SPP1/TLR4/CDH1	31
BP	GO:0010720	positive regulation of cell development	38/303	447/18805	0.0850111856823266	5.27602424671997	11.7089603449558	4.41343698380868e-17	1.45169661693413e-15	5.9606990129227e-16	SYK/IL4/S1PR2/IL6/FOS/IL10/CD86/RB1/MAP2K1/ADIPOQ/CASP8/TLR9/HMGB1/BRAF/MTOR/TGFB1/RELA/RIPK1/CXCR4/IL17A/EP300/IFNG/IL1B/HIF1A/CTNNB1/VEGFA/EGFR/BCL2/FN1/IL2/NLRP3/MMP14/KIT/FOXP3/MIR21/TNF/RIPK2/PRKCA	38
BP	GO:0032760	positive regulation of tumor necrosis factor production	21/303	110/18805	0.190909090909091	11.8483348334833	14.6027209529677	5.8059123443015e-17	1.89898998137772e-15	7.79729564394365e-16	SYK/LRRK2/IL6/MIF/APP/LEP/TLR9/HMGB1/MMP8/JAK2/IL1A/TGFB1/RIPK1/IL17A/THBS1/IFNG/HSPB1/PIK3R1/STAT3/TLR4/RIPK2	21
BP	GO:1990748	cellular detoxification	22/303	125/18805	0.176	10.9230363036304	14.2445340597969	6.40638856240244e-17	2.08368682739145e-15	8.55566505452275e-16	MPO/PARK7/ALB/PTGES/GSTM1/PTGS2/NFE2L2/ALOX5AP/CAT/CP/NQO1/APOE/ADH5/NOS3/ABCG2/GSR/S100A9/SOD1/GSTP1/PTGS1/AKR1B10/GSTM3	22
BP	GO:0048771	tissue remodeling	26/303	192/18805	0.135416666666667	8.40432480748075	13.1966890814169	7.42427212544771e-17	2.40133957301981e-15	9.85995438414722e-16	SYK/IL6/LEP/PPARG/TF/IL1A/TGFB1/NOX4/S1PR1/NFKB1/HIF1A/CTNNB1/EGFR/IL2/ADRB2/AGT/TP53/CYP1A1/NOS3/MMP14/VDR/FLT4/BAX/MMP2/SPP1/PRKCA	26
BP	GO:0018105	peptidyl-serine phosphorylation	23/303	142/18805	0.161971830985915	10.0524101705945	13.8565388980108	8.43193794702796e-17	2.71219573080645e-15	1.11363367709802e-15	MAPK1/RPS6KB1/LRRK2/IL6/CDK1/PARK7/APP/ERN1/PDE4D/BRAF/SNCA/RIPK1/GSK3B/PTEN/IFNG/AKT1/EGFR/MAPK8/OPRD1/TNF/RIPK2/CDK2/MAPK14	23
BP	GO:0045088	regulation of innate immune response	39/303	482/18805	0.0809128630705394	5.02167125426236	11.4463993142688	8.85530901302743e-17	2.83272577328823e-15	1.16312358407087e-15	INS/SYK/CD274/SQSTM1/NFKBIA/NR1H4/PTPN2/APP/CASP8/LEP/NFE2L2/PPARG/TLR9/HMGB1/S100A8/CHUK/TGFB1/RELA/ESR1/IRF1/PARP1/FOSL1/MMP12/EP300/PIK3R1/AKT1/APOE/CFH/HSP90AA1/PTPN22/NLRP3/LTF/S100A9/MAPK8/MIR21/TNF/TLR4/XIAP/RIPK2	39
BP	GO:0045765	regulation of angiogenesis	34/303	363/18805	0.09366391184573	5.81303584903945	11.8496493024633	1.19940687729502e-16	3.81581794514296e-15	1.56678344454242e-15	HMOX1/ABL1/IL6/CXCL8/IL10/TJP1/LEP/NFE2L2/PPARG/IL1A/F3/CYP1B1/RELA/TERT/CXCR4/THBS1/IL1B/HIF1A/CTNNB1/HSPB1/ALOX5/VEGFA/SERPINE1/PRKCB/NOS3/STAT3/ERBB2/SIRT1/CXCL10/KDR/MIR21/TNF/PRKCA/STAT1	34
BP	GO:0007249	canonical NF-kappaB signal transduction	32/303	318/18805	0.10062893081761	6.24530377566059	12.0722461357445	1.25914654589344e-16	3.98410390771283e-15	1.63588203988787e-15	HMOX1/ABL1/SQSTM1/NFKBIA/NR1H4/CD40LG/ADIPOQ/CASP8/TLR9/CHUK/IL1A/TGFB1/RELA/ESR1/PARP1/RIPK1/NFKB1/EP300/IL1B/HSPB1/VEGFA/PRKCB/STAT3/LTF/SIRT1/GSTP1/TNF/TLR4/XIAP/RIPK2/CFLAR/STAT1	32
BP	GO:0070374	positive regulation of ERK1 and ERK2 cascade	26/303	198/18805	0.131313131313131	8.14964829816315	12.9424409519016	1.6035515121715e-16	5.04641994803376e-15	2.07207139922701e-15	ABL1/MIF/MAP2K1/APP/PLA2G2A/HMGB1/BRAF/IL1A/TGFB1/NOX4/FGFR2/APOE/VEGFA/MAPK3/PDGFRA/EGFR/PTPN22/FLT4/KDR/ICAM1/MIR21/TNF/TLR4/RIPK2/PRKCA/CFLAR	26
BP	GO:0097529	myeloid leukocyte migration	28/303	237/18805	0.118143459915612	7.33230285053822	12.5542387580886	1.74187652376025e-16	5.45226081792052e-15	2.23871057467998e-15	SYK/MAPK1/IL6/CXCL8/DUSP1/MIF/PTGER4/APP/HMGB1/S100A8/CYP19A1/IL1A/PLA2G1B/IL17A/THBS1/IL1B/CCL2/PIK3R1/VEGFA/MAPK3/SERPINE1/CTSG/PDE4B/MMP14/S100A9/KIT/CXCL10/MMP2	28
BP	GO:0034504	protein localization to nucleus	32/303	322/18805	0.0993788819875776	6.16772236229834	11.9695541628353	1.81157157830747e-16	5.64009076412092e-15	2.31583397373277e-15	INS/SYK/LRRK2/SQSTM1/TXNIP/NFKBIA/CDK1/PARK7/APP/LEP/PTGS2/JAK2/MTOR/TGFB1/TERT/PARP1/GSK3B/F2/CDKN2A/MMP12/EP300/IFNG/SMAD3/PIK3R1/AKT1/HSP90AA1/TP53/COL1A1/STAT3/CDKN1A/CDH1/MAPK14	32
BP	GO:1903034	regulation of response to wounding	25/303	181/18805	0.138121546961326	8.5721969987054	13.0997137951564	1.85047080973284e-16	5.7305537522684e-15	2.35297828046096e-15	IL10/MAP2K1/VKORC1/NFE2L2/PLAT/BRAF/MTOR/F3/CXCR4/F2/PTEN/IL17A/THBS1/SMAD3/IGF1R/PLAU/ALOX5/APOE/SERPINE1/PDGFRA/NOS3/STAT3/MIR21/TNF/SPP1	25
BP	GO:0032615	interleukin-12 production	17/303	65/18805	0.261538461538462	16.2317847169332	15.7419951803804	1.97650884751254e-16	6.05643921590421e-15	2.48678758598392e-15	SYK/IL10/CD40LG/LEP/TLR9/HMGB1/RELA/IRF1/NFKB1/IL17A/THBS1/IFNG/IDO1/MIR21/TLR4/RIPK2/MAPK14	17
BP	GO:0032655	regulation of interleukin-12 production	17/303	65/18805	0.261538461538462	16.2317847169332	15.7419951803804	1.97650884751254e-16	6.05643921590421e-15	2.48678758598392e-15	SYK/IL10/CD40LG/LEP/TLR9/HMGB1/RELA/IRF1/NFKB1/IL17A/THBS1/IFNG/IDO1/MIR21/TLR4/RIPK2/MAPK14	17
BP	GO:0030522	intracellular receptor signaling pathway	35/303	393/18805	0.089058524173028	5.52721302664618	11.6068352456142	1.99669228632123e-16	6.08625261306921e-15	2.49902903402343e-15	MAPK1/NR1I2/NFKBIA/PARK7/NR3C2/NR1H4/PPARD/LEP/PPARG/TLR9/HMGB1/SREBF1/JAK2/RELA/ESR1/PARP1/AHR/KDM4C/RXRA/PPARA/EP300/AKT1/PTPN22/NLRP3/VDR/STAT3/SIRT1/MAPK8/AR/ESRRG/TNF/HNF4G/TLR4/XIAP/RIPK2	35
BP	GO:0090594	inflammatory response to wounding	13/303	29/18805	0.448275862068966	27.8212131557983	18.4974974224306	2.0558831353232e-16	6.23403729888108e-15	2.55970975894681e-15	MAPK9/HMOX1/IL6/PPARG/IL1A/TGFB1/IL17A/HIF1A/ALOX5/STAT3/MIR21/TNF/TLR4	13
BP	GO:0042445	hormone metabolic process	28/303	240/18805	0.116666666666667	7.24064906490649	12.4515954626459	2.42483950953805e-16	7.31472312151841e-15	3.00344179228847e-15	AKR1C2/CYP3A4/EGR1/BCHE/CYP2C8/LEP/CYP2D6/CYP1A2/CYP19A1/CYP1B1/ESR1/NFKB1/HIF1A/IGF1R/AKR1C1/CYP17A1/CYP11B2/PDGFRA/ACE2/CTSG/CYP1A1/CYP11B1/SRD5A2/CYP2C9/AKR1D1/ATP1A1/AKR1B10/SPP1	28
BP	GO:0048145	regulation of fibroblast proliferation	19/303	90/18805	0.211111111111111	13.1021268793546	14.7273679693283	2.51677429035678e-16	7.55291748374082e-15	3.10124493402076e-15	ABL1/CCNA2/MIF/CCNB1/TGFB1/ESR1/PLA2G1B/MYC/CTNNB1/PDGFRA/EGFR/FN1/CDK4/AGT/TP53/GSTP1/CDKN1A/BAX/IL13	19
BP	GO:2001235	positive regulation of apoptotic signaling pathway	23/303	149/18805	0.154362416107383	9.5801492900968	13.4559947582804	2.53106725712726e-16	7.55685824153586e-15	3.10286301804913e-15	MAPK9/PARK7/PTPN2/APP/CD40LG/DDIT3/FAS/PPARG/S100A8/JAK2/RIPK1/THBS1/MYC/AGT/TP53/S100A9/SIRT1/SOD1/ADORA2A/BAX/TNF/MMP2/TLR4	23
BP	GO:0002064	epithelial cell development	27/303	221/18805	0.122171945701357	7.58232158057435	12.5962923485048	2.62631170644213e-16	7.80121773209495e-15	3.20319757536525e-15	VIM/S1PR2/TJP1/ADIPOQ/TLR9/PDE4D/FASN/IL1A/TGFB1/CEBPA/ESR1/GSK3B/CXCR4/TYMS/MET/IL1B/HIF1A/AKT1/VEGFA/S1PR3/FOXP3/CDKN1A/AR/KDR/GSTM3/ICAM1/TNF	27
BP	GO:0042129	regulation of T cell proliferation	25/303	184/18805	0.135869565217391	8.43243291720476	12.9650891305365	2.75364630281535e-16	8.13793338832029e-15	3.3414537823637e-15	SYK/IL4/IL6/CD274/IL10/CD86/CD40LG/LEP/PLA2G2A/VCAM1/HMGB1/JAK2/IL1A/TGFB1/IRF1/CASP3/CDKN2A/IL1B/CTNNB1/IL2/ERBB2/FOXP3/IDO1/MIR21/RIPK2	25
BP	GO:0043536	positive regulation of blood vessel endothelial cell migration	18/303	78/18805	0.230769230769231	14.3221629855293	15.0877693358839	2.87821824068662e-16	8.46312454407954e-15	3.47497800350841e-15	HDAC7/HMOX1/ABL1/FGFR1/PTGS2/NFE2L2/HMGB1/TGFB1/THBS1/HIF1A/HSPB1/AKT1/VEGFA/NOS3/SIRT1/KDR/HDAC9/PRKCA	18
BP	GO:0032946	positive regulation of mononuclear cell proliferation	23/303	150/18805	0.153333333333333	9.51628162816282	13.4009354381929	2.94661144282416e-16	8.62068935684537e-15	3.53967447059174e-15	BCL2L1/SYK/IL4/IL6/CD274/CD86/MIF/CD40LG/LEP/TLR9/VCAM1/HMGB1/JAK2/IL1A/IL1B/BCL2/IL2/FOXP3/CDKN1A/MIR21/TLR4/RIPK2/IL13	23
BP	GO:0001935	endothelial cell proliferation	26/303	203/18805	0.12807881773399	7.94891804451381	12.7386230275165	2.98307081134788e-16	8.68371913183367e-15	3.56555463819528e-15	HMOX1/IL10/XDH/FGFR1/LEP/ERN1/PPARG/HMGB1/F3/EGF/THBS1/HIF1A/CCL2/ALOX5/AKT1/APOE/VEGFA/MMP14/STAT3/SIRT1/FLT4/KDR/MIR21/TNF/PRKCA/STAT1	26
BP	GO:0034762	regulation of transmembrane transport	38/303	478/18805	0.0794979079497908	4.93385531021721	11.1486873858509	4.05847028244086e-16	1.17554298429705e-14	4.82680597613155e-15	INS/ABL1/RPS6KB1/CA2/ADIPOQ/LEP/NFE2L2/TLR9/PDE4D/BRAF/TGFB1/SNCA/PLA2G1B/TERT/RIPK1/F2/GPR35/THBS1/IFNG/IL1B/CCL2/SCN10A/PIK3R1/AKT1/CHRM3/PRKCB/ACE2/BCL2/AGT/PDE4B/MMP9/CXCL10/G6PD/BAX/MIR21/TNF/IL13/MAPK14	38
BP	GO:0006633	fatty acid biosynthetic process	24/303	170/18805	0.141176470588235	8.76179382644147	13.0094507669581	4.54669885054202e-16	1.31043963900276e-14	5.38069467930221e-15	CYP3A4/PRKAA2/CYP2C8/MIF/PTGES/GSTM1/CYP2D6/PTGS2/CYP1A2/FASN/PLA2G1B/CYP2E1/SCD/PRKAA1/IL1B/ALOX5/ACACA/PLA2G4A/CYP1A1/CYP2C9/SIRT1/GSTP1/PTGS1/PLA2G10	24
BP	GO:0007623	circadian rhythm	26/303	207/18805	0.1256038647343	7.7953157634604	12.5805257354488	4.838120781874e-16	1.38756350699854e-14	5.6973670187378e-15	MAPK9/EGR1/PRKAA2/CDK1/ADIPOQ/LEP/PPARG/SREBF1/MTOR/PARP1/AHR/GSK3B/PRKAA1/PTEN/NOS2/TYMS/PPARA/EP300/TH/EGFR/CSF2/TP53/SIRT1/MAPK8/ADORA2A/TNF	26
BP	GO:0002532	production of molecular mediator involved in inflammatory response	20/303	107/18805	0.186915887850467	11.600505844977	14.0720703677013	5.03165239501875e-16	1.435994129598e-14	5.89622424617523e-15	INS/MAPK9/SYK/IL6/LEP/ALOX5AP/F2/NOS2/IL17A/PPARA/HIF1A/ALOX5/SERPINE1/STAT3/S100A9/MIR21/TNF/TLR4/PLA2G10/MAPK14	20
BP	GO:0042180	ketone metabolic process	27/303	227/18805	0.118942731277533	7.38190779430366	12.3794420663854	5.19802726989575e-16	1.47623974465039e-14	6.06147364823273e-15	INS/AKR1C2/EGR1/PARK7/NR1H4/PPARD/ADIPOQ/VKORC1/PTGS2/PPARG/CYP19A1/SREBF1/SNCA/PPARA/IL1B/CES1/NQO1/AKT1/AKR1C1/CYP17A1/CYP11B2/HSD11B2/CYP11B1/SRD5A2/SIRT1/IDO1/AKR1B10	27
BP	GO:0035924	cellular response to vascular endothelial growth factor stimulus	21/303	122/18805	0.172131147540984	10.682924849862	13.7309399203979	5.31497768287292e-16	1.50212621697506e-14	6.16776408676771e-15	XDH/FGFR1/ERN1/VCAM1/RELA/FGFR2/MET/IGF1R/HSPB1/AKT1/VEGFA/PDGFRA/EGFR/PIK3CA/ERBB2/KIT/FLT4/KDR/FLT3/MIR21/MAPK14	21
BP	GO:0018209	peptidyl-serine modification	23/303	154/18805	0.149350649350649	9.26910548197677	13.1857527672267	5.34892432997102e-16	1.50441726807204e-14	6.17717119418469e-15	MAPK1/RPS6KB1/LRRK2/IL6/CDK1/PARK7/APP/ERN1/PDE4D/BRAF/SNCA/RIPK1/GSK3B/PTEN/IFNG/AKT1/EGFR/MAPK8/OPRD1/TNF/RIPK2/CDK2/MAPK14	23
BP	GO:0009749	response to glucose	26/303	208/18805	0.125	7.75783828382838	12.5416626262591	5.45032174692812e-16	1.52556601974113e-14	6.2640084449766e-15	EGR1/RPS6KB1/PRKAA2/TXNIP/NR1H4/PPARD/ADIPOQ/ERN1/SREBF1/TGFB1/CASP3/SMAD2/CDKN1B/PIM3/NOX4/PRKAA1/THBS1/TH/HIF1A/SMAD3/IGF1R/PRKCB/PIK3CA/COL1A1/ICAM1/SLC29A1	26
BP	GO:1905953	negative regulation of lipid localization	17/303	69/18805	0.246376811594203	15.2908116898646	15.2187891554116	5.95628185283762e-16	1.65210111733499e-14	6.78356440627704e-15	IL6/NFKBIA/CRP/PTPN2/PPARD/LEP/PPARG/EGF/NFKB1/PPARA/ABCA1/THBS1/CES1/AKT1/APOE/TNF/PLA2G10	17
BP	GO:1900182	positive regulation of protein localization to nucleus	19/303	94/18805	0.202127659574468	12.5445895653395	14.3592257066274	5.95914178358551e-16	1.65210111733499e-14	6.78356440627704e-15	INS/CDK1/PARK7/LEP/PTGS2/JAK2/TGFB1/TERT/PARP1/F2/CDKN2A/EP300/IFNG/SMAD3/PIK3R1/AKT1/HSP90AA1/CDH1/MAPK14	19
BP	GO:0043542	endothelial cell migration	30/303	293/18805	0.102389078498294	6.35454330415977	11.8213390009225	7.39435070361789e-16	2.04028008514044e-14	8.37743599297392e-15	HDAC7/HMOX1/ABL1/FGFR1/PTGS2/NFE2L2/PPARG/HMGB1/S100A8/TGFB1/CYP1B1/EGF/MET/THBS1/HIF1A/HSPB1/AKT1/APOE/VEGFA/AGT/PIK3CA/NOS3/S100A9/SIRT1/FLT4/KDR/HDAC9/MIR21/TNF/PRKCA	30
BP	GO:0002274	myeloid leukocyte activation	28/303	251/18805	0.111553784860558	6.92332978317752	12.0898550676523	7.82595408129926e-16	2.14918418213794e-14	8.82459866863486e-15	SYK/IL4/LRRK2/IL6/CXCL8/IL10/MIF/APP/PLA2G2A/TLR9/HMGB1/MMP8/JAK2/TGFB1/CEBPA/SNCA/TRPV1/THBS1/IFNG/FN1/PLA2G4A/CSF2/CTSG/KIT/TNF/TLR4/PLA2G10/IL13	28
BP	GO:0032368	regulation of lipid transport	23/303	157/18805	0.146496815286624	9.09198881671607	13.0294495023109	8.26579297409156e-16	2.25931674625169e-14	9.27680545795005e-15	SYK/NFKBIA/MIF/PTGES/ADIPOQ/PPARG/CYP19A1/IL1A/EGF/NFKB1/RXRA/PPARA/ABCA1/THBS1/IL1B/CES1/AKT1/APOE/PLA2G4A/AGT/SIRT1/SPP1/PLA2G10	23
BP	GO:0050708	regulation of protein secretion	29/303	273/18805	0.106227106227106	6.59274169175159	11.911927356954	8.64873699009239e-16	2.35294143721112e-14	9.66123054820453e-15	INS/IL6/ACHE/NR1H4/PPARD/LEP/PPARG/SREBF1/JAK2/IL1A/TGFB1/PLA2G1B/PIM3/F2/NOS2/IFNG/IL1B/HIF1A/HMGCR/ALOX5/APOE/CHRM3/PRKCB/EGFR/ADORA2A/TNF/TLR4/PRKCA/IL13	29
BP	GO:0048144	fibroblast proliferation	20/303	110/18805	0.181818181818182	11.2841284128413	13.8432542655016	8.8508161179862e-16	2.39671867157747e-14	9.84098085872541e-15	ABL1/CCNA2/MIF/CDK1/CCNB1/TGFB1/ESR1/PLA2G1B/MYC/CTNNB1/PDGFRA/EGFR/FN1/CDK4/AGT/TP53/GSTP1/CDKN1A/BAX/IL13	20
BP	GO:0050878	regulation of body fluid levels	34/303	388/18805	0.0876288659793814	5.43848457010649	11.3051994936278	8.99892161456195e-16	2.42554266851758e-14	9.95933283950789e-15	SYK/IL6/XDH/CD40LG/VKORC1/NFE2L2/PLAT/JAK2/F3/F2/CCND1/THBS1/HIF1A/PLAU/HSPB1/APOE/CHRM3/VEGFA/SERPINE1/CYP11B2/PDGFRA/EGFR/PLA2G4A/SERPINA1/CTSG/PIK3CA/HSD11B2/NOS3/VDR/ADORA2A/SLC29A1/TLR4/PRKCA/MAPK14	34
BP	GO:0014823	response to activity	18/303	83/18805	0.216867469879518	13.4593820827866	14.5578260977994	9.41049286979879e-16	2.52478753400777e-14	1.03668344929969e-14	IL6/PRKAA2/FOS/IL10/CDK1/PPARD/ADIPOQ/LEP/CXCR4/PRKAA1/CAT/TH/HIF1A/FN1/AGT/PIK3CA/TNF/MMP2	18
BP	GO:0030225	macrophage differentiation	17/303	71/18805	0.23943661971831	14.8600846000093	14.9732782350861	1.00480459516948e-15	2.68347355645719e-14	1.10184028760496e-14	RB1/PTPN2/APP/ADIPOQ/CASP8/TGFB1/CEBPA/PARP1/RIPK1/IFNG/VEGFA/CSF2/SIRT1/MMP9/TLR4/PRKCA/CFLAR	17
BP	GO:1903532	positive regulation of secretion by cell	30/303	297/18805	0.101010101010101	6.26896022935627	11.7127937782386	1.07158744110269e-15	2.84875894159811e-14	1.16970683909839e-14	INS/SYK/ACHE/MIF/NR1H4/PTGES/FGFR1/PPARD/LEP/PPARG/CYP19A1/JAK2/IL1A/TGFB1/SNCA/PLA2G1B/F2/IFNG/IL1B/HIF1A/CHRM3/PRKCB/EGFR/PLA2G4A/ADORA2A/SPP1/TLR4/PRKCA/PLA2G10/IL13	30
BP	GO:0097696	cell surface receptor signaling pathway via STAT	23/303	159/18805	0.144654088050314	8.97762417751209	12.9275549493867	1.098821233376e-15	2.90788055487049e-14	1.19398230669708e-14	IL4/IL6/IL10/PTPN2/LEP/STAT6/PPARG/JAK2/TGFB1/CYP1B1/IL3/EGF/F2/EP300/IFNG/CCL2/IL2/CSF2/STAT3/KIT/FLT3/TNF/STAT1	23
BP	GO:1904018	positive regulation of vasculature development	25/303	195/18805	0.128205128205128	7.95675721418296	12.4964905000949	1.10991374580778e-15	2.92394471859408e-14	1.2005782885113e-14	HMOX1/ABL1/CXCL8/IL10/TJP1/NFE2L2/IL1A/TGFB1/F3/CYP1B1/TERT/CXCR4/THBS1/IL1B/HIF1A/HSPB1/VEGFA/SERPINE1/PRKCB/NOS3/STAT3/SIRT1/KDR/MIR21/PRKCA	25
BP	GO:0030595	leukocyte chemotaxis	27/303	234/18805	0.115384615384615	7.16108149276466	12.1362449717556	1.12220563986256e-15	2.94300956544137e-14	1.20840635757605e-14	SYK/MAPK1/IL6/CXCL8/IL10/DUSP1/MIF/APP/HMGB1/S100A8/CYP19A1/PLA2G1B/CXCR4/S1PR1/THBS1/IL1B/CCL2/ALOX5/VEGFA/MAPK3/SERPINE1/CTSG/PDE4B/S100A9/KIT/CXCL10/MMP2	27
BP	GO:0051047	positive regulation of secretion	31/303	321/18805	0.0965732087227414	5.99359468657146	11.547950741146	1.22980260596824e-15	3.21072231925878e-14	1.31832981739621e-14	INS/SYK/ACHE/MIF/NR1H4/PTGES/FGFR1/PPARD/LEP/PPARG/S100A8/CYP19A1/JAK2/IL1A/TGFB1/SNCA/PLA2G1B/F2/IFNG/IL1B/HIF1A/CHRM3/PRKCB/EGFR/PLA2G4A/ADORA2A/SPP1/TLR4/PRKCA/PLA2G10/IL13	31
BP	GO:0043122	regulation of canonical NF-kappaB signal transduction	30/303	300/18805	0.1	6.20627062706271	11.632683693147	1.40976890526407e-15	3.66414043144975e-14	1.5045043157212e-14	HMOX1/ABL1/SQSTM1/NFKBIA/NR1H4/CD40LG/ADIPOQ/CASP8/TLR9/CHUK/IL1A/TGFB1/RELA/ESR1/PARP1/RIPK1/IL1B/HSPB1/VEGFA/PRKCB/STAT3/LTF/SIRT1/GSTP1/TNF/TLR4/XIAP/RIPK2/CFLAR/STAT1	30
BP	GO:0071453	cellular response to oxygen levels	24/303	179/18805	0.134078212290503	8.32125670667625	12.5947470094671	1.50670799209138e-15	3.89869063553601e-14	1.60081115791323e-14	FOS/CCNA2/PPARD/FAS/PTGS2/NFE2L2/PPARG/MTOR/TGFB1/TERT/CDKN1B/PRKAA1/FGFR2/HIF1A/MYC/AKT1/VEGFA/BCL2/TP53/SIRT1/OPRD1/MIR21/SLC29A1/CFLAR	24
BP	GO:0042116	macrophage activation	20/303	113/18805	0.176991150442478	10.9845497824119	13.6231305809153	1.5290960640173e-15	3.93911384279146e-14	1.61740901787763e-14	SYK/IL4/LRRK2/IL6/IL10/MIF/APP/TLR9/MMP8/JAK2/CEBPA/SNCA/TRPV1/THBS1/IFNG/PLA2G4A/TNF/TLR4/PLA2G10/IL13	20
BP	GO:0050920	regulation of chemotaxis	26/303	217/18805	0.119815668202765	7.43608462228711	12.2031620324631	1.54569307811503e-15	3.96432823823159e-14	1.62776210544829e-14	MAPK1/IL6/CXCL8/DUSP1/MIF/PTPN2/APP/FGFR1/HMGB1/CYP19A1/TGFB1/F3/CXCR4/S1PR1/MET/THBS1/ELANE/CCL2/SMAD3/HSPB1/VEGFA/MAPK3/SERPINE1/PDGFRA/CXCL10/KDR	26
BP	GO:0031669	cellular response to nutrient levels	28/303	258/18805	0.108527131782946	6.7354875022386	11.8708126809442	1.59789250820291e-15	4.08023253629709e-14	1.67535267134294e-14	MAPK1/RPS6KB1/LRRK2/PRKAA2/FOS/ALB/PPARD/LEP/FAS/NFE2L2/SREBF1/MTOR/SLC2A1/RXRA/PRKAA1/PPARA/EP300/IGF1R/MAPK3/HSPA5/BCL2/TP53/VDR/COL1A1/EIF2S1/SIRT1/MAPK8/CDKN1A	28
BP	GO:0032722	positive regulation of chemokine production	17/303	73/18805	0.232876712328767	14.4529589945296	14.7375153736495	1.66573469763792e-15	4.23489406534846e-14	1.73885704359261e-14	HMOX1/EGR1/SYK/IL6/MIF/APP/ADIPOQ/TLR9/HMGB1/TGFB1/IL17A/IFNG/IL1B/HIF1A/TNF/TLR4/RIPK2	17
BP	GO:0001936	regulation of endothelial cell proliferation	24/303	180/18805	0.133333333333333	8.27502750275027	12.5504659136143	1.71361674614344e-15	4.3022896368767e-14	1.7665298170907e-14	HMOX1/IL10/XDH/FGFR1/LEP/PPARG/HMGB1/F3/EGF/THBS1/HIF1A/CCL2/ALOX5/AKT1/APOE/VEGFA/STAT3/SIRT1/FLT4/KDR/MIR21/TNF/PRKCA/STAT1	24
BP	GO:0038127	ERBB signaling pathway	24/303	180/18805	0.133333333333333	8.27502750275027	12.5504659136143	1.71361674614344e-15	4.3022896368767e-14	1.7665298170907e-14	ABL1/MAPK1/PTPN2/MAP2K1/FGFR1/BRAF/TGFB1/EGF/FGFR2/MET/IGF1R/AKT1/MAPK3/PDGFRA/EGFR/AGT/PIK3CA/ERBB2/KIT/MMP9/FLT4/KDR/FLT3/MIR21	24
BP	GO:0009306	protein secretion	33/303	372/18805	0.0887096774193548	5.5055626530395	11.2320645029096	1.7144129092329e-15	4.3022896368767e-14	1.7665298170907e-14	PRF1/INS/IL6/ACHE/PARK7/NR1H4/PPARD/LEP/PPARG/SREBF1/JAK2/IL1A/TGFB1/PLA2G1B/SMAD2/PIM3/F2/NOS2/ABCA1/IFNG/IL1B/HIF1A/HMGCR/ALOX5/APOE/CHRM3/PRKCB/EGFR/ADORA2A/TNF/TLR4/PRKCA/IL13	33
BP	GO:0050679	positive regulation of epithelial cell proliferation	26/303	218/18805	0.119266055045872	7.40197414236837	12.1667507249709	1.72993710159816e-15	4.32261536716931e-14	1.77487560773861e-14	HMOX1/IL10/FGFR1/HMGB1/TGFB1/F3/EGF/FGFR2/MMP12/CCND1/HIF1A/MYC/CTNNB1/AKT1/VEGFA/EGFR/STAT3/ERBB2/SIRT1/FLT4/AR/KDR/MIR21/TNF/PRKCA/CFLAR	26
BP	GO:0071902	positive regulation of protein serine/threonine kinase activity	20/303	114/18805	0.175438596491228	10.8881940825662	13.5515894521661	1.82779012128739e-15	4.54760431031418e-14	1.86725657464852e-14	LRRK2/MAP2K1/FGFR1/ADIPOQ/ERN1/SNCA/PLA2G1B/CCND1/THBS1/ELANE/IFNG/IL1B/AKT1/EGFR/ERBB2/LTF/SIRT1/FLT3/TNF/TLR4	20
BP	GO:0036294	cellular response to decreased oxygen levels	23/303	163/18805	0.141104294478528	8.75731438174492	12.7290513976783	1.91757954095123e-15	4.75070131379492e-14	1.95064866181422e-14	FOS/CCNA2/PPARD/PTGS2/NFE2L2/PPARG/MTOR/TGFB1/TERT/CDKN1B/PRKAA1/FGFR2/HIF1A/MYC/AKT1/VEGFA/BCL2/TP53/SIRT1/OPRD1/MIR21/SLC29A1/CFLAR	23
BP	GO:0001101	response to acid chemical	22/303	146/18805	0.150684931506849	9.35191464351915	12.964488593071	1.94087669711671e-15	4.76784140532214e-14	1.95768642200846e-14	BCL2L1/RPS6KB1/PTGS2/NFE2L2/MMP3/PCNA/CHUK/MTOR/RELA/CASP3/CDKN1B/EP300/IGF1R/NQO1/VEGFA/PDGFRA/EGFR/PIK3CA/COL1A1/EIF2S1/TNF/MMP2	22
BP	GO:1900180	regulation of protein localization to nucleus	22/303	146/18805	0.150684931506849	9.35191464351915	12.964488593071	1.94087669711671e-15	4.76784140532214e-14	1.95768642200846e-14	INS/CDK1/PARK7/APP/LEP/PTGS2/JAK2/MTOR/TGFB1/TERT/PARP1/GSK3B/F2/CDKN2A/EP300/IFNG/SMAD3/PIK3R1/AKT1/HSP90AA1/CDH1/MAPK14	22
BP	GO:0071260	cellular response to mechanical stimulus	17/303	74/18805	0.22972972972973	14.2576487378468	14.6230842886638	2.13143687524961e-15	5.21396028895094e-14	2.14086384064214e-14	PTGER4/CASP8/FAS/PTGS2/TGFB1/IRF1/SLC2A1/NFKB1/IL1B/IGF1R/MAPK3/EGFR/COL1A1/MAPK8/TNFRSF10A/TLR4/IL13	17
BP	GO:0035592	establishment of protein localization to extracellular region	33/303	375/18805	0.088	5.46151815181518	11.1679311460244	2.16727515195065e-15	5.2794459977643e-14	2.16775242020697e-14	PRF1/INS/IL6/ACHE/PARK7/NR1H4/PPARD/LEP/PPARG/SREBF1/JAK2/IL1A/TGFB1/PLA2G1B/SMAD2/PIM3/F2/NOS2/ABCA1/IFNG/IL1B/HIF1A/HMGCR/ALOX5/APOE/CHRM3/PRKCB/EGFR/ADORA2A/TNF/TLR4/PRKCA/IL13	33
BP	GO:0071248	cellular response to metal ion	24/303	182/18805	0.131868131868132	8.18409313458818	12.4629233337681	2.21095487196054e-15	5.3634080268976e-14	2.20222741851859e-14	HMOX1/LRRK2/PRKAA2/FOS/PTGS2/NFE2L2/TF/TLR9/CYP1A2/BRAF/CEBPA/SNCA/PARP1/CDKN1B/FABP4/ALOX5AP/PRKAA1/TH/NQO1/CYP11B2/CYP1A1/CYP11B1/EIF2S1/CDH1	24
BP	GO:0050671	positive regulation of lymphocyte proliferation	22/303	147/18805	0.149659863945578	9.28829617655643	12.9100665821854	2.24972296260682e-15	5.43480792045515e-14	2.23154437566285e-14	SYK/IL4/IL6/CD274/CD86/MIF/CD40LG/LEP/TLR9/VCAM1/HMGB1/JAK2/IL1A/IL1B/BCL2/IL2/FOXP3/CDKN1A/MIR21/TLR4/RIPK2/IL13	22
BP	GO:0150076	neuroinflammatory response	18/303	87/18805	0.206896551724138	12.8405599180608	14.1657391994388	2.28660355302215e-15	5.50107681227064e-14	2.25875453193271e-14	IL4/LRRK2/IL6/APP/PTGS2/TLR9/MMP3/MMP8/JAK2/SNCA/TRPV1/IFNG/IL1B/EGFR/MMP9/ADORA2A/TNF/IL13	18
BP	GO:0043200	response to amino acid	21/303	131/18805	0.16030534351145	9.94898344796312	13.153089419078	2.37577506533612e-15	5.69208330468595e-14	2.33718222801747e-14	BCL2L1/RPS6KB1/PTGS2/NFE2L2/MMP3/PCNA/CHUK/MTOR/RELA/CASP3/CDKN1B/EP300/IGF1R/NQO1/PDGFRA/EGFR/PIK3CA/COL1A1/EIF2S1/TNF/MMP2	21
BP	GO:0071496	cellular response to external stimulus	17/303	75/18805	0.226666666666667	14.0675467546755	14.5108516727333	2.71653632617599e-15	6.48183380778549e-14	2.66145556373842e-14	PTGER4/CASP8/FAS/PTGS2/TGFB1/IRF1/SLC2A1/NFKB1/IL1B/IGF1R/MAPK3/EGFR/COL1A1/MAPK8/TNFRSF10A/TLR4/IL13	17
BP	GO:1904035	regulation of epithelial cell apoptotic process	15/303	53/18805	0.283018867924528	17.5649168690454	15.4539853265373	3.26654010845613e-15	7.76236592303329e-14	3.18724493503925e-14	HMOX1/IL6/PRKAA2/RB1/JAK2/ESR1/PLA2G1B/CDKN1B/PRKAA1/PPARA/IGF1R/BCL2/EIF2S1/BAX/CFLAR	15
BP	GO:0036005	response to macrophage colony-stimulating factor	16/303	64/18805	0.25	15.5156765676568	14.8856562837293	3.3845947696544e-15	8.0102076215154e-14	3.28900929477327e-14	PTPN2/FGFR1/FGFR2/ALPL/MET/IGF1R/PDGFRA/EGFR/ERBB2/KIT/FLT4/KDR/FLT3/TNF/SPP1/TLR4	16
BP	GO:0046394	carboxylic acid biosynthetic process	31/303	334/18805	0.092814371257485	5.76031106104622	11.2331215671919	3.71352042944797e-15	8.75308337661785e-14	3.59403575336729e-14	CYP3A4/SYK/PRKAA2/CYP2C8/MIF/PARK7/NR1H4/PTGES/GSTM1/CYP2D6/PTGS2/CYP1A2/FASN/PLA2G1B/ALOX5AP/CYP2E1/SCD/PRKAA1/IL1B/CES1/ALOX5/ACACA/PLA2G4A/CYP1A1/CYP2C9/SIRT1/GSTP1/AKR1D1/IDO1/PTGS1/PLA2G10	31
BP	GO:0098754	detoxification	23/303	168/18805	0.136904761904762	8.49668002514537	12.4902954095901	3.7608712973036e-15	8.82894866649256e-14	3.62518621229901e-14	MPO/PARK7/ALB/PTGES/GSTM1/PTGS2/NFE2L2/ABCB1/ALOX5AP/CAT/CP/NQO1/APOE/ADH5/NOS3/ABCG2/GSR/S100A9/SOD1/GSTP1/PTGS1/AKR1B10/GSTM3	23
BP	GO:0071692	protein localization to extracellular region	33/303	383/18805	0.0861618798955614	5.34743944368327	11.0002267269742	4.00413667291996e-15	9.36228261435342e-14	3.84417433278429e-14	PRF1/INS/IL6/ACHE/PARK7/NR1H4/PPARD/LEP/PPARG/SREBF1/JAK2/IL1A/TGFB1/PLA2G1B/SMAD2/PIM3/F2/NOS2/ABCA1/IFNG/IL1B/HIF1A/HMGCR/ALOX5/APOE/CHRM3/PRKCB/EGFR/ADORA2A/TNF/TLR4/PRKCA/IL13	33
BP	GO:0048146	positive regulation of fibroblast proliferation	15/303	54/18805	0.277777777777778	17.2396406307297	15.2931931863937	4.45793274496533e-15	1.03816337764753e-13	4.26272221634369e-14	ABL1/CCNA2/MIF/CCNB1/TGFB1/ESR1/PLA2G1B/MYC/PDGFRA/EGFR/FN1/CDK4/AGT/CDKN1A/IL13	15
BP	GO:0016053	organic acid biosynthetic process	31/303	337/18805	0.0919881305637982	5.7090323275651	11.1628165240793	4.75649388142843e-15	1.10327917839348e-13	4.53008916113397e-14	CYP3A4/SYK/PRKAA2/CYP2C8/MIF/PARK7/NR1H4/PTGES/GSTM1/CYP2D6/PTGS2/CYP1A2/FASN/PLA2G1B/ALOX5AP/CYP2E1/SCD/PRKAA1/IL1B/CES1/ALOX5/ACACA/PLA2G4A/CYP1A1/CYP2C9/SIRT1/GSTP1/AKR1D1/IDO1/PTGS1/PLA2G10	31
BP	GO:0032890	regulation of organic acid transport	17/303	78/18805	0.217948717948718	13.526487264111	14.1866415112234	5.49807450163769e-15	1.27022975192598e-13	5.21559197711746e-14	SYK/MIF/PTGES/LEP/IL1A/SNCA/PPARA/THBS1/IL1B/CES1/AKT1/ACE2/PLA2G4A/CLDN2/ADORA2A/TNF/PLA2G10	17
BP	GO:0051054	positive regulation of D metabolic process	29/303	293/18805	0.0989761092150171	6.14272519402111	11.3537036594474	5.62639763917327e-15	1.29473861878525e-13	5.31622593657686e-14	MAPK1/IL4/IL6/CCNA2/CDK1/FGFR1/STAT6/PCNA/HMGB1/TGFB1/CYP1B1/PARP1/CDKN1B/NOX4/IGF1R/MYC/CTNNB1/AKT1/VEGFA/MAPK3/EGFR/HSP90AA1/IL2/HGF/SIRT1/CDKN1A/BAX/TNF/CDK2	29
BP	GO:0022408	negative regulation of cell-cell adhesion	25/303	209/18805	0.119617224880383	7.42376869265874	11.9506180414229	5.74425137395476e-15	1.31665478343168e-13	5.406214202342e-14	ABL1/CD274/IL10/CD86/PTPN2/ADIPOQ/PLA2G2A/HMGB1/JAK2/TGFB1/IRF1/CASP3/CDKN2A/PPARA/AKT1/VEGFA/IL2/PTPN22/CTSG/ERBB2/ADORA2A/FOXP3/IDO1/MIR21/CDH1	25
BP	GO:0010883	regulation of lipid storage	15/303	55/18805	0.272727272727273	16.9261926192619	15.1366500320842	6.04160940405675e-15	1.3793823509968e-13	5.66377500788973e-14	IL6/NFKBIA/CRP/PTPN2/PPARD/LEP/PPARG/SREBF1/NFKB1/PPARA/ABCA1/CES1/SIRT1/TNF/PLA2G10	15
BP	GO:0002697	regulation of immune effector process	34/303	414/18805	0.0821256038647343	5.09693722995488	10.7868317715825	6.21083305217079e-15	1.41247929803666e-13	5.79967181804271e-14	INS/SYK/IL4/IL6/CD274/IL10/CD86/MIF/CD40LG/LEP/STAT6/TLR9/HMGB1/TGFB1/AHR/PRKAA1/NOS2/IL17A/EP300/IFNG/IL1B/CFH/IL2/NLRP3/S100A9/SIRT1/KIT/FOXP3/ICAM1/MIR21/TNF/TLR4/RIPK2/IL13	34
BP	GO:0001818	negative regulation of cytokine production	33/303	389/18805	0.0848329048843188	5.26495965791952	10.8775020113117	6.2798685623549e-15	1.42262236459262e-13	5.84131947782428e-14	HDAC7/IL4/IL6/CD274/IL10/PTGER4/NR1H4/FGFR1/ADIPOQ/DDIT3/HMGB1/TGFB1/CASP3/F2/NFKB1/PPARA/THBS1/ELANE/IFNG/FN1/PTPN22/HGF/NLRP3/LTF/GSTP1/FOXP3/IDO1/HDAC9/MIR21/TNF/TLR4/PLA2G10/IL13	33
BP	GO:0045766	positive regulation of angiogenesis	24/303	192/18805	0.125	7.75783828382838	12.0444595574842	7.5323711748675e-15	1.69974670465421e-13	6.97919826116854e-14	HMOX1/ABL1/CXCL8/IL10/TJP1/NFE2L2/IL1A/F3/CYP1B1/TERT/CXCR4/THBS1/IL1B/HIF1A/HSPB1/VEGFA/SERPINE1/PRKCB/NOS3/STAT3/SIRT1/KDR/MIR21/PRKCA	24
BP	GO:0071456	cellular response to hypoxia	22/303	156/18805	0.141025641025641	8.75243293560125	12.4425570259039	8.07136450470103e-15	1.81434301723434e-13	7.4497333022459e-14	FOS/CCNA2/PPARD/PTGS2/NFE2L2/PPARG/MTOR/TGFB1/TERT/CDKN1B/PRKAA1/FGFR2/HIF1A/MYC/VEGFA/BCL2/TP53/SIRT1/OPRD1/MIR21/SLC29A1/CFLAR	22
BP	GO:0009895	negative regulation of catabolic process	32/303	368/18805	0.0869565217391304	5.39675706701105	10.9005484356817	8.27971260291598e-15	1.85401872208372e-13	7.61264264017093e-14	BCL2L1/INS/HMOX1/LRRK2/IL10/PARK7/LEP/MTOR/SNCA/RELA/PRKAA1/NOS2/CDKN2A/MET/PPARA/EP300/IL1B/HMGCR/SMAD3/NQO1/AKT1/EGFR/BCL2/AXIN2/PTPN22/TP53/HGF/PIK3CA/STAT3/MIR21/TNF/MAPK14	32
BP	GO:0007254	JNK cascade	24/303	193/18805	0.124352331606218	7.7176422305443	12.0042795400782	8.47885331928488e-15	1.89133655267726e-13	7.76587049328331e-14	MAPK9/MAPK1/LRRK2/PTGER4/MAP2K1/APP/TLR9/HMGB1/IL1A/RIPK1/NFKB1/IL1B/SMAD3/IGF1R/MAPK3/PTPN22/MAPK8/GSTP1/FLT4/TNF/TLR4/XIAP/RIPK2/MAPK14	24
BP	GO:0043269	regulation of monoatomic ion transport	36/303	472/18805	0.076271186440678	4.73359624098003	10.5128066721563	9.24924841518289e-15	2.05531008676316e-13	8.43914951823236e-14	ABL1/CA2/LEP/PTGS2/TF/TLR9/PDE4D/TGFB1/ABCB1/SNCA/EGF/PLA2G1B/RIPK1/MAOB/CXCR4/F2/GPR35/IFNG/CCL2/SCN10A/CTNNB1/AKT1/BCL2/ADRB2/AGT/NOS3/PDE4B/MMP9/CXCL10/ADORA2A/G6PD/ATP1A1/OPRD1/BAX/MIR21/IL13	36
BP	GO:0042063	gliogenesis	31/303	348/18805	0.0890804597701149	5.52857440916505	10.9120832621131	1.15234392289914e-14	2.55093015936075e-13	1.04741767016367e-13	ABL1/VIM/MAPK1/IL6/RB1/CDK1/MAP2K1/APP/S100A8/MTOR/TGFB1/RELA/CXCR4/F2/PTEN/IFNG/IL1B/CCL2/CTNNB1/AKT1/MAPK3/EGFR/TP53/MMP14/STAT3/ERBB2/S100A9/SOD1/ADORA2A/TNF/TLR4	31
BP	GO:0002685	regulation of leukocyte migration	26/303	236/18805	0.110169491525424	6.83741679252671	11.5483395220739	1.18797425944413e-14	2.60995703339008e-13	1.07165423761574e-13	HMOX1/ABL1/MAPK1/IL6/CXCL8/DUSP1/MIF/PTGER4/APP/HMGB1/CYP19A1/IL1A/TGFB1/THBS1/ELANE/CCL2/PIK3R1/AKT1/VEGFA/MAPK3/SERPINE1/MMP14/SELE/CXCL10/ICAM1/TNF	26
BP	GO:0010594	regulation of endothelial cell migration	26/303	236/18805	0.110169491525424	6.83741679252671	11.5483395220739	1.18797425944413e-14	2.60995703339008e-13	1.07165423761574e-13	HDAC7/HMOX1/ABL1/FGFR1/PTGS2/NFE2L2/PPARG/HMGB1/TGFB1/EGF/MET/THBS1/HIF1A/HSPB1/AKT1/APOE/VEGFA/AGT/NOS3/SIRT1/FLT4/KDR/HDAC9/MIR21/TNF/PRKCA	26
BP	GO:0010001	glial cell differentiation	27/303	259/18805	0.104247104247104	6.46985741045147	11.3432592164739	1.41937691574964e-14	3.1066212043212e-13	1.27558566508406e-13	ABL1/VIM/MAPK1/IL6/CDK1/MAP2K1/APP/S100A8/MTOR/TGFB1/RELA/CXCR4/F2/PTEN/IFNG/IL1B/CTNNB1/AKT1/MAPK3/EGFR/STAT3/ERBB2/S100A9/SOD1/ADORA2A/TNF/TLR4	27
BP	GO:0010742	macrophage derived foam cell differentiation	13/303	38/18805	0.342105263157895	21.231978461004	15.9760651347923	1.44068329858278e-14	3.14144500537414e-13	1.28988439624739e-13	MAPK9/NFKBIA/CRP/ADIPOQ/PLA2G2A/PPARG/TGFB1/NFKB1/PPARA/ABCA1/CSF2/AGT/PLA2G10	13
BP	GO:1904645	response to amyloid-beta	15/303	58/18805	0.258620689655172	16.050699897576	14.690680058233	1.44641076145143e-14	3.14216546760083e-13	1.29018021966072e-13	SYK/APP/VCAM1/MMP3/PARP1/GSK3B/MMP12/IGF1R/ADRB2/MMP9/MMP13/ICAM1/TNF/MMP2/TLR4	15
BP	GO:0043467	regulation of generation of precursor metabolites and energy	21/303	143/18805	0.146853146853147	9.11410371806411	12.4642622524743	1.46146452990694e-14	3.16306561082461e-13	1.29876186555221e-13	INS/IL4/PRKAA2/CDK1/PARK7/APP/CCNB1/MTOR/SNCA/GSK3B/PRKAA1/NOS2/PPARA/EP300/IFNG/HIF1A/AKT1/TP53/PIK3CA/STAT3/TNF	21
BP	GO:0050870	positive regulation of T cell activation	27/303	261/18805	0.103448275862069	6.42027995903039	11.2843711026504	1.71653208866736e-14	3.69641812532984e-13	1.51775760954349e-13	ABL1/SYK/IL4/IL6/CD274/CD86/CD40LG/LEP/VCAM1/HMGB1/JAK2/IL1A/MTOR/TGFB1/PRKAA1/EP300/IFNG/IL1B/CCL2/AKT1/IL2/PIK3CA/NLRP3/MAP3K8/FOXP3/MIR21/RIPK2	27
BP	GO:0019915	lipid storage	18/303	97/18805	0.185567010309278	11.5167908543432	13.2890067181726	1.72694216779409e-14	3.69641812532984e-13	1.51775760954349e-13	IL6/NFKBIA/CRP/PTPN2/PPARD/LEP/PPARG/SREBF1/SQLE/NFKB1/PPARA/ABCA1/IL1B/CES1/APOE/SIRT1/TNF/PLA2G10	18
BP	GO:0170062	nutrient storage	18/303	97/18805	0.185567010309278	11.5167908543432	13.2890067181726	1.72694216779409e-14	3.69641812532984e-13	1.51775760954349e-13	IL6/NFKBIA/CRP/PTPN2/PPARD/LEP/PPARG/SREBF1/SQLE/NFKB1/PPARA/ABCA1/IL1B/CES1/APOE/SIRT1/TNF/PLA2G10	18
BP	GO:0010888	negative regulation of lipid storage	11/303	23/18805	0.478260869565217	29.6821638685608	17.6133518103856	1.80567759729781e-14	3.85078936683805e-13	1.58114278907397e-13	IL6/NFKBIA/CRP/PTPN2/PPARD/LEP/PPARG/PPARA/ABCA1/CES1/TNF	11
BP	GO:0090077	foam cell differentiation	13/303	39/18805	0.333333333333333	20.6875687568757	15.7498213727303	2.1300785224367e-14	4.5098286893826e-13	1.85174581959317e-13	MAPK9/NFKBIA/CRP/ADIPOQ/PLA2G2A/PPARG/TGFB1/NFKB1/PPARA/ABCA1/CSF2/AGT/PLA2G10	13
BP	GO:0046631	alpha-beta T cell activation	24/303	201/18805	0.119402985074627	7.41047239052263	11.6928935117137	2.13020077220923e-14	4.5098286893826e-13	1.85174581959317e-13	INS/ABL1/SYK/IL6/CD274/CD86/PTGER4/STAT6/HMGB1/JAK2/BRAF/MTOR/IRF1/EP300/IFNG/PIK3R1/BCL2/IL2/NLRP3/STAT3/ADORA2A/FOXP3/MIR21/RIPK2	24
BP	GO:0072577	endothelial cell apoptotic process	16/303	72/18805	0.222222222222222	13.7917125045838	13.9164469654675	2.53992744756082e-14	5.3577744926446e-13	2.19991427666309e-13	ABL1/IL4/IL10/CD40LG/NFE2L2/BRAF/TGFB1/F3/TERT/THBS1/CCL2/SERPINE1/KDR/ICAM1/TNF/IL13	16
BP	GO:0032612	interleukin-1 production	20/303	131/18805	0.152671755725191	9.47522233139344	12.4567620243792	2.93574984284973e-14	6.14817826801119e-13	2.52445584744859e-13	EGR1/IL6/IL10/NR1H4/APP/CASP8/HMGB1/JAK2/RELA/IL17A/IFNG/SMAD3/HSPB1/S1PR3/NLRP3/STAT3/GSTP1/TNF/TLR4/RIPK2	20
BP	GO:0032652	regulation of interleukin-1 production	20/303	131/18805	0.152671755725191	9.47522233139344	12.4567620243792	2.93574984284973e-14	6.14817826801119e-13	2.52445584744859e-13	EGR1/IL6/IL10/NR1H4/APP/CASP8/HMGB1/JAK2/RELA/IL17A/IFNG/SMAD3/HSPB1/S1PR3/NLRP3/STAT3/GSTP1/TNF/TLR4/RIPK2	20
BP	GO:0008625	extrinsic apoptotic signaling pathway via death domain receptors	17/303	86/18805	0.197674418604651	12.2682093790774	13.402934921557	3.10725520099967e-14	6.48402859506096e-13	2.66235674833814e-13	BCL2L1/HMOX1/PARK7/CASP8/FAS/GSK3B/THBS1/PIK3R1/SERPINE1/BCL2/HGF/NOS3/TNFRSF10A/ICAM1/BAX/TNF/CFLAR	17
BP	GO:0006606	protein import into nucleus	22/303	167/18805	0.131736526946108	8.17592537696884	11.9199269221457	3.43126899719722e-14	7.13458860774364e-13	2.9294781551259e-13	SYK/LRRK2/SQSTM1/TXNIP/NFKBIA/CDK1/LEP/PTGS2/JAK2/TGFB1/MMP12/EP300/IFNG/SMAD3/PIK3R1/AKT1/HSP90AA1/TP53/STAT3/CDKN1A/CDH1/MAPK14	22
BP	GO:0048872	homeostasis of number of cells	30/303	339/18805	0.0884955752212389	5.49227489120593	10.6811214789969	3.76970654351421e-14	7.81040266773655e-13	3.20696893063149e-13	HMOX1/ABL1/IL6/MIF/RB1/PTPN2/FAS/PLA2G2A/HMGB1/JAK2/TGFB1/CASP3/HIF1A/AKT1/VEGFA/BCL2/IL2/NOS3/PDE4B/STAT3/KIT/SOD1/FOXP3/G6PD/FLT3/BAX/XIAP/PLA2G10/STAT1/MAPK14	30
BP	GO:0032732	positive regulation of interleukin-1 production	16/303	74/18805	0.216216216216216	13.4189635179734	13.698020960741	4.03178404128871e-14	8.32377542141237e-13	3.41776093981585e-13	EGR1/IL6/APP/CASP8/HMGB1/JAK2/RELA/IL17A/IFNG/SMAD3/HSPB1/NLRP3/STAT3/TNF/TLR4/RIPK2	16
BP	GO:0032731	positive regulation of interleukin-1 beta production	15/303	62/18805	0.241935483870968	15.0151708719259	14.145287745717	4.26936090838013e-14	8.74720615610593e-13	3.59162255338491e-13	EGR1/IL6/APP/CASP8/JAK2/RELA/IL17A/IFNG/SMAD3/HSPB1/NLRP3/STAT3/TNF/TLR4/RIPK2	15
BP	GO:1903409	reactive oxygen species biosynthetic process	15/303	62/18805	0.241935483870968	15.0151708719259	14.145287745717	4.26936090838013e-14	8.74720615610593e-13	3.59162255338491e-13	INS/MPO/PARK7/FAS/CYP1A2/SNCA/MAOB/NOX4/PPARA/ALOX5/CYP1A1/SOD1/MIR21/TLR4/CFLAR	15
BP	GO:0015711	organic anion transport	35/303	469/18805	0.0746268656716418	4.63154524407665	10.1920765683841	4.28195423306457e-14	8.74720615610593e-13	3.59162255338491e-13	SYK/RPS6KB1/MIF/PTGES/PPARD/LEP/PLA2G2A/PTGS2/PPARG/IL1A/ABCC2/ABCB1/SNCA/PLA2G1B/TRPV1/FABP4/SLC2A1/FABP6/NOS2/PPARA/THBS1/SLCO1B1/IL1B/CES1/AKT1/APOE/AKR1C1/ACE2/PLA2G4A/CLDN2/ABCG2/SLC22A6/ADORA2A/TNF/PLA2G10	35
BP	GO:0048009	insulin-like growth factor receptor signaling pathway	18/303	102/18805	0.176470588235294	10.9522422830518	12.8974	4.33372256435295e-14	8.82200446491709e-13	3.62233490748824e-13	MAPK1/MAP2K1/FGFR1/FGFR2/MET/IGF1R/PIK3R1/AKT1/MAPK3/PDGFRA/EGFR/PIK3CA/ERBB2/KIT/FLT4/AR/KDR/FLT3	18
BP	GO:0001894	tissue homeostasis	27/303	272/18805	0.0992647058823529	6.16063628421666	10.9711445697807	4.73517396443038e-14	9.57228570170614e-13	3.93040207354583e-13	SYK/IL6/TJP1/RB1/PTGS2/TF/TLR9/NOX4/SLC2A1/S1PR1/ALPL/IL17A/ESRRB/CTNNB1/SLC28A2/VEGFA/ACACA/EGFR/BCL2/ADRB2/NOS3/SOD1/BAX/SPP1/TLR4/XIAP/PRKCA	27
BP	GO:0060249	anatomical structure homeostasis	27/303	272/18805	0.0992647058823529	6.16063628421666	10.9711445697807	4.73517396443038e-14	9.57228570170614e-13	3.93040207354583e-13	SYK/IL6/TJP1/RB1/PTGS2/TF/TLR9/NOX4/SLC2A1/S1PR1/ALPL/IL17A/ESRRB/CTNNB1/SLC28A2/VEGFA/ACACA/EGFR/BCL2/ADRB2/NOS3/SOD1/BAX/SPP1/TLR4/XIAP/PRKCA	27
BP	GO:0001890	placenta development	21/303	152/18805	0.138157894736842	8.57445284002084	11.9987446763043	5.08833312764966e-14	1.0250614349196e-12	4.20892534434252e-13	MAPK1/IL10/MAP2K1/PPARD/CASP8/LEP/PTGS2/PPARG/CEBPA/PARP1/CDKN1B/FOSL1/FGFR2/HIF1A/AKT1/EGFR/CSF2/VDR/SOD1/SPP1/MAPK14	21
BP	GO:0007565	female pregnancy	23/303	190/18805	0.121052631578947	7.51285391697064	11.5465891878833	5.6142097261069e-14	1.12710100087567e-12	4.62790210090337e-13	FOS/PPARD/LEP/PTGS2/TGFB1/ESR1/PARP1/SLC2A1/FOSL1/IL1B/AKT1/VEGFA/ACE2/BCL2/HSD11B2/VDR/SOD1/MMP9/IDO1/AR/MIR21/MMP2/SPP1	23
BP	GO:0042178	xenobiotic catabolic process	11/303	25/18805	0.44	27.3075907590759	16.843811979442	5.78454124940119e-14	1.1573058128527e-12	4.75192373933445e-13	CYP3A4/NR1I2/CYP2C8/GSTM1/CYP2D6/CYP1A2/TPMT/CYP2C19/CYP1A1/CYP2C9/GSTM3	11
BP	GO:0031400	negative regulation of protein modification process	29/303	321/18805	0.0903426791277259	5.60691115840556	10.6537247144161	6.04412995328385e-14	1.20510015712392e-12	4.94816839362207e-13	ABL1/PRKAA2/SQSTM1/XDH/DUSP1/RB1/PARK7/PTPN2/ADIPOQ/PDE4D/SNCA/RELA/CDKN1B/GSK3B/PRKAA1/PTEN/APC/CDKN2A/IL1B/CTNNB1/HSPB1/AKT1/APOE/PTPN22/AGT/SIRT1/GSTP1/G6PD/CDKN1A	29
BP	GO:0044703	multi-organism reproductive process	24/303	211/18805	0.113744075829384	7.05926516822298	11.3269209664978	6.34510780535236e-14	1.26079241101575e-12	5.17684204273584e-13	FOS/PPARD/LEP/PTGS2/TGFB1/ESR1/PARP1/SLC2A1/FOSL1/IL1B/AKT1/VEGFA/ACE2/BCL2/HSD11B2/CYP1A1/VDR/SOD1/MMP9/IDO1/AR/MIR21/MMP2/SPP1	24
BP	GO:0051170	import into nucleus	22/303	172/18805	0.127906976744186	7.93825312763835	11.6979582973193	6.38293427259004e-14	1.26399467125916e-12	5.18999059543573e-13	SYK/LRRK2/SQSTM1/TXNIP/NFKBIA/CDK1/LEP/PTGS2/JAK2/TGFB1/MMP12/EP300/IFNG/SMAD3/PIK3R1/AKT1/HSP90AA1/TP53/STAT3/CDKN1A/CDH1/MAPK14	22
BP	GO:0010743	regulation of macrophage derived foam cell differentiation	12/303	33/18805	0.363636363636364	22.5682568256826	15.8691564093546	6.4638845857782e-14	1.27568596808138e-12	5.23799532356906e-13	MAPK9/NFKBIA/CRP/ADIPOQ/PLA2G2A/PPARG/NFKB1/PPARA/ABCA1/CSF2/AGT/PLA2G10	12
BP	GO:0002833	positive regulation of response to biotic stimulus	33/303	425/18805	0.0776470588235294	4.81898660454281	10.1907686819744	7.87604034846066e-14	1.54913199016007e-12	6.36077085041044e-13	SYK/CD274/SQSTM1/NFKBIA/MIF/NR1H4/APP/TLR9/HMGB1/S100A8/CHUK/RELA/ESR1/IRF1/PARP1/FOSL1/PRKAA1/MMP12/IL17A/EP300/PIK3R1/AKT1/HSP90AA1/PTPN22/NLRP3/LTF/S100A9/MAPK8/TNF/TLR4/XIAP/RIPK2/PRKCA	33
BP	GO:0035094	response to nicotine	14/303	53/18805	0.264150943396226	16.393922411109	14.361523993138	8.05710201078344e-14	1.57577897314547e-12	6.4701839628512e-13	HMOX1/MAPK1/VCAM1/RELA/CASP3/NFKB1/PPARA/TH/IGF1R/BCL2/OPRD1/TNF/MMP2/IL13	14
BP	GO:0003018	vascular process in circulatory system	27/303	278/18805	0.0971223021582734	6.02767291117601	10.8074680457094	8.06564984536844e-14	1.57577897314547e-12	6.4701839628512e-13	INS/ABL1/TJP1/CRP/PPARD/LEP/PTGS2/TGFB1/ABCC2/ABCB1/SLC2A1/APOE/SLC28A2/VEGFA/EGFR/ACE2/ADRB2/AGT/NOS3/ABCG2/SOD1/ADORA2A/MIR21/SLC29A1/TNF/MMP2/HRH2	27
BP	GO:0046632	alpha-beta T cell differentiation	20/303	138/18805	0.144927536231884	8.99459511168508	12.0624590041043	8.15242677643978e-14	1.58740564188737e-12	6.51792332663079e-13	ABL1/SYK/IL6/CD86/PTGER4/STAT6/HMGB1/BRAF/MTOR/IRF1/EP300/IFNG/PIK3R1/BCL2/IL2/NLRP3/STAT3/FOXP3/MIR21/RIPK2	20
BP	GO:0048708	astrocyte differentiation	17/303	91/18805	0.186813186813187	11.5941319406666	12.9640249498815	8.34368589897756e-14	1.61923131012825e-12	6.64860023739581e-13	ABL1/VIM/MAPK1/IL6/MAP2K1/APP/S100A8/F2/IFNG/IL1B/MAPK3/EGFR/STAT3/S100A9/ADORA2A/TNF/TLR4	17
BP	GO:0042176	regulation of protein catabolic process	31/303	375/18805	0.0826666666666667	5.13051705170517	10.3393796598486	8.7939474896824e-14	1.70094226860236e-12	6.98410727367327e-13	INS/MAPK9/ODC1/LRRK2/IL10/PARK7/APP/NFE2L2/TF/CEBPA/SNCA/RELA/CDKN1B/GSK3B/NOS2/APC/KEAP1/IFNG/IL1B/HMGCR/SMAD3/NQO1/AKT1/APOE/EGFR/HSP90AA1/AXIN2/SIRT1/TNF/CDH1/CDK2	31
BP	GO:0071715	icosanoid transport	15/303	65/18805	0.230769230769231	14.3221629855293	13.7684079316917	9.11046832043531e-14	1.75632935634352e-12	7.21152790369766e-13	SYK/MIF/PTGES/LEP/PLA2G2A/PTGS2/IL1A/ABCC2/PLA2G1B/NOS2/SLCO1B1/IL1B/PLA2G4A/SLC22A6/PLA2G10	15
BP	GO:0043535	regulation of blood vessel endothelial cell migration	21/303	157/18805	0.133757961783439	8.30138109352336	11.7564394130982	9.80216013154894e-14	1.8834381612501e-12	7.73343952014856e-13	HDAC7/HMOX1/ABL1/FGFR1/PTGS2/NFE2L2/PPARG/HMGB1/TGFB1/THBS1/HIF1A/HSPB1/AKT1/APOE/VEGFA/NOS3/SIRT1/KDR/HDAC9/TNF/PRKCA	21
BP	GO:0007173	epidermal growth factor receptor signaling pathway	21/303	158/18805	0.132911392405063	8.24884070685549	11.7092670651263	1.11422852122163e-13	2.13389422715538e-12	8.76181776902468e-13	ABL1/PTPN2/FGFR1/BRAF/TGFB1/EGF/FGFR2/MET/IGF1R/AKT1/PDGFRA/EGFR/AGT/PIK3CA/ERBB2/KIT/MMP9/FLT4/KDR/FLT3/MIR21	21
BP	GO:0008631	intrinsic apoptotic signaling pathway in response to oxidative stress	15/303	66/18805	0.227272727272727	14.1051605160516	13.6482888124264	1.16206844036999e-13	2.19735176796595e-12	9.02237586116305e-13	INS/IL10/PARK7/NFE2L2/JAK2/CYP1B1/PARP1/HIF1A/CTNNB1/HSPB1/AKT1/BCL2/SIRT1/SOD1/MMP2	15
BP	GO:2000351	regulation of endothelial cell apoptotic process	15/303	66/18805	0.227272727272727	14.1051605160516	13.6482888124264	1.16206844036999e-13	2.19735176796595e-12	9.02237586116305e-13	ABL1/IL4/CD40LG/NFE2L2/BRAF/TGFB1/F3/TERT/THBS1/CCL2/SERPINE1/KDR/ICAM1/TNF/IL13	15
BP	GO:0032635	interleukin-6 production	22/303	177/18805	0.124293785310734	7.71400868900449	11.4847756194587	1.16246022764258e-13	2.19735176796595e-12	9.02237586116305e-13	SYK/IL6/IL10/NR1H4/APP/LEP/TLR9/HMGB1/IL1A/TGFB1/RELA/NOS2/IL17A/IFNG/IL1B/PTPN22/HGF/STAT3/FOXP3/TNF/TLR4/RIPK2	22
BP	GO:0032675	regulation of interleukin-6 production	22/303	177/18805	0.124293785310734	7.71400868900449	11.4847756194587	1.16246022764258e-13	2.19735176796595e-12	9.02237586116305e-13	SYK/IL6/IL10/NR1H4/APP/LEP/TLR9/HMGB1/IL1A/TGFB1/RELA/NOS2/IL17A/IFNG/IL1B/PTPN22/HGF/STAT3/FOXP3/TNF/TLR4/RIPK2	22
BP	GO:0032735	positive regulation of interleukin-12 production	13/303	44/18805	0.295454545454545	18.3367086708671	14.7333699847571	1.26674450936144e-13	2.379027914033e-12	9.7683422097108e-13	SYK/CD40LG/LEP/TLR9/HMGB1/RELA/IRF1/IL17A/IFNG/IDO1/TLR4/RIPK2/MAPK14	13
BP	GO:0045429	positive regulation of nitric oxide biosynthetic process	13/303	44/18805	0.295454545454545	18.3367086708671	14.7333699847571	1.26674450936144e-13	2.379027914033e-12	9.7683422097108e-13	APP/PTGS2/JAK2/ESR1/TRPV1/IFNG/IL1B/SMAD3/AKT1/APOE/HSP90AA1/TNF/TLR4	13
BP	GO:0044706	multi-multicellular organism process	24/303	219/18805	0.10958904109589	6.80139246801392	11.0509200002628	1.45402618487575e-13	2.72197442069023e-12	1.11764882919371e-12	FOS/PPARD/LEP/PTGS2/TGFB1/ESR1/PARP1/SLC2A1/FOSL1/IL1B/AKT1/VEGFA/ACE2/BCL2/HSD11B2/CYP1A1/VDR/SOD1/MMP9/IDO1/AR/MIR21/MMP2/SPP1	24
BP	GO:0070301	cellular response to hydrogen peroxide	15/303	67/18805	0.223880597014925	13.8946357322299	13.5307527840283	1.47577615390581e-13	2.74741172208243e-12	1.12809344245045e-12	ABL1/IL6/CDK1/PARK7/STAT6/NFE2L2/ERN1/PCNA/CYP1B1/RELA/RIPK1/PRKAA1/CAT/NQO1/SIRT1	15
BP	GO:0051353	positive regulation of oxidoreductase activity	12/303	35/18805	0.342857142857143	21.2786421499293	15.3666024054094	1.47705233426967e-13	2.74741172208243e-12	1.12809344245045e-12	INS/ABL1/SNCA/ESR1/TERT/IFNG/IL1B/HIF1A/AKT1/POR/VDR/TNF	12
BP	GO:0030324	lung development	23/303	199/18805	0.115577889447236	7.17307660414283	11.2031149844372	1.52571531508899e-13	2.82888998867774e-12	1.16154860226855e-12	MAPK1/MAP2K1/FGFR1/HSD11B1/CYP1A2/SREBF1/TGFB1/CEBPA/SMAD2/FGFR2/MMP12/EP300/CTNNB1/VEGFA/MAPK3/PDGFRA/EGFR/NOS3/MMP14/FLT4/KDR/TNF/IL13	23
BP	GO:0045637	regulation of myeloid cell differentiation	24/303	220/18805	0.109090909090909	6.77047704770477	11.0173937982592	1.60868061662885e-13	2.97325033333751e-12	1.22082328500054e-12	IL4/FOS/NFKBIA/RB1/PTPN2/ADIPOQ/CASP8/MTOR/TGFB1/RIPK1/IL17A/IFNG/HIF1A/MYC/CTNNB1/PIK3R1/STAT3/LTF/TNF/TLR4/CSF3/PRKCA/STAT1/MAPK14	24
BP	GO:1904407	positive regulation of nitric oxide metabolic process	13/303	45/18805	0.288888888888889	17.9292262559589	14.5500352795292	1.75585437993026e-13	3.23499499998544e-12	1.32829623478402e-12	APP/PTGS2/JAK2/ESR1/TRPV1/IFNG/IL1B/SMAD3/AKT1/APOE/HSP90AA1/TNF/TLR4	13
BP	GO:0002526	acute inflammatory response	18/303	111/18805	0.162162162162162	10.0642226384801	12.2568263066719	1.99845723384183e-13	3.67035268625461e-12	1.50705508153903e-12	INS/IL6/PARK7/CRP/PTGES/PTGS2/IL1A/F3/TRPV1/ALOX5AP/F2/ELANE/IL1B/FN1/SERPINA1/NLRP3/GSTP1/TNF	18
BP	GO:0043534	blood vessel endothelial cell migration	22/303	183/18805	0.120218579234973	7.46109037133221	11.2397149299615	2.32498456273028e-13	4.25662268057097e-12	1.74777886195315e-12	HDAC7/HMOX1/ABL1/FGFR1/PTGS2/NFE2L2/PPARG/HMGB1/TGFB1/CYP1B1/THBS1/HIF1A/HSPB1/AKT1/APOE/VEGFA/NOS3/SIRT1/KDR/HDAC9/TNF/PRKCA	22
BP	GO:0030323	respiratory tube development	23/303	203/18805	0.113300492610837	7.03173519322376	11.0572610492858	2.33844865728633e-13	4.26785206354891e-12	1.75238967190142e-12	MAPK1/MAP2K1/FGFR1/HSD11B1/CYP1A2/SREBF1/TGFB1/CEBPA/SMAD2/FGFR2/MMP12/EP300/CTNNB1/VEGFA/MAPK3/PDGFRA/EGFR/NOS3/MMP14/FLT4/KDR/TNF/IL13	23
BP	GO:0043525	positive regulation of neuron apoptotic process	15/303	69/18805	0.217391304347826	13.4918926675276	13.3030568721276	2.35041064048108e-13	4.27627835902526e-12	1.75584952780675e-12	ABL1/APP/CASP8/DDIT3/CASP3/RIPK1/GSK3B/CASP9/CTNNB1/NQO1/TP53/BAX/TNF/MMP2/CFLAR	15
BP	GO:0050921	positive regulation of chemotaxis	20/303	146/18805	0.136986301369863	8.50174058501741	11.6447825910318	2.43542294595294e-13	4.4171440471458e-12	1.81368929669098e-12	MAPK1/IL6/CXCL8/APP/FGFR1/HMGB1/TGFB1/F3/CXCR4/S1PR1/MET/THBS1/SMAD3/HSPB1/VEGFA/MAPK3/SERPINE1/PDGFRA/CXCL10/KDR	20
BP	GO:1902894	negative regulation of miR transcription	11/303	28/18805	0.392857142857143	24.3817774634606	15.8445727361312	2.66949898105775e-13	4.82665312662056e-12	1.98183464726451e-12	APP/PPARD/PPARG/TGFB1/RELA/ESR1/PPARA/HIF1A/SMAD3/VEGFA/TNF	11
BP	GO:0031334	positive regulation of protein-containing complex assembly	23/303	205/18805	0.11219512195122	6.96313289865572	10.9858089997848	2.88410455411112e-13	5.19853149041329e-12	2.13452874120461e-12	MAPK9/SYK/PARK7/MMP3/MTOR/TGFB1/SNCA/CDKN1B/GSK3B/MET/ABCA1/IFNG/MMP1/VEGFA/HSP90AA1/PTPN22/CSF2/TP53/MAPK8/BAX/TNF/TLR4/CSF3	23
BP	GO:0010563	negative regulation of phosphorus metabolic process	26/303	271/18805	0.0959409594095941	5.95435558315979	10.512943654733	3.16429581034455e-13	5.66847083317722e-12	2.32748689402185e-12	ABL1/XDH/DUSP1/RB1/PARK7/PTPN2/ADIPOQ/PDE4D/SNCA/PARP1/CDKN1B/PTEN/APC/CDKN2A/PPARA/IL1B/HSPB1/AKT1/APOE/PTPN22/AGT/TP53/STAT3/SIRT1/GSTP1/CDKN1A	26
BP	GO:0045936	negative regulation of phosphate metabolic process	26/303	271/18805	0.0959409594095941	5.95435558315979	10.512943654733	3.16429581034455e-13	5.66847083317722e-12	2.32748689402185e-12	ABL1/XDH/DUSP1/RB1/PARK7/PTPN2/ADIPOQ/PDE4D/SNCA/PARP1/CDKN1B/PTEN/APC/CDKN2A/PPARA/IL1B/HSPB1/AKT1/APOE/PTPN22/AGT/TP53/STAT3/SIRT1/GSTP1/CDKN1A	26
BP	GO:0007259	cell surface receptor signaling pathway via JAK-STAT	19/303	131/18805	0.145038167938931	9.00146121482377	11.7604346296804	3.41367605553684e-13	6.09644846482684e-12	2.5032154737243e-12	IL4/IL6/IL10/PTPN2/LEP/STAT6/JAK2/CYP1B1/EGF/F2/EP300/IFNG/CCL2/CSF2/STAT3/KIT/FLT3/TNF/STAT1	19
BP	GO:0098869	cellular oxidant detoxification	17/303	99/18805	0.171717171717172	10.6572323899057	12.3286894109971	3.56932635908854e-13	6.35492907113562e-12	2.60934819297926e-12	MPO/PARK7/ALB/PTGES/PTGS2/NFE2L2/ALOX5AP/CAT/CP/NQO1/APOE/NOS3/GSR/S100A9/SOD1/GSTP1/PTGS1	17
BP	GO:0061900	glial cell activation	14/303	59/18805	0.23728813559322	14.7267438608268	13.5137638842434	4.08699319031831e-13	7.25441291281499e-12	2.97867828472814e-12	LRRK2/IL6/APP/TLR9/MMP8/JAK2/SNCA/TRPV1/IFNG/IL1B/EGFR/ADORA2A/TNF/IL13	14
BP	GO:1990845	adaptive thermogenesis	21/303	169/18805	0.124260355029586	7.71193391528502	11.2163556226276	4.2924953975628e-13	7.59602073088468e-12	3.11894322440093e-12	SYK/IL4/ACHE/RB1/ADIPOQ/LEP/DDIT3/STAT6/JAK2/TRPV1/FABP4/CXCR4/SCD/APC/ALPL/IGF1R/VEGFA/ADRB2/ESRRG/TLR4/IL13	21
BP	GO:0045444	fat cell differentiation	25/303	252/18805	0.0992063492063492	6.15701451097491	10.5469927807298	4.32525986536255e-13	7.63080695034569e-12	3.13322652447794e-12	INS/IL6/PPARD/ADIPOQ/LEP/DDIT3/PTGS2/PPARG/SREBF1/TGFB1/CEBPA/FABP4/CCND1/EP300/SMAD3/ALOX5/AKT1/VEGFA/PDGFRA/AXIN2/ADRB2/SIRT1/MIR21/TNF/MAPK14	25
BP	GO:0070555	response to interleukin-1	18/303	116/18805	0.155172413793103	9.63041993854558	11.931773151643	4.39011943421996e-13	7.7218354519724e-12	3.17060303231469e-12	EGR1/IL6/CXCL8/NFKBIA/APP/SNCA/RELA/NFKB1/IL17A/IL1B/HIF1A/CCL2/MAPK3/SELE/MIR21/MMP2/RIPK2/PRKCA	18
BP	GO:0045834	positive regulation of lipid metabolic process	19/303	133/18805	0.142857142857143	8.86610089580386	11.6500291221148	4.51943289500131e-13	7.92534286587278e-12	3.25416363492326e-12	INS/MAPK1/NR1H4/PPARD/ADIPOQ/PTGS2/PPARG/SREBF1/IL1A/MTOR/PRKAA1/PPARA/IFNG/IL1B/CES1/IGF1R/AKT1/APOE/TNF	19
BP	GO:0002263	cell activation involved in immune response	28/303	323/18805	0.086687306501548	5.38004884079739	10.161149207636	4.64850367058771e-13	8.11848244545041e-12	3.33346718140228e-12	ABL1/SYK/IL4/IL6/IL10/CD86/PTGER4/APP/CD40LG/STAT6/HMGB1/MTOR/TGFB1/EP300/IFNG/PIK3R1/IL2/TP53/NLRP3/STAT3/KIT/FOXP3/ICAM1/MIR21/TNF/TLR4/RIPK2/IL13	28
BP	GO:0120161	regulation of cold-induced thermogenesis	20/303	151/18805	0.132450331125828	8.22022599610954	11.3996200368053	4.65745987080116e-13	8.11848244545041e-12	3.33346718140228e-12	SYK/IL4/ACHE/RB1/ADIPOQ/LEP/DDIT3/STAT6/JAK2/FABP4/CXCR4/SCD/APC/ALPL/IGF1R/VEGFA/ADRB2/ESRRG/TLR4/IL13	20
BP	GO:0120162	positive regulation of cold-induced thermogenesis	17/303	101/18805	0.168316831683168	10.4461980851551	12.1811302098654	5.02307656671416e-13	8.72965724519696e-12	3.58441693103153e-12	SYK/IL4/ACHE/ADIPOQ/LEP/STAT6/JAK2/FABP4/CXCR4/SCD/APC/ALPL/IGF1R/VEGFA/ADRB2/ESRRG/IL13	17
BP	GO:0106106	cold-induced thermogenesis	20/303	152/18805	0.131578947368421	8.16614556192461	11.3519422097991	5.28603965232187e-13	9.15932227851724e-12	3.76083836166133e-12	SYK/IL4/ACHE/RB1/ADIPOQ/LEP/DDIT3/STAT6/JAK2/FABP4/CXCR4/SCD/APC/ALPL/IGF1R/VEGFA/ADRB2/ESRRG/TLR4/IL13	20
BP	GO:0071383	cellular response to steroid hormone stimulus	23/303	211/18805	0.109004739336493	6.76512911954703	10.7770761116756	5.33275013439211e-13	9.21284014315457e-12	3.78281291744635e-12	MAPK1/RPS6KB1/PARK7/NR3C2/PPARD/JAK2/TGFB1/CYP1B1/ESR1/PARP1/KDM4C/RXRA/PPARA/EP300/CASP9/IGF1R/EGFR/AXIN2/SIRT1/ATP1A1/AR/FLT3/CFLAR	23
BP	GO:0002218	activation of innate immune response	28/303	325/18805	0.0861538461538462	5.34694084793095	10.116062985175	5.41011780455721e-13	9.31884788702132e-12	3.82633993589206e-12	SYK/CD274/SQSTM1/NFKBIA/NR1H4/APP/TLR9/HMGB1/S100A8/CHUK/RELA/ESR1/IRF1/PARP1/FOSL1/EP300/PIK3R1/AKT1/HSP90AA1/PTPN22/NLRP3/LTF/S100A9/MAPK8/TNF/TLR4/XIAP/RIPK2	28
BP	GO:0032755	positive regulation of interleukin-6 production	17/303	102/18805	0.166666666666667	10.3437843784378	12.1088905596112	5.94101742876982e-13	1.01948098531892e-11	4.18601189256587e-12	SYK/IL6/APP/LEP/TLR9/HMGB1/IL1A/TGFB1/RELA/NOS2/IL17A/IFNG/IL1B/STAT3/TNF/TLR4/RIPK2	17
BP	GO:0021782	glial cell development	19/303	135/18805	0.140740740740741	8.73475125290307	11.5419230346158	5.95368490224031e-13	1.01948098531892e-11	4.18601189256587e-12	VIM/MAPK1/IL6/MAP2K1/APP/S100A8/TGFB1/PTEN/IFNG/IL1B/AKT1/MAPK3/EGFR/ERBB2/S100A9/SOD1/ADORA2A/TNF/TLR4	19
BP	GO:0048638	regulation of developmental growth	28/303	327/18805	0.0856269113149847	5.31423784580293	10.0713473925336	6.28922666487635e-13	1.07377940301789e-11	4.40896241887149e-12	ABL1/RPS6KB1/CDK1/APP/FGFR1/PPARD/LEP/CDKN1B/GSK3B/CXCR4/PTEN/FGFR2/PPARA/AKT1/APOE/VEGFA/BCL2/FN1/ADRB2/PIK3CA/STAT3/SOD1/G6PD/CDKN1A/AR/SPP1/CDH1/MAPK14	28
BP	GO:0015732	prostaglandin transport	11/303	30/18805	0.366666666666667	22.7563256325633	15.2613622866912	6.59895572070323e-13	1.12009096810304e-11	4.59911874841708e-12	MIF/PTGES/LEP/PTGS2/IL1A/NOS2/SLCO1B1/IL1B/PLA2G4A/SLC22A6/PLA2G10	11
BP	GO:2000629	negative regulation of miR metabolic process	11/303	30/18805	0.366666666666667	22.7563256325633	15.2613622866912	6.59895572070323e-13	1.12009096810304e-11	4.59911874841708e-12	APP/PPARD/PPARG/TGFB1/RELA/ESR1/PPARA/HIF1A/SMAD3/VEGFA/TNF	11
BP	GO:0046456	icosanoid biosynthetic process	14/303	61/18805	0.229508196721311	14.243899799816	13.258267075648	6.72173173056012e-13	1.13761401556166e-11	4.67106877604102e-12	SYK/CYP2C8/MIF/PTGES/PTGS2/PLA2G1B/ALOX5AP/IL1B/ALOX5/PLA2G4A/CYP2C9/SIRT1/PTGS1/PLA2G10	14
BP	GO:0002790	peptide secretion	25/303	257/18805	0.0972762645914397	6.03722823644232	10.4051116433789	6.74152838699296e-13	1.13765734113255e-11	4.67124667181114e-12	INS/IL6/PARK7/NR1H4/PPARD/LEP/S100A8/SREBF1/JAK2/SMAD2/PIM3/TRPV1/F2/NOS2/ABCA1/IFNG/IL1B/HIF1A/ALOX5/CHRM3/MMP7/PRKCB/EGFR/TNF/PRKCA	25
BP	GO:0042886	amide transport	28/303	328/18805	0.0853658536585366	5.29803590115109	10.0491268521834	6.7780674043917e-13	1.14051758463493e-11	4.6829908960674e-12	INS/IL6/CA2/PARK7/NR1H4/PPARD/LEP/S100A8/SREBF1/JAK2/ABCB1/SMAD2/PIM3/TRPV1/F2/NOS2/ABCA1/IFNG/IL1B/HIF1A/ALOX5/CHRM3/MMP7/PRKCB/EGFR/ABCG2/TNF/PRKCA	28
BP	GO:0032370	positive regulation of lipid transport	16/303	88/18805	0.181818181818182	11.2841284128413	12.3745041009251	7.08597199229484e-13	1.18889132389454e-11	4.88161455922996e-12	NFKBIA/MIF/PTGES/ADIPOQ/PPARG/CYP19A1/IL1A/RXRA/ABCA1/IL1B/CES1/APOE/PLA2G4A/SIRT1/SPP1/PLA2G10	16
BP	GO:0002758	innate immune response-activating signaling pathway	27/303	305/18805	0.0885245901639344	5.4940756370719	10.1261	7.5248769583086e-13	1.25890326584117e-11	5.16908517009039e-12	SYK/CD274/SQSTM1/NFKBIA/NR1H4/APP/TLR9/HMGB1/S100A8/CHUK/RELA/ESR1/IRF1/PARP1/FOSL1/EP300/PIK3R1/AKT1/PTPN22/NLRP3/LTF/S100A9/MAPK8/TNF/TLR4/XIAP/RIPK2	27
BP	GO:1903038	negative regulation of leukocyte cell-cell adhesion	20/303	155/18805	0.129032258064516	8.00809113169382	11.211488321598	7.68278279825747e-13	1.28163786393854e-11	5.26243394204274e-12	CD274/IL10/CD86/PTPN2/PLA2G2A/HMGB1/TGFB1/IRF1/CASP3/CDKN2A/PPARA/AKT1/IL2/PTPN22/CTSG/ERBB2/ADORA2A/FOXP3/IDO1/MIR21	20
BP	GO:0008217	regulation of blood pressure	22/303	194/18805	0.11340206185567	7.03803885543194	10.8180506638939	7.73955467466805e-13	1.28741963759764e-11	5.28617403493869e-12	ADIPOQ/LEP/PTGS2/PPARG/TRPV1/NOS2/PPARA/SMAD3/CYP11B2/ACE2/ADH5/ADRB2/CTSG/AGT/HSD11B2/NOS3/CYP11B1/SOD1/ATP1A1/PTGS1/AR/TNF	22
BP	GO:0030879	mammary gland development	19/303	137/18805	0.138686131386861	8.60723663607237	11.4360332820682	7.80542274008522e-13	1.29467724195944e-11	5.31597392194738e-12	MAPK1/XDH/STAT6/CYP19A1/JAK2/FASN/TGFB1/ESR1/EGF/NFKB1/FGFR2/CCND1/HIF1A/AKT1/VEGFA/VDR/AR/BAX/SLC29A1	19
BP	GO:0006693	prostaglandin metabolic process	13/303	50/18805	0.26	16.136303630363	13.7146079140726	7.94097515691409e-13	1.31341924328278e-11	5.39292900160045e-12	AKR1C2/MIF/PTGES/GSTM1/PTGS2/CES2/IL1B/AKR1C1/PLA2G4A/SIRT1/GSTP1/PTGS1/PLA2G10	13
BP	GO:0009408	response to heat	17/303	104/18805	0.163461538461538	10.1448654480833	11.9673687093461	8.26291479728425e-13	1.3627957492858e-11	5.59567004760177e-12	HMOX1/PTGS2/IL1A/MTOR/GSK3B/TRPV1/THBS1/EP300/HSPB1/AKT1/HSP90AA1/NOS3/EIF2S1/SIRT1/SOD1/CXCL10/CDKN1A	17
BP	GO:0009914	hormone transport	28/303	331/18805	0.0845921450151057	5.2500174488748	9.98300612421824	8.47022079563818e-13	1.39304026757643e-11	5.71985472105094e-12	INS/IL6/PARK7/NR1H4/FGFR1/PPARD/ADIPOQ/LEP/PPARG/CYP19A1/SREBF1/JAK2/SMAD2/PIM3/F2/NOS2/IFNG/SLCO1B1/IL1B/HIF1A/ALOX5/CHRM3/PRKCB/EGFR/AGT/TNF/SPP1/PRKCA	28
BP	GO:0038065	collagen-activated signaling pathway	14/303	62/18805	0.225806451612903	14.0141594804642	13.1349829625388	8.55771379214584e-13	1.40254407623311e-11	5.7588775734969e-12	SYK/FGFR1/JAK2/FGFR2/MET/IGF1R/PDGFRA/EGFR/COL1A1/ERBB2/KIT/FLT4/KDR/FLT3	14
BP	GO:0009266	response to temperature stimulus	21/303	175/18805	0.12	7.44752475247525	10.9658603838627	8.57618844278579e-13	1.40254407623311e-11	5.7588775734969e-12	HMOX1/NFKBIA/PTGS2/IL1A/MTOR/GSK3B/TRPV1/CXCR4/PRKAA1/THBS1/EP300/HSPB1/AKT1/HSP90AA1/ADRB2/NOS3/EIF2S1/SIRT1/SOD1/CXCL10/CDKN1A	21
BP	GO:0015833	peptide transport	26/303	283/18805	0.0918727915194346	5.70187407433323	10.1989947608738	8.66900429116597e-13	1.41255309356779e-11	5.799974824156e-12	INS/IL6/CA2/PARK7/NR1H4/PPARD/LEP/S100A8/SREBF1/JAK2/SMAD2/PIM3/TRPV1/F2/NOS2/ABCA1/IFNG/IL1B/HIF1A/ALOX5/CHRM3/MMP7/PRKCB/EGFR/TNF/PRKCA	26
BP	GO:0050730	regulation of peptidyl-tyrosine phosphorylation	20/303	156/18805	0.128205128205128	7.95675721418296	11.1655075344585	8.68591562173252e-13	1.41255309356779e-11	5.799974824156e-12	ABL1/SYK/IL6/PTPN2/APP/ADIPOQ/JAK2/MTOR/TGFB1/IL3/EGF/NOX4/IFNG/VEGFA/EGFR/TP53/KIT/FLT3/RIPK2/CSF3	20
BP	GO:0046883	regulation of hormone secretion	25/303	262/18805	0.0954198473282443	5.9220139571209	10.2669296116033	1.03983902530412e-12	1.68633504326478e-11	6.92412967736592e-12	INS/IL6/NR1H4/FGFR1/PPARD/ADIPOQ/LEP/PPARG/CYP19A1/SREBF1/JAK2/PIM3/F2/NOS2/IFNG/IL1B/HIF1A/ALOX5/CHRM3/PRKCB/EGFR/AGT/TNF/SPP1/PRKCA	25
BP	GO:0006692	prostanoid metabolic process	13/303	51/18805	0.254901960784314	15.8199055199638	13.5619039535546	1.05050585434337e-12	1.69890141221864e-11	6.97572747138535e-12	AKR1C2/MIF/PTGES/GSTM1/PTGS2/CES2/IL1B/AKR1C1/PLA2G4A/SIRT1/GSTP1/PTGS1/PLA2G10	13
BP	GO:0051341	regulation of oxidoreductase activity	14/303	63/18805	0.222222222222222	13.7917125045838	13.014518203008	1.08449733663859e-12	1.74901481825758e-11	7.181494245535e-12	INS/ABL1/LEP/SNCA/ESR1/TERT/NFKB1/IFNG/IL1B/HIF1A/AKT1/POR/VDR/TNF	14
BP	GO:0007596	blood coagulation	24/303	241/18805	0.0995850622406639	6.18051846678444	10.3581707229956	1.19133318473067e-12	1.91600602251435e-11	7.86716389218769e-12	SYK/IL6/CD40LG/VKORC1/NFE2L2/PLAT/JAK2/F3/F2/THBS1/PLAU/HSPB1/APOE/SERPINE1/PDGFRA/PLA2G4A/SERPINA1/CTSG/PIK3CA/NOS3/ADORA2A/TLR4/PRKCA/MAPK14	24
BP	GO:0034644	cellular response to UV	16/303	91/18805	0.175824175824176	10.9121241794509	12.1294529734392	1.22066288785616e-12	1.95776841132192e-11	8.03864120145381e-12	MMP3/PCNA/PARP1/EP300/CASP9/MMP1/MYC/PIK3R1/TP53/EIF2S1/SIRT1/MMP9/CDKN1A/BAX/MMP2/MAPK14	16
BP	GO:0042307	positive regulation of protein import into nucleus	12/303	41/18805	0.292682926829268	18.1646945182323	14.0799914819991	1.28254175717732e-12	2.05136211821054e-11	8.42293907041555e-12	CDK1/LEP/PTGS2/JAK2/TGFB1/EP300/IFNG/SMAD3/PIK3R1/HSP90AA1/CDH1/MAPK14	12
BP	GO:0002221	pattern recognition receptor signaling pathway	26/303	288/18805	0.0902777777777778	5.60288320498717	10.0734441494207	1.29909740289024e-12	2.07214933688411e-11	8.50829185858324e-12	SYK/CD274/SQSTM1/NFKBIA/NR1H4/APP/TLR9/HMGB1/S100A8/CHUK/RELA/ESR1/IRF1/PARP1/FOSL1/PIK3R1/AKT1/PTPN22/NLRP3/LTF/S100A9/MAPK8/TNF/TLR4/XIAP/RIPK2	26
BP	GO:0006801	superoxide metabolic process	15/303	77/18805	0.194805194805195	12.0901375851871	12.4788249770232	1.30291840497837e-12	2.07256583436724e-11	8.51000200663182e-12	MPO/SYK/PARK7/CRP/APP/NFE2L2/TGFB1/NOX4/NOS2/NQO1/EGFR/AGT/NOS3/SOD1/GSTP1	15
BP	GO:0030183	B cell differentiation	19/303	141/18805	0.134751773049645	8.36305971022634	11.2305910459594	1.32312676463553e-12	2.09897657321745e-11	8.61844509533139e-12	ABL1/SYK/IL4/IL6/IL10/PTPN2/CD40LG/TLR9/VCAM1/EP300/PIK3R1/BCL2/IL2/TP53/MMP14/KIT/FLT3/BAX/HDAC9	19
BP	GO:0046824	positive regulation of nucleocytoplasmic transport	14/303	64/18805	0.21875	13.5762169966997	12.8967632125111	1.36824810583905e-12	2.1646577370095e-11	8.88813343352541e-12	CDK1/LEP/PTGS2/JAK2/TGFB1/GSK3B/EP300/IFNG/IL1B/SMAD3/PIK3R1/HSP90AA1/CDH1/MAPK14	14
BP	GO:0032609	type II interferon production	18/303	124/18805	0.145161290322581	9.00910252315554	11.4506919838659	1.42722521555866e-12	2.23368419488778e-11	9.17155762460024e-12	ABL1/CD274/IL10/NR1H4/APP/DDIT3/TLR9/PDE4D/HMGB1/JAK2/IL1B/IL2/PTPN22/PDE4B/FOXP3/TNF/TLR4/RIPK2	18
BP	GO:0032649	regulation of type II interferon production	18/303	124/18805	0.145161290322581	9.00910252315554	11.4506919838659	1.42722521555866e-12	2.23368419488778e-11	9.17155762460024e-12	ABL1/CD274/IL10/NR1H4/APP/DDIT3/TLR9/PDE4D/HMGB1/JAK2/IL1B/IL2/PTPN22/PDE4B/FOXP3/TNF/TLR4/RIPK2	18
BP	GO:0045446	endothelial cell differentiation	18/303	124/18805	0.145161290322581	9.00910252315554	11.4506919838659	1.42722521555866e-12	2.23368419488778e-11	9.17155762460024e-12	S1PR2/XDH/TJP1/PDE4D/FASN/CXCR4/S1PR1/MET/IL1B/CTNNB1/VEGFA/S1PR3/FOXP3/KDR/GSTM3/ICAM1/MIR21/TNF	18
BP	GO:0071887	leukocyte apoptotic process	18/303	124/18805	0.145161290322581	9.00910252315554	11.4506919838659	1.42722521555866e-12	2.23368419488778e-11	9.17155762460024e-12	BCL2L1/IL6/CD274/IL10/MIF/FAS/CASP3/RIPK1/CDKN2A/CASP9/HIF1A/AKT1/BCL2/IL2/TP53/SIRT1/IDO1/BAX	18
BP	GO:0048010	vascular endothelial growth factor receptor signaling pathway	17/303	108/18805	0.157407407407407	9.76912969074685	11.6955191406096	1.56357485095934e-12	2.44051817219444e-11	1.00208225949729e-11	FGFR1/FGFR2/MET/IL1B/HIF1A/IGF1R/HSPB1/VEGFA/PRKCB/PDGFRA/EGFR/ERBB2/KIT/FLT4/KDR/FLT3/MAPK14	17
BP	GO:0032770	positive regulation of monooxygenase activity	10/303	24/18805	0.416666666666667	25.8594609460946	15.5946297759442	1.63432872683805e-12	2.54413418386394e-11	1.04462722731472e-11	INS/ESR1/TERT/IFNG/IL1B/HIF1A/AKT1/POR/VDR/TNF	10
BP	GO:0045428	regulation of nitric oxide biosynthetic process	14/303	65/18805	0.215384615384615	13.3673521198274	12.7816143073474	1.7188364963662e-12	2.66855095515841e-11	1.09571303389408e-11	IL10/APP/PTGS2/JAK2/ESR1/TRPV1/IFNG/IL1B/SMAD3/AKT1/APOE/HSP90AA1/TNF/TLR4	14
BP	GO:0043405	regulation of MAP kinase activity	17/303	109/18805	0.155963302752294	9.67950464771248	11.6297649303451	1.82585882165059e-12	2.82716756905578e-11	1.16084137289151e-11	LRRK2/DUSP1/FGFR1/ADIPOQ/ERN1/PLA2G1B/THBS1/ELANE/IL1B/APOE/PTPN22/AGT/ERBB2/GSTP1/FLT3/TNF/TLR4	17
BP	GO:0050817	coagulation	24/303	246/18805	0.0975609756097561	6.0548981727441	10.2126812280669	1.86001343768014e-12	2.87241332471452e-11	1.17941938209454e-11	SYK/IL6/CD40LG/VKORC1/NFE2L2/PLAT/JAK2/F3/F2/THBS1/PLAU/HSPB1/APOE/SERPINE1/PDGFRA/PLA2G4A/SERPINA1/CTSG/PIK3CA/NOS3/ADORA2A/TLR4/PRKCA/MAPK14	24
BP	GO:0031099	regeneration	22/303	203/18805	0.108374384236453	6.72600757612707	10.4968070565422	1.95066611359542e-12	3.00443865432607e-11	1.23362927985943e-11	IL6/IL10/CCNA2/CDK1/MAP2K1/PPARD/PCNA/JAK2/BRAF/TGFB1/CDKN1B/TYMS/CCND1/IGF1R/EGFR/BCL2/CDKN1A/FLT3/TNF/MMP2/SPP1/CFLAR	22
BP	GO:0002699	positive regulation of immune effector process	25/303	270/18805	0.0925925925925926	5.74654687690991	10.0531105517978	2.03753057283741e-12	3.1299480198046e-11	1.28516370807215e-11	SYK/IL4/IL6/IL10/CD86/MIF/STAT6/TLR9/TGFB1/PRKAA1/NOS2/IL17A/EP300/IFNG/IL1B/IL2/NLRP3/SIRT1/KIT/FOXP3/MIR21/TNF/TLR4/RIPK2/IL13	25
BP	GO:0032613	interleukin-10 production	14/303	66/18805	0.212121212121212	13.1648164816482	12.6689733016503	2.15031371045482e-12	3.28585995335117e-11	1.34918149922445e-11	SYK/IL4/IL6/CD274/CD40LG/TLR9/HMGB1/THBS1/HGF/STAT3/FOXP3/IDO1/TLR4/IL13	14
BP	GO:0032653	regulation of interleukin-10 production	14/303	66/18805	0.212121212121212	13.1648164816482	12.6689733016503	2.15031371045482e-12	3.28585995335117e-11	1.34918149922445e-11	SYK/IL4/IL6/CD274/CD40LG/TLR9/HMGB1/THBS1/HGF/STAT3/FOXP3/IDO1/TLR4/IL13	14
BP	GO:0002366	leukocyte activation involved in immune response	27/303	319/18805	0.0846394984326019	5.25295633011577	9.80396806033743	2.18009267900956e-12	3.32264386837531e-11	1.36428505760009e-11	ABL1/SYK/IL4/IL6/IL10/CD86/PTGER4/CD40LG/STAT6/HMGB1/MTOR/TGFB1/EP300/IFNG/PIK3R1/IL2/TP53/NLRP3/STAT3/KIT/FOXP3/ICAM1/MIR21/TNF/TLR4/RIPK2/IL13	27
BP	GO:0007599	hemostasis	24/303	248/18805	0.0967741935483871	6.00606834877036	10.1556056503323	2.21598287051214e-12	3.36852539742081e-11	1.38312411678798e-11	SYK/IL6/CD40LG/VKORC1/NFE2L2/PLAT/JAK2/F3/F2/THBS1/PLAU/HSPB1/APOE/SERPINE1/PDGFRA/PLA2G4A/SERPINA1/CTSG/PIK3CA/NOS3/ADORA2A/TLR4/PRKCA/MAPK14	24
BP	GO:0060541	respiratory system development	23/303	226/18805	0.101769911504425	6.31611612488683	10.2890341453736	2.26949348330517e-12	3.44088308849028e-11	1.41283434774837e-11	MAPK1/MAP2K1/FGFR1/HSD11B1/CYP1A2/SREBF1/TGFB1/CEBPA/SMAD2/FGFR2/MMP12/EP300/CTNNB1/VEGFA/MAPK3/PDGFRA/EGFR/NOS3/MMP14/FLT4/KDR/TNF/IL13	23
BP	GO:0006109	regulation of carbohydrate metabolic process	21/303	184/18805	0.114130434782609	7.08324	10.6115718782084	2.29991524230262e-12	3.47794975082749e-11	1.42805400280772e-11	INS/PRKAA2/PTPN2/APP/ADIPOQ/LEP/MTOR/TGFB1/SNCA/EGF/GSK3B/NFKB1/PRKAA1/PPARA/EP300/IFNG/HIF1A/AKT1/TP53/STAT3/SIRT1	21
BP	GO:0002534	cytokine production involved in inflammatory response	15/303	80/18805	0.1875	11.6367574257426	12.2005787550484	2.34665883418097e-12	3.5216300691511e-11	1.44598923991433e-11	MAPK9/IL6/LEP/F2/NOS2/IL17A/PPARA/HIF1A/ALOX5/STAT3/MIR21/TNF/TLR4/PLA2G10/MAPK14	15
BP	GO:1900015	regulation of cytokine production involved in inflammatory response	15/303	80/18805	0.1875	11.6367574257426	12.2005787550484	2.34665883418097e-12	3.5216300691511e-11	1.44598923991433e-11	MAPK9/IL6/LEP/F2/NOS2/IL17A/PPARA/HIF1A/ALOX5/STAT3/MIR21/TNF/TLR4/PLA2G10/MAPK14	15
BP	GO:0046879	hormone secretion	27/303	320/18805	0.084375	5.23654084158416	9.78168687607341	2.3469468684827e-12	3.5216300691511e-11	1.44598923991433e-11	INS/IL6/PARK7/NR1H4/FGFR1/PPARD/ADIPOQ/LEP/PPARG/CYP19A1/SREBF1/JAK2/SMAD2/PIM3/F2/NOS2/IFNG/IL1B/HIF1A/ALOX5/CHRM3/PRKCB/EGFR/AGT/TNF/SPP1/PRKCA	27
BP	GO:0010507	negative regulation of autophagy	16/303	95/18805	0.168421052631579	10.4526663192635	11.8199688926933	2.44086400773564e-12	3.64377185975305e-11	1.49614093429626e-11	BCL2L1/HMOX1/LRRK2/IL10/LEP/MTOR/SNCA/MET/EP300/AKT1/BCL2/PTPN22/TP53/HGF/PIK3CA/STAT3	16
BP	GO:0038084	vascular endothelial growth factor signaling pathway	16/303	95/18805	0.168421052631579	10.4526663192635	11.8199688926933	2.44086400773564e-12	3.64377185975305e-11	1.49614093429626e-11	XDH/FGFR1/RELA/FGFR2/MET/IGF1R/VEGFA/PDGFRA/EGFR/PIK3CA/ERBB2/KIT/FLT4/KDR/FLT3/MIR21	16
BP	GO:0032611	interleukin-1 beta production	17/303	111/18805	0.153153153153153	9.50509915856451	11.5007681590914	2.47737519482522e-12	3.67940775108991e-11	1.51077311155964e-11	EGR1/IL6/APP/CASP8/JAK2/RELA/IL17A/IFNG/SMAD3/HSPB1/S1PR3/NLRP3/STAT3/GSTP1/TNF/TLR4/RIPK2	17
BP	GO:0032651	regulation of interleukin-1 beta production	17/303	111/18805	0.153153153153153	9.50509915856451	11.5007681590914	2.47737519482522e-12	3.67940775108991e-11	1.51077311155964e-11	EGR1/IL6/APP/CASP8/JAK2/RELA/IL17A/IFNG/SMAD3/HSPB1/S1PR3/NLRP3/STAT3/GSTP1/TNF/TLR4/RIPK2	17
BP	GO:0050866	negative regulation of cell activation	23/303	227/18805	0.101321585903084	6.28829182477719	10.2580771118947	2.48912362692562e-12	3.68744981067709e-11	1.51407519934326e-11	CD274/IL10/CD86/PTPN2/PLA2G2A/HMGB1/TGFB1/IRF1/CASP3/F2/CDKN2A/APOE/PDGFRA/FN1/IL2/PTPN22/CTSG/NOS3/ERBB2/ADORA2A/FOXP3/IDO1/MIR21	23
BP	GO:0071322	cellular response to carbohydrate stimulus	20/303	165/18805	0.121212121212121	7.52275227522752	10.7692882212242	2.5166827615271e-12	3.71881396893675e-11	1.52695339338179e-11	PRKAA2/NR1H4/PPARD/LEP/ERN1/TGFB1/SMAD2/PIM3/NOX4/PRKAA1/PPARA/TH/HIF1A/SMAD3/IGF1R/PRKCB/PIK3CA/COL1A1/ICAM1/SLC29A1	20
BP	GO:0071478	cellular response to radiation	21/303	185/18805	0.113513513513514	7.04495584693604	10.5736822713849	2.55713267171185e-12	3.76901934549529e-11	1.5475678340993e-11	BCL2L1/EGR1/MMP3/PCNA/TGFB1/PARP1/EP300/CASP9/MMP1/MYC/PIK3R1/TP53/EIF2S1/SIRT1/MMP9/CDKN1A/BAX/MIR21/TNF/MMP2/MAPK14	21
BP	GO:0080164	regulation of nitric oxide metabolic process	14/303	67/18805	0.208955223880597	12.9683266834146	12.5587471375407	2.67933833933974e-12	3.93916863930201e-11	1.61743151744831e-11	IL10/APP/PTGS2/JAK2/ESR1/TRPV1/IFNG/IL1B/SMAD3/AKT1/APOE/HSP90AA1/TNF/TLR4	14
BP	GO:0003158	endothelium development	19/303	147/18805	0.129251700680272	8.02171033429874	10.937199396062	2.82657319480433e-12	4.13475104023889e-11	1.69773809188062e-11	S1PR2/XDH/TJP1/PDE4D/FASN/CXCR4/S1PR1/MET/IL1B/CTNNB1/VEGFA/S1PR3/CXCL10/FOXP3/KDR/GSTM3/ICAM1/MIR21/TNF	19
BP	GO:0045598	regulation of fat cell differentiation	19/303	147/18805	0.129251700680272	8.02171033429874	10.937199396062	2.82657319480433e-12	4.13475104023889e-11	1.69773809188062e-11	INS/IL6/PPARD/ADIPOQ/LEP/DDIT3/PTGS2/PPARG/TGFB1/CEBPA/SMAD3/ALOX5/AKT1/VEGFA/AXIN2/SIRT1/MIR21/TNF/MAPK14	19
BP	GO:0032963	collagen metabolic process	17/303	112/18805	0.151785714285714	9.42023220179161	11.4374885840622	2.87869786107605e-12	4.20044585142476e-11	1.72471252935067e-11	VIM/IL6/PPARD/MMP3/MMP8/TGFB1/F2/MMP12/MMP1/HIF1A/MMP7/MMP14/COL1A1/MMP9/MMP13/MIR21/MMP2	17
BP	GO:1990874	vascular associated smooth muscle cell proliferation	16/303	96/18805	0.166666666666667	10.3437843784378	11.7454655155266	2.88694061477513e-12	4.2019420648052e-11	1.72532687793535e-11	IL10/ADIPOQ/DDIT3/ERN1/PPARG/JAK2/TERT/CDKN1B/PTEN/FGFR2/JUN/MMP9/CDKN1A/MIR21/TNF/MMP2	16
BP	GO:0002761	regulation of myeloid leukocyte differentiation	18/303	130/18805	0.138461538461538	8.59329779131759	11.1175	3.26140112719854e-12	4.73513151185783e-11	1.94425566606323e-11	IL4/FOS/RB1/PTPN2/ADIPOQ/CASP8/MTOR/TGFB1/RIPK1/IL17A/IFNG/MYC/CTNNB1/PIK3R1/LTF/TNF/TLR4/PRKCA	18
BP	GO:0071674	mononuclear cell migration	23/303	230/18805	0.1	6.20627062706271	10.1663098817966	3.27429658386605e-12	4.74202853514132e-11	1.94708759936103e-11	ABL1/MAPK1/IL6/DUSP1/MIF/APP/HMGB1/CYP19A1/TGFB1/CXCR4/S1PR1/THBS1/CCL2/ALOX5/AKT1/MAPK3/SERPINE1/CTSG/MMP14/CXCL10/ICAM1/TNF/MMP2	23
BP	GO:0030162	regulation of proteolysis	31/303	430/18805	0.072093023255814	4.47428812648707	9.32660283740666	3.29039284574698e-12	4.75351542132479e-11	1.9518041407056e-11	INS/MAPK9/LRRK2/IL10/PARK7/APP/CASP8/NFE2L2/TF/PLAT/CEBPA/EGF/GSK3B/F2/PTEN/CDKN2A/KEAP1/THBS1/IFNG/IL1B/PLAU/AKT1/APOE/SERPINE1/AXIN2/TP53/MMP14/STAT3/SIRT1/TNF/CDK2	31
BP	GO:1905954	positive regulation of lipid localization	17/303	113/18805	0.150442477876106	9.33686731505009	11.3749978260169	3.33974410141342e-12	4.81286885109628e-11	1.97617479268105e-11	NFKBIA/MIF/PTGES/ADIPOQ/PPARG/CYP19A1/IL1A/NFKB1/RXRA/ABCA1/IL1B/CES1/APOE/PLA2G4A/SIRT1/SPP1/PLA2G10	17
BP	GO:0043254	regulation of protein-containing complex assembly	31/303	431/18805	0.0719257540603248	4.4639069475393	9.30979446659077	3.49494113229588e-12	5.0240857462288e-11	2.06290092565145e-11	MAPK9/ABL1/SYK/RB1/PARK7/PTGER4/MMP3/HMGB1/MTOR/TGFB1/SNCA/CDKN1B/GSK3B/MET/ABCA1/EP300/IFNG/MMP1/APOE/VEGFA/HSP90AA1/HSPA5/PTPN22/CSF2/TP53/MAPK8/OPRD1/BAX/TNF/TLR4/CSF3	31
BP	GO:0002285	lymphocyte activation involved in immune response	23/303	231/18805	0.0995670995670996	6.17940365465118	10.1360822366864	3.58416528987511e-12	5.12702956207688e-11	2.10516988835029e-11	ABL1/IL4/IL6/IL10/CD86/PTGER4/CD40LG/STAT6/HMGB1/MTOR/TGFB1/EP300/IFNG/PIK3R1/IL2/TP53/NLRP3/STAT3/FOXP3/ICAM1/MIR21/TLR4/RIPK2	23
BP	GO:0002440	production of molecular mediator of immune response	23/303	231/18805	0.0995670995670996	6.17940365465118	10.1360822366864	3.58416528987511e-12	5.12702956207688e-11	2.10516988835029e-11	SYK/IL4/IL6/IL10/CD86/MIF/CD40LG/STAT6/TLR9/TGFB1/IL17A/ELANE/IL1B/MMP7/IL2/NLRP3/SIRT1/KIT/FOXP3/TNF/TLR4/RIPK2/IL13	23
BP	GO:0009267	cellular response to starvation	21/303	191/18805	0.109947643979058	6.82364833341973	10.352114522875	4.76256102116497e-12	6.79598781010354e-11	2.7904479048157e-11	MAPK1/LRRK2/PRKAA2/FOS/ALB/FAS/NFE2L2/SREBF1/MTOR/SLC2A1/PRKAA1/PPARA/IGF1R/MAPK3/HSPA5/BCL2/TP53/EIF2S1/SIRT1/MAPK8/CDKN1A	21
BP	GO:0050731	positive regulation of peptidyl-tyrosine phosphorylation	17/303	116/18805	0.146551724137931	9.09539660862638	11.1920899092412	5.16738284669949e-12	7.34364959983616e-11	3.01531906945125e-11	ABL1/SYK/IL6/ADIPOQ/JAK2/MTOR/TGFB1/IL3/EGF/NOX4/IFNG/VEGFA/TP53/KIT/FLT3/RIPK2/CSF3	17
BP	GO:0001558	regulation of cell growth	30/303	410/18805	0.0731707317073171	4.54117362955808	9.27740147590535	5.17158422523673e-12	7.34364959983616e-11	3.01531906945125e-11	INS/ABL1/RB1/PPARD/S100A8/MTOR/TGFB1/CDKN1B/GSK3B/CXCR4/F2/CDKN2A/PPARA/SMAD3/AKT1/APOE/VEGFA/EGFR/BCL2/FN1/IL2/AGT/TP53/MMP14/ERBB2/S100A9/G6PD/CDKN1A/SPP1/CDH1	30
BP	GO:0032310	prostaglandin secretion	9/303	19/18805	0.473684210526316	29.3981240229286	15.8484352637775	5.21542809204195e-12	7.38788865008959e-11	3.03348372314695e-11	MIF/PTGES/LEP/PTGS2/IL1A/NOS2/IL1B/PLA2G4A/PLA2G10	9
BP	GO:0050864	regulation of B cell activation	18/303	134/18805	0.134328358208955	8.33678143933796	10.9071500722252	5.51951821056625e-12	7.79966869463998e-11	3.20256153709657e-11	SYK/IL4/IL6/IL10/MIF/STAT6/TLR9/TGFB1/CASP3/AHR/CDKN2A/BCL2/IL2/MMP14/FOXP3/CDKN1A/TLR4/IL13	18
BP	GO:0043123	positive regulation of canonical NF-kappaB signal transduction	22/303	214/18805	0.102803738317757	6.38027821473736	10.1297176930848	5.65662210269332e-12	7.97405662999528e-11	3.27416561621423e-11	HMOX1/ABL1/CD40LG/ADIPOQ/CASP8/TLR9/CHUK/IL1A/TGFB1/RELA/PARP1/RIPK1/IL1B/VEGFA/PRKCB/STAT3/LTF/TNF/TLR4/XIAP/RIPK2/CFLAR	22
BP	GO:0046777	protein autophosphorylation	20/303	173/18805	0.115606936416185	7.17487933764475	10.4414036796314	6.12112090807985e-12	8.60801109343983e-11	3.53446874707586e-11	INS/ABL1/LRRK2/FGFR1/ADIPOQ/ERN1/JAK2/RIPK1/GSK3B/FGFR2/IGF1R/AKT1/VEGFA/MAPK3/PDGFRA/EGFR/KIT/FLT4/KDR/FLT3	20
BP	GO:0038063	collagen-activated tyrosine kinase receptor signaling pathway	13/303	58/18805	0.224137931034483	13.9106065778992	12.6017787800142	6.29224280430727e-12	8.82733436305468e-11	3.62452337567072e-11	SYK/FGFR1/FGFR2/MET/IGF1R/PDGFRA/EGFR/COL1A1/ERBB2/KIT/FLT4/KDR/FLT3	13
BP	GO:0042759	long-chain fatty acid biosynthetic process	10/303	27/18805	0.37037037037037	22.9861875076397	14.6299970790332	6.73566160806283e-12	9.42668795243794e-11	3.870619309694e-11	CYP3A4/CYP2C8/GSTM1/CYP2D6/CYP1A2/CYP2E1/ALOX5/CYP1A1/CYP2C9/GSTP1	10
BP	GO:0033209	tumor necrosis factor-mediated signaling pathway	17/303	118/18805	0.144067796610169	8.94123734407339	11.0737951210993	6.86178422564832e-12	9.58016972703226e-11	3.93363927210585e-11	SYK/NFKBIA/NR1H4/PTPN2/ADIPOQ/CASP8/FAS/MMP8/JAK2/CHUK/RELA/RIPK1/TP53/GSTP1/TNF/XIAP/STAT1	17
BP	GO:1902107	positive regulation of leukocyte differentiation	21/303	195/18805	0.107692307692308	6.68367605991368	10.2096424672583	7.11650711541518e-12	9.88430202693623e-11	4.05851667959504e-11	SYK/IL4/FOS/IL10/CD86/RB1/CASP8/HMGB1/TGFB1/RIPK1/IL17A/EP300/IFNG/IL2/NLRP3/MMP14/FOXP3/MIR21/TNF/RIPK2/PRKCA	21
BP	GO:1903708	positive regulation of hemopoiesis	21/303	195/18805	0.107692307692308	6.68367605991368	10.2096424672583	7.11650711541518e-12	9.88430202693623e-11	4.05851667959504e-11	SYK/IL4/FOS/IL10/CD86/RB1/CASP8/HMGB1/TGFB1/RIPK1/IL17A/EP300/IFNG/IL2/NLRP3/MMP14/FOXP3/MIR21/TNF/RIPK2/PRKCA	21
BP	GO:0050868	negative regulation of T cell activation	18/303	136/18805	0.132352941176471	8.21418171228887	10.8052072360017	7.13055110153421e-12	9.88430202693623e-11	4.05851667959504e-11	CD274/IL10/CD86/PTPN2/PLA2G2A/HMGB1/TGFB1/IRF1/CASP3/CDKN2A/IL2/PTPN22/CTSG/ERBB2/ADORA2A/FOXP3/IDO1/MIR21	18
BP	GO:0071326	cellular response to monosaccharide stimulus	19/303	155/18805	0.12258064516129	7.60768657510912	10.5709243041351	7.3557526311677e-12	1.0172254588755e-10	4.17675065017673e-11	PRKAA2/NR1H4/PPARD/LEP/ERN1/TGFB1/SMAD2/PIM3/NOX4/PRKAA1/PPARA/TH/HIF1A/SMAD3/IGF1R/PIK3CA/COL1A1/ICAM1/SLC29A1	19
BP	GO:0019369	arachidonate metabolic process	13/303	59/18805	0.220338983050847	13.6748335850534	12.4781747278975	7.95498335449379e-12	1.09748609217685e-10	4.50630261862195e-11	CYP2C8/CYP2D6/PTGS2/CYP1A2/CYP1B1/CYP2E1/ALOX5/PLA2G4A/CYP2C19/CYP1A1/CYP2C9/PTGS1/PLA2G10	13
BP	GO:0035296	regulation of tube diameter	19/303	156/18805	0.121794871794872	7.55891935347381	10.5269827887358	8.25543190351e-12	1.13356425807158e-10	4.65444038055392e-11	INS/ABL1/CRP/PPARD/LEP/PTGS2/APOE/VEGFA/EGFR/ACE2/ADRB2/AGT/NOS3/SOD1/ADORA2A/MIR21/TNF/MMP2/HRH2	19
BP	GO:0097746	blood vessel diameter maintenance	19/303	156/18805	0.121794871794872	7.55891935347381	10.5269827887358	8.25543190351e-12	1.13356425807158e-10	4.65444038055392e-11	INS/ABL1/CRP/PPARD/LEP/PTGS2/APOE/VEGFA/EGFR/ACE2/ADRB2/AGT/NOS3/SOD1/ADORA2A/MIR21/TNF/MMP2/HRH2	19
BP	GO:0002700	regulation of production of molecular mediator of immune response	21/303	197/18805	0.106598984771574	6.61582148062522	10.1398996101176	8.66689754241487e-12	1.18726299981034e-10	4.87492862385738e-11	SYK/IL4/IL6/IL10/CD86/MIF/CD40LG/STAT6/TLR9/TGFB1/IL17A/IL1B/IL2/NLRP3/SIRT1/KIT/FOXP3/TNF/TLR4/RIPK2/IL13	21
BP	GO:0051092	positive regulation of NF-kappaB transcription factor activity	17/303	120/18805	0.141666666666667	8.79221672167217	10.9582749263636	9.06041011145301e-12	1.23825604856524e-10	5.08430723081537e-11	INS/CD40LG/S100A8/CHUK/RELA/PLA2G1B/RIPK1/IL1B/AGT/NLRP3/LTF/S100A9/AR/TNF/TLR4/RIPK2/CFLAR	17
BP	GO:0035150	regulation of tube size	19/303	157/18805	0.121019108280255	7.51077337033066	10.4834293238854	9.25697262197897e-12	1.26215678232228e-10	5.182444182057e-11	INS/ABL1/CRP/PPARD/LEP/PTGS2/APOE/VEGFA/EGFR/ACE2/ADRB2/AGT/NOS3/SOD1/ADORA2A/MIR21/TNF/MMP2/HRH2	19
BP	GO:0071901	negative regulation of protein serine/threonine kinase activity	14/303	73/18805	0.191780821917808	11.9024368190244	11.9434564764488	9.28242994305533e-12	1.26267072730066e-10	5.18455445171634e-11	ABL1/DUSP1/RB1/ADIPOQ/CDKN1B/PTEN/APC/CDKN2A/IL1B/AKT1/APOE/PTPN22/AGT/GSTP1	14
BP	GO:0006913	nucleocytoplasmic transport	27/303	340/18805	0.0794117647058823	4.92850902737332	9.35469549172161	9.68030444113337e-12	1.31066819665764e-10	5.3816331421821e-11	SYK/LRRK2/SQSTM1/TXNIP/NFKBIA/CDK1/PARK7/LEP/PTGS2/JAK2/TGFB1/CDKN1B/GSK3B/CDKN2A/MMP12/EP300/IFNG/IL1B/SMAD3/PIK3R1/AKT1/HSP90AA1/TP53/STAT3/CDKN1A/CDH1/MAPK14	27
BP	GO:0051169	nuclear transport	27/303	340/18805	0.0794117647058823	4.92850902737332	9.35469549172161	9.68030444113337e-12	1.31066819665764e-10	5.3816331421821e-11	SYK/LRRK2/SQSTM1/TXNIP/NFKBIA/CDK1/PARK7/LEP/PTGS2/JAK2/TGFB1/CDKN1B/GSK3B/CDKN2A/MMP12/EP300/IFNG/IL1B/SMAD3/PIK3R1/AKT1/HSP90AA1/TP53/STAT3/CDKN1A/CDH1/MAPK14	27
BP	GO:0002294	CD4-positive, alpha-beta T cell differentiation involved in immune response	15/303	88/18805	0.170454545454545	10.5788703870387	11.5258937002997	9.99510644788887e-12	1.34281122033226e-10	5.51361312150747e-11	IL6/CD86/PTGER4/STAT6/HMGB1/MTOR/EP300/IFNG/PIK3R1/IL2/NLRP3/STAT3/FOXP3/MIR21/RIPK2	15
BP	GO:0050810	regulation of steroid biosynthetic process	15/303	88/18805	0.170454545454545	10.5788703870387	11.5258937002997	9.99510644788887e-12	1.34281122033226e-10	5.51361312150747e-11	EGR1/MAPK1/NR1H4/LEP/SREBF1/IL1A/NFKB1/PRKAA1/IFNG/CES1/IGF1R/APOE/SIRT1/ATP1A1/TNF	15
BP	GO:0036006	cellular response to macrophage colony-stimulating factor stimulus	13/303	60/18805	0.216666666666667	13.4469196919692	12.3575360899735	1.00099634081793e-11	1.34281122033226e-10	5.51361312150747e-11	PTPN2/FGFR1/FGFR2/MET/IGF1R/PDGFRA/EGFR/ERBB2/KIT/FLT4/KDR/FLT3/TLR4	13
BP	GO:0048012	hepatocyte growth factor receptor signaling pathway	13/303	60/18805	0.216666666666667	13.4469196919692	12.3575360899735	1.00099634081793e-11	1.34281122033226e-10	5.51361312150747e-11	PTPN2/FGFR1/FGFR2/MET/IGF1R/PDGFRA/EGFR/HGF/ERBB2/KIT/FLT4/KDR/FLT3	13
BP	GO:0006953	acute-phase response	12/303	48/18805	0.25	15.5156765676568	12.8858570612679	1.02292734068734e-11	1.36281074999581e-10	5.59573164085499e-11	INS/IL6/CRP/PTGES/PTGS2/IL1A/TRPV1/F2/IL1B/FN1/SERPINA1/TNF	12
BP	GO:0032309	icosanoid secretion	12/303	48/18805	0.25	15.5156765676568	12.8858570612679	1.02292734068734e-11	1.36281074999581e-10	5.59573164085499e-11	SYK/MIF/PTGES/LEP/PLA2G2A/PTGS2/IL1A/PLA2G1B/NOS2/IL1B/PLA2G4A/PLA2G10	12
BP	GO:1902175	regulation of oxidative stress-induced intrinsic apoptotic signaling pathway	12/303	48/18805	0.25	15.5156765676568	12.8858570612679	1.02292734068734e-11	1.36281074999581e-10	5.59573164085499e-11	INS/IL10/PARK7/NFE2L2/PARP1/HIF1A/CTNNB1/HSPB1/AKT1/SIRT1/SOD1/MMP2	12
BP	GO:0046890	regulation of lipid biosynthetic process	21/303	199/18805	0.105527638190955	6.54933081247823	10.0711193405815	1.05296402100908e-11	1.3996247786107e-10	5.7468908716934e-11	INS/EGR1/MAPK1/NR1H4/LEP/PTGS2/SREBF1/IL1A/MTOR/NFKB1/PRKAA1/PPARA/IFNG/IL1B/CES1/IGF1R/AKT1/APOE/SIRT1/ATP1A1/TNF	21
BP	GO:0045089	positive regulation of innate immune response	29/303	395/18805	0.0734177215189873	4.55650248569161	9.14180319035248	1.09959588009107e-11	1.45827954758319e-10	5.98772867446784e-11	SYK/CD274/SQSTM1/NFKBIA/NR1H4/APP/TLR9/HMGB1/S100A8/CHUK/RELA/ESR1/IRF1/PARP1/FOSL1/MMP12/EP300/PIK3R1/AKT1/HSP90AA1/PTPN22/NLRP3/LTF/S100A9/MAPK8/TNF/TLR4/XIAP/RIPK2	29
BP	GO:0002287	alpha-beta T cell activation involved in immune response	15/303	89/18805	0.168539325842697	10.4600066748248	11.4476679833645	1.18485423214429e-11	1.55930801934489e-10	6.40255385548869e-11	IL6/CD86/PTGER4/STAT6/HMGB1/MTOR/EP300/IFNG/PIK3R1/IL2/NLRP3/STAT3/FOXP3/MIR21/RIPK2	15
BP	GO:0002293	alpha-beta T cell differentiation involved in immune response	15/303	89/18805	0.168539325842697	10.4600066748248	11.4476679833645	1.18485423214429e-11	1.55930801934489e-10	6.40255385548869e-11	IL6/CD86/PTGER4/STAT6/HMGB1/MTOR/EP300/IFNG/PIK3R1/IL2/NLRP3/STAT3/FOXP3/MIR21/RIPK2	15
BP	GO:0098586	cellular response to virus	15/303	89/18805	0.168539325842697	10.4600066748248	11.4476679833645	1.18485423214429e-11	1.55930801934489e-10	6.40255385548869e-11	IL6/JAK2/CHUK/TGFB1/NFKB1/MMP12/IFNG/HIF1A/SMAD3/HSP90AA1/NLRP3/CXCL10/BAX/MIR21/MAPK14	15
BP	GO:0042742	defense response to bacterium	27/303	343/18805	0.0787172011661808	4.88540253442254	9.2935320934746	1.18648823869767e-11	1.55930801934489e-10	6.40255385548869e-11	MPO/SYK/IL6/IL10/CRP/NR1H4/APP/PLA2G2A/TF/TLR9/S100A8/PLA2G1B/F2/NFKB1/NOS2/IL17A/ELANE/IL1B/SERPINE1/MMP7/CTSG/LTF/S100A9/TNF/TLR4/XIAP/RIPK2	27
BP	GO:0042102	positive regulation of T cell proliferation	16/303	105/18805	0.152380952380952	9.45717428885746	11.1208049660317	1.19813598912795e-11	1.57106930826643e-10	6.45084597275861e-11	SYK/IL4/IL6/CD274/CD86/CD40LG/LEP/VCAM1/HMGB1/JAK2/IL1A/IL1B/IL2/FOXP3/MIR21/RIPK2	16
BP	GO:0045787	positive regulation of cell cycle	27/303	344/18805	0.0784883720930233	4.87120078286898	9.27330201605299	1.26912577471821e-11	1.66041578885605e-10	6.81770463485523e-11	INS/ABL1/RPS6KB1/IL10/RB1/CDK1/APP/FGFR1/CCNB1/IL1A/TGFB1/EGF/TERT/FOSL1/CCNE1/FGFR2/CCND1/IL1B/IGF1R/AKT1/EGFR/CDK4/CYP1A1/FEN1/MIR21/TNF/PRKCA	27
BP	GO:0009615	response to virus	30/303	425/18805	0.0705882352941176	4.38089691322073	9.02174894754792	1.27441910904304e-11	1.66360270243242e-10	6.83079017379453e-11	BCL2L1/PRF1/ODC1/IL6/TLR9/JAK2/CHUK/TGFB1/RELA/IRF1/CXCR4/FOSL1/NFKB1/MMP12/IFNG/IL1B/HIF1A/SMAD3/HSPB1/HSP90AA1/BCL2/NLRP3/CXCL10/FOXP3/BAX/MIR21/TNF/PLA2G10/STAT1/MAPK14	30
BP	GO:0002702	positive regulation of production of molecular mediator of immune response	18/303	141/18805	0.127659574468085	7.92289867284601	10.5592303888785	1.32693225180572e-11	1.72827730872771e-10	7.0963455642312e-11	SYK/IL4/IL6/IL10/CD86/MIF/STAT6/TLR9/TGFB1/IL17A/IL1B/IL2/NLRP3/SIRT1/KIT/TLR4/RIPK2/IL13	18
BP	GO:0051881	regulation of mitochondrial membrane potential	14/303	75/18805	0.186666666666667	11.5850385038504	11.7541514534537	1.36750610341691e-11	1.77714744064582e-10	7.29700742683227e-11	BCL2L1/ABL1/LRRK2/PARK7/ALB/PARP1/TRPV1/CDKN2A/BCL2/SOD1/ADORA2A/OPRD1/KDR/BAX	14
BP	GO:0008585	female gonad development	16/303	106/18805	0.150943396226415	9.36795566349088	11.056055483811	1.39085864759498e-11	1.80346972077906e-10	7.40508730204712e-11	BCL2L1/LEP/CYP19A1/ESR1/CASP3/VEGFA/PDGFRA/BCL2/NOS3/MMP14/SIRT1/KIT/SOD1/KDR/BAX/MMP2	16
BP	GO:0002768	immune response-regulating cell surface receptor signaling pathway	28/303	372/18805	0.0752688172043011	4.67138649348806	9.15251947104766	1.41072706748862e-11	1.82516733042639e-10	7.49417817606236e-11	MAPK9/ABL1/SYK/MAPK1/SQSTM1/NFKBIA/PTPN2/PDE4D/CHUK/BRAF/RELA/NFKB1/NOS2/EP300/IFNG/PIK3R1/PRKCB/BCL2/PTPN22/PIK3CA/PDE4B/LTF/MAPK8/KIT/FOXP3/BAX/TLR4/RIPK2	28
BP	GO:0006091	generation of precursor metabolites and energy	32/303	484/18805	0.0661157024793388	4.10331942285138	8.85139394699845	1.42328721407706e-11	1.83733440362675e-10	7.5441364527226e-11	INS/IL4/PRKAA2/CDK1/PARK7/CYCS/APP/PPARD/ADIPOQ/LEP/CCNB1/CYP1A2/COX7C/MTOR/CEBPA/SNCA/GSK3B/PRKAA1/CAT/NOS2/PPARA/EP300/IFNG/HIF1A/AKT1/NDUFV2/POR/TP53/PIK3CA/STAT3/G6PD/TNF	32
BP	GO:0045619	regulation of lymphocyte differentiation	22/303	225/18805	0.0977777777777778	6.06835350201687	9.78751407020656	1.53772899343202e-11	1.98067659286753e-10	8.1327027109551e-11	ABL1/SYK/IL4/IL10/CD86/PTPN2/TLR9/HMGB1/BRAF/TGFB1/IRF1/CDKN2A/EP300/IFNG/IL2/NLRP3/MMP14/ERBB2/SOD1/FOXP3/MIR21/RIPK2	22
BP	GO:0031663	lipopolysaccharide-mediated signaling pathway	13/303	62/18805	0.209677419354839	13.0131480890024	12.1246781793606	1.56385666205873e-11	2.00988377185562e-10	8.25262804585892e-11	MAPK1/NFKBIA/MIF/JAK2/AKT1/MAPK3/PTPN22/NOS3/LTF/TLR4/RIPK2/PRKCA/MAPK14	13
BP	GO:0031214	biomineral tissue development	20/303	182/18805	0.10989010989011	6.82007761215682	10.0966370727665	1.57107683258001e-11	2.01471570909269e-10	8.27246808900811e-11	FGFR1/LEP/PTGS2/TGFB1/S1PR1/RXRA/FGFR2/ALPL/PPARA/HIF1A/SMAD3/ALOX5/AXIN2/ADRB2/NOS3/VDR/COL1A1/LTF/MMP13/SPP1	20
BP	GO:0043367	CD4-positive, alpha-beta T cell differentiation	16/303	107/18805	0.149532710280374	9.28040467598162	10.9921582024003	1.6119032097098e-11	2.05954351298874e-10	8.45653206168512e-11	IL6/CD86/PTGER4/STAT6/HMGB1/BRAF/MTOR/EP300/IFNG/PIK3R1/IL2/NLRP3/STAT3/FOXP3/MIR21/RIPK2	16
BP	GO:0002544	chronic inflammatory response	9/303	21/18805	0.428571428571429	26.5983026874116	15.0197904932996	1.61310862576926e-11	2.05954351298874e-10	8.45653206168512e-11	IL10/VCAM1/S100A8/CYP19A1/THBS1/S100A9/FOXP3/IDO1/TNF	9
BP	GO:0016098	monoterpenoid metabolic process	6/303	6/18805	1	62.0627062706271	19.1435023779812	1.66621561754571e-11	2.12269306900463e-10	8.71582556131825e-11	CYP3A4/CYP2D6/CYP1A2/CYP2E1/CYP2C19/CYP2C9	6
BP	GO:0042326	negative regulation of phosphorylation	22/303	226/18805	0.0973451327433628	6.04150238032653	9.75753518481807	1.67908758260964e-11	2.13442094016448e-10	8.76398046450584e-11	ABL1/XDH/DUSP1/RB1/PARK7/PTPN2/ADIPOQ/PDE4D/SNCA/CDKN1B/PTEN/APC/CDKN2A/IL1B/HSPB1/AKT1/APOE/PTPN22/AGT/SIRT1/GSTP1/CDKN1A	22
BP	GO:0010212	response to ionizing radiation	18/303	143/18805	0.125874125874126	7.81208890119781	10.4642072004419	1.68872286029985e-11	2.14199226419733e-10	8.79506849155135e-11	BCL2L1/EGR1/VCAM1/IL1A/TGFB1/CASP3/PARP1/PRKAA1/MYC/BCL2/TP53/SIRT1/CXCL10/CDKN1A/BAX/MIR21/TNF/MAPK14	18
BP	GO:0046660	female sex differentiation	17/303	125/18805	0.136	8.44052805280528	10.6808896015309	1.77314443714592e-11	2.24418411153555e-10	9.21467051889791e-11	BCL2L1/LEP/CYP19A1/ESR1/CASP3/VEGFA/PDGFRA/BCL2/NOS3/MMP14/SRD5A2/SIRT1/KIT/SOD1/KDR/BAX/MMP2	17
BP	GO:0010959	regulation of metal ion transport	29/303	403/18805	0.0719602977667494	4.46605082344463	9.00102636219556	1.79107450225797e-11	2.26196003300345e-10	9.2876588529007e-11	ABL1/PTGS2/TF/TLR9/PDE4D/TGFB1/SNCA/EGF/PLA2G1B/CXCR4/F2/GPR35/IFNG/CCL2/CTNNB1/AKT1/BCL2/ADRB2/AGT/NOS3/PDE4B/CXCL10/ADORA2A/G6PD/ATP1A1/OPRD1/BAX/MIR21/IL13	29
BP	GO:0035791	platelet-derived growth factor receptor-beta signaling pathway	13/303	63/18805	0.206349206349206	12.8065901828278	12.0122370476046	1.9422624634414e-11	2.44758702644066e-10	1.00498474697549e-10	ABL1/PTPN2/FGFR1/FGFR2/MET/IGF1R/PDGFRA/EGFR/ERBB2/KIT/FLT4/KDR/FLT3	13
BP	GO:0016049	cell growth	32/303	492/18805	0.0650406504065041	4.0365987818294	8.73428410484136	2.18224837396374e-11	2.74407128147233e-10	1.12672185001061e-10	INS/ABL1/RB1/APP/PPARD/S100A8/MTOR/TGFB1/CDKN1B/GSK3B/CXCR4/F2/CDKN2A/PPARA/SMAD3/CTNNB1/AKT1/APOE/VEGFA/EGFR/BCL2/FN1/IL2/AGT/TP53/MMP14/ERBB2/S100A9/G6PD/CDKN1A/SPP1/CDH1	32
BP	GO:0042100	B cell proliferation	15/303	93/18805	0.161290322580645	10.0101139146173	11.1467625253958	2.28895482455257e-11	2.87204633373816e-10	1.17926869477289e-10	ABL1/IL4/IL10/MIF/CD40LG/TLR9/CASP3/AHR/CDKN2A/BCL2/IL2/CDKN1A/BAX/TLR4/IL13	15
BP	GO:0051924	regulation of calcium ion transport	23/303	253/18805	0.0909090909090909	5.64206420642064	9.51290441593152	2.33910749443272e-11	2.92866318980372e-10	1.20251570341974e-10	ABL1/PTGS2/TLR9/PDE4D/TGFB1/SNCA/EGF/PLA2G1B/CXCR4/F2/GPR35/CCL2/CTNNB1/BCL2/NOS3/PDE4B/CXCL10/ADORA2A/G6PD/OPRD1/BAX/MIR21/IL13	23
BP	GO:0010827	regulation of D-glucose transmembrane transport	14/303	78/18805	0.179487179487179	11.1394600998561	11.483258037242	2.39111576053285e-11	2.98735535575585e-10	1.22661483898127e-10	INS/RPS6KB1/ADIPOQ/LEP/NFE2L2/BRAF/PLA2G1B/TERT/IL1B/PIK3R1/AKT1/PRKCB/TNF/MAPK14	14
BP	GO:0046545	development of primary female sexual characteristics	16/303	110/18805	0.145454545454545	9.02730273027303	10.8053875156372	2.48498824200777e-11	3.09798748286279e-10	1.27204063960321e-10	BCL2L1/LEP/CYP19A1/ESR1/CASP3/VEGFA/PDGFRA/BCL2/NOS3/MMP14/SIRT1/KIT/SOD1/KDR/BAX/MMP2	16
BP	GO:1904705	regulation of vascular associated smooth muscle cell proliferation	15/303	94/18805	0.159574468085106	9.90362334105751	11.0743770003642	2.68446456384633e-11	3.33951980570798e-10	1.37121435548696e-10	IL10/ADIPOQ/ERN1/PPARG/JAK2/TERT/CDKN1B/PTEN/FGFR2/JUN/MMP9/CDKN1A/MIR21/TNF/MMP2	15
BP	GO:0090087	regulation of peptide transport	21/303	209/18805	0.100478468899522	6.23596570183334	9.74085917074055	2.69283218807046e-11	3.34278656693949e-10	1.37255569500797e-10	INS/IL6/CA2/NR1H4/PPARD/LEP/S100A8/SREBF1/JAK2/PIM3/F2/NOS2/IFNG/IL1B/HIF1A/ALOX5/CHRM3/PRKCB/EGFR/TNF/PRKCA	21
BP	GO:0003012	muscle system process	31/303	467/18805	0.0663811563169165	4.11979420640137	8.73666132142371	2.73576749655332e-11	3.38166419637652e-10	1.38851893723826e-10	HMOX1/RPS6KB1/LEP/PTGS2/PPARG/PDE4D/CHUK/MTOR/PARP1/TRPV1/CXCR4/PPARA/IL1B/SMAD3/SCN10A/CHRM3/ACE2/HSP90AA1/ADRB2/AGT/PIK3CA/NOS3/PDE4B/KIT/SOD1/G6PD/ATP1A1/MIR21/TNF/PRKCA/CFLAR	31
BP	GO:0072594	establishment of protein localization to organelle	31/303	467/18805	0.0663811563169165	4.11979420640137	8.73666132142371	2.73576749655332e-11	3.38166419637652e-10	1.38851893723826e-10	SYK/LRRK2/SQSTM1/TXNIP/NFKBIA/HSPA4/CDK1/LEP/DDIT3/PTGS2/SREBF1/JAK2/TGFB1/TERT/PRKAA1/CDKN2A/MMP12/EP300/IFNG/SMAD3/PIK3R1/AKT1/HSP90AA1/HSPA5/TP53/STAT3/MAPK8/CDKN1A/BAX/CDH1/MAPK14	31
BP	GO:0042594	response to starvation	22/303	232/18805	0.0948275862068965	5.88525662911119	9.5813662833942	2.81816650114346e-11	3.47613673085959e-10	1.42730957272453e-10	MAPK1/LRRK2/PRKAA2/FOS/ALB/DDIT3/FAS/NFE2L2/SREBF1/MTOR/SLC2A1/PRKAA1/PPARA/IGF1R/MAPK3/HSPA5/BCL2/TP53/EIF2S1/SIRT1/MAPK8/CDKN1A	22
BP	GO:0001676	long-chain fatty acid metabolic process	16/303	111/18805	0.144144144144144	8.94597567864895	10.7447100115108	2.86178836369624e-11	3.52248030728108e-10	1.44633834960591e-10	CYP3A4/CYP2C8/GSTM1/CYP2D6/PTGS2/CYP1A2/CYP1B1/CYP2E1/ALOX5/PLA2G4A/CYP2C19/CYP1A1/CYP2C9/GSTP1/PTGS1/PLA2G10	16
BP	GO:0001933	negative regulation of protein phosphorylation	21/303	210/18805	0.1	6.20627062706271	9.70901993122076	2.94902406768795e-11	3.62219791605047e-10	1.48728262441024e-10	ABL1/XDH/DUSP1/RB1/PARK7/PTPN2/ADIPOQ/PDE4D/SNCA/CDKN1B/PTEN/APC/CDKN2A/IL1B/HSPB1/AKT1/APOE/PTPN22/AGT/GSTP1/CDKN1A	21
BP	GO:0022617	extracellular matrix disassembly	13/303	65/18805	0.2	12.4125412541254	11.7948206830031	2.96011916412658e-11	3.62817132074631e-10	1.48973531783523e-10	IL6/MMP3/MMP8/TGFB1/MMP12/ELANE/MMP1/MMP7/CTSG/MMP14/MMP9/MMP13/MMP2	13
BP	GO:0034764	positive regulation of transmembrane transport	21/303	211/18805	0.0995260663507109	6.17685702219511	9.67738640203132	3.22788929665481e-11	3.94806123637065e-10	1.62108283783792e-10	INS/ABL1/CA2/ADIPOQ/NFE2L2/BRAF/SNCA/PLA2G1B/TERT/F2/IFNG/CCL2/PIK3R1/AKT1/ACE2/CXCL10/G6PD/BAX/MIR21/IL13/MAPK14	21
BP	GO:0019218	regulation of steroid metabolic process	16/303	112/18805	0.142857142857143	8.86610089580386	10.6847931316781	3.29077479329436e-11	3.9997684439582e-10	1.64231393375926e-10	EGR1/MAPK1/NR1H4/LEP/SREBF1/IL1A/NFKB1/PRKAA1/IFNG/CES1/IGF1R/APOE/SIRT1/KIT/ATP1A1/TNF	16
BP	GO:1904659	D-glucose transmembrane transport	16/303	112/18805	0.142857142857143	8.86610089580386	10.6847931316781	3.29077479329436e-11	3.9997684439582e-10	1.64231393375926e-10	INS/RPS6KB1/PPARD/ADIPOQ/LEP/NFE2L2/BRAF/PLA2G1B/TERT/SLC2A1/IL1B/PIK3R1/AKT1/PRKCB/TNF/MAPK14	16
BP	GO:2001243	negative regulation of intrinsic apoptotic signaling pathway	16/303	112/18805	0.142857142857143	8.86610089580386	10.6847931316781	3.29077479329436e-11	3.9997684439582e-10	1.64231393375926e-10	BCL2L1/INS/LRRK2/IL10/MIF/PARK7/PTGS2/NFE2L2/HIF1A/CTNNB1/HSPB1/AKT1/BCL2/SIRT1/MMP9/MIR21	16
BP	GO:0033135	regulation of peptidyl-serine phosphorylation	13/303	66/18805	0.196969696969697	12.2244724472447	11.6896577908741	3.633442585071e-11	4.38510355686991e-10	1.80053339920294e-10	IL6/PARK7/APP/PDE4D/BRAF/SNCA/PTEN/IFNG/AKT1/EGFR/OPRD1/TNF/RIPK2	13
BP	GO:0097192	extrinsic apoptotic signaling pathway in absence of ligand	13/303	66/18805	0.196969696969697	12.2244724472447	11.6896577908741	3.633442585071e-11	4.38510355686991e-10	1.80053339920294e-10	BCL2L1/FGFR1/IL1A/TERT/RIPK1/GSK3B/IL1B/AKT1/BCL2/IL2/CSF2/BAX/TNF	13
BP	GO:1905330	regulation of morphogenesis of an epithelium	13/303	66/18805	0.196969696969697	12.2244724472447	11.6896577908741	3.633442585071e-11	4.38510355686991e-10	1.80053339920294e-10	ABL1/FGFR1/TGFB1/ESR1/EGF/CTNNB1/VEGFA/AGT/HGF/CXCL10/AR/MIR21/TNF	13
BP	GO:0060688	regulation of morphogenesis of a branching structure	12/303	53/18805	0.226415094339623	14.0519334952363	12.1766013263396	3.64546568451569e-11	4.38510355686991e-10	1.80053339920294e-10	ABL1/LRRK2/FGFR1/TGFB1/ESR1/FGFR2/CTNNB1/VEGFA/AGT/HGF/AR/TNF	12
BP	GO:0140353	lipid export from cell	12/303	53/18805	0.226415094339623	14.0519334952363	12.1766013263396	3.64546568451569e-11	4.38510355686991e-10	1.80053339920294e-10	MIF/PTGES/LEP/PTGS2/CYP19A1/IL1A/NOS2/IL1B/PLA2G4A/AGT/SPP1/PLA2G10	12
BP	GO:0050714	positive regulation of protein secretion	18/303	150/18805	0.12	7.44752475247525	10.1456089308205	3.80798141228214e-11	4.57114799635189e-10	1.87692366517477e-10	INS/ACHE/NR1H4/PPARD/PPARG/JAK2/IL1A/TGFB1/PLA2G1B/F2/HIF1A/CHRM3/PRKCB/EGFR/ADORA2A/TLR4/PRKCA/IL13	18
BP	GO:0002292	T cell differentiation involved in immune response	15/303	97/18805	0.154639175257732	9.59732571195264	10.8635724268753	4.27951994799951e-11	5.11609140395342e-10	2.10067865598333e-10	IL6/CD86/PTGER4/STAT6/HMGB1/MTOR/EP300/IFNG/PIK3R1/IL2/NLRP3/STAT3/FOXP3/MIR21/RIPK2	15
BP	GO:0046889	positive regulation of lipid biosynthetic process	15/303	97/18805	0.154639175257732	9.59732571195264	10.8635724268753	4.27951994799951e-11	5.11609140395342e-10	2.10067865598333e-10	INS/MAPK1/NR1H4/PTGS2/SREBF1/IL1A/MTOR/PRKAA1/PPARA/IFNG/IL1B/IGF1R/AKT1/APOE/TNF	15
BP	GO:0032733	positive regulation of interleukin-10 production	11/303	42/18805	0.261904761904762	16.2545183089738	12.6651139517159	4.35421535849171e-11	5.1947216838399e-10	2.13296442604285e-10	SYK/IL4/IL6/CD274/CD40LG/TLR9/HMGB1/HGF/STAT3/TLR4/IL13	11
BP	GO:0015909	long-chain fatty acid transport	13/303	67/18805	0.194029850746269	12.0420176345993	11.5867414910531	4.44365765478919e-11	5.27979078901687e-10	2.16789399227202e-10	SYK/RPS6KB1/MIF/PLA2G2A/PPARG/PLA2G1B/FABP4/SLC2A1/THBS1/AKT1/APOE/PLA2G4A/PLA2G10	13
BP	GO:0034605	cellular response to heat	13/303	67/18805	0.194029850746269	12.0420176345993	11.5867414910531	4.44365765478919e-11	5.27979078901687e-10	2.16789399227202e-10	HMOX1/PTGS2/IL1A/MTOR/GSK3B/TRPV1/THBS1/EP300/HSP90AA1/EIF2S1/SIRT1/CXCL10/CDKN1A	13
BP	GO:0038145	macrophage colony-stimulating factor signaling pathway	12/303	54/18805	0.222222222222222	13.7917125045838	12.0462105637505	4.62014514929929e-11	5.4783065293728e-10	2.24940500247801e-10	PTPN2/FGFR1/FGFR2/MET/IGF1R/PDGFRA/EGFR/ERBB2/KIT/FLT4/KDR/FLT3	12
BP	GO:0001678	intracellular glucose homeostasis	19/303	172/18805	0.11046511627907	6.85576406477857	9.87287182646171	4.67390779927398e-11	5.53079089580755e-10	2.27095520157279e-10	PRKAA2/NR1H4/PPARD/ERN1/TGFB1/SMAD2/PIM3/NOX4/PRKAA1/TH/HIF1A/SMAD3/IGF1R/PIK3R1/PIK3CA/COL1A1/SIRT1/ICAM1/SLC29A1	19
BP	GO:0001649	osteoblast differentiation	23/303	262/18805	0.0877862595419847	5.44825284055123	9.27870160597188	4.75906838372945e-11	5.61462777299591e-10	2.30537881221388e-10	HDAC7/IL6/ACHE/PPARG/FASN/CEBPA/GSK3B/CAT/PTEN/FGFR2/ALPL/SMAD3/CTNNB1/AKT1/VEGFA/AXIN2/HGF/COL1A1/LTF/MIR21/TNF/SPP1/MAPK14	23
BP	GO:0002687	positive regulation of leukocyte migration	18/303	152/18805	0.118421052631579	7.34953100573215	10.0583372767885	4.76404348996905e-11	5.61462777299591e-10	2.30537881221388e-10	ABL1/MAPK1/IL6/CXCL8/APP/HMGB1/IL1A/TGFB1/THBS1/PIK3R1/VEGFA/MAPK3/SERPINE1/MMP14/SELE/CXCL10/ICAM1/TNF	18
BP	GO:0010575	positive regulation of vascular endothelial growth factor production	10/303	32/18805	0.3125	19.394595709571	13.3270949930367	4.79645523500874e-11	5.64140654105472e-10	2.31637423470597e-10	IL6/PTGS2/IL1A/TGFB1/CYP1B1/RELA/IL1B/HIF1A/STAT3/FLT4	10
BP	GO:0038061	non-canonical NF-kappaB signal transduction	17/303	133/18805	0.12781954887218	7.93282711729819	10.2678110648436	4.87012943746714e-11	5.71651080341405e-10	2.34721221402544e-10	HDAC7/CD86/NFKBIA/NR3C2/APP/TLR9/CHUK/RELA/RIPK1/NFKB1/IL1B/PTPN22/NLRP3/TNFRSF10A/MIR21/TNF/TLR4	17
BP	GO:0030198	extracellular matrix organization	26/303	339/18805	0.0766961651917404	4.75997157237848	8.93995004641591	5.16662110747253e-11	6.05232758303925e-10	2.48509934026689e-10	ABL1/IL6/RB1/APP/PPARG/MMP3/MMP8/TGFB1/CYP1B1/MMP12/ELANE/MMP1/SMAD3/MMP7/PDGFRA/AXIN2/CTSG/AGT/MMP14/COL1A1/MMP9/MMP13/MIR21/TNF/MMP2/CFLAR	26
BP	GO:0071331	cellular response to hexose stimulus	18/303	153/18805	0.117647058823529	7.30149485536789	10.015293830956	5.32159442021081e-11	6.22134994266413e-10	2.55450030190208e-10	PRKAA2/NR1H4/PPARD/ERN1/TGFB1/SMAD2/PIM3/NOX4/PRKAA1/PPARA/TH/HIF1A/SMAD3/IGF1R/PIK3CA/COL1A1/ICAM1/SLC29A1	18
BP	GO:0038034	signal transduction in absence of ligand	13/303	68/18805	0.191176470588235	11.8649291399728	11.4859897238617	5.41537171140998e-11	6.31829541158895e-10	2.59430632984117e-10	BCL2L1/FGFR1/IL1A/TERT/RIPK1/GSK3B/IL1B/AKT1/BCL2/IL2/CSF2/BAX/TNF	13
BP	GO:0000082	G1/S transition of mitotic cell cycle	22/303	240/18805	0.0916666666666667	5.68908140814081	9.35584490945226	5.48209940257168e-11	6.38335654435447e-10	2.62102057752427e-10	RPS6KB1/CCNA2/RB1/CDK1/CCNB1/TERT/CDKN1B/CCNE1/PTEN/APC/CDKN2A/CCND1/CCL2/MYC/AKT1/EGFR/BCL2/CDK4/TP53/CYP1A1/CDKN1A/CDK2	22
BP	GO:0035710	CD4-positive, alpha-beta T cell activation	17/303	134/18805	0.126865671641791	7.8736269149303	10.2186061996685	5.49755695438147e-11	6.38857816135907e-10	2.62316458522961e-10	IL6/CD274/CD86/PTGER4/STAT6/HMGB1/BRAF/MTOR/EP300/IFNG/PIK3R1/IL2/NLRP3/STAT3/FOXP3/MIR21/RIPK2	17
BP	GO:0043062	extracellular structure organization	26/303	340/18805	0.0764705882352941	4.74597165598913	8.92003147204894	5.51427511144496e-11	6.39524097586306e-10	2.62590035187492e-10	ABL1/IL6/RB1/APP/PPARG/MMP3/MMP8/TGFB1/CYP1B1/MMP12/ELANE/MMP1/SMAD3/MMP7/PDGFRA/AXIN2/CTSG/AGT/MMP14/COL1A1/MMP9/MMP13/MIR21/TNF/MMP2/CFLAR	26
BP	GO:0030856	regulation of epithelial cell differentiation	19/303	174/18805	0.109195402298851	6.77696217897652	9.79700123291009	5.72583930843685e-11	6.62740287350285e-10	2.72122655005966e-10	S1PR2/XDH/TLR9/IL1A/CDKN1B/KEAP1/CCND1/IFNG/IL1B/CTNNB1/VEGFA/S1PR3/SERPINE1/VDR/MMP9/MIR21/TNF/IL13/STAT1	19
BP	GO:0010332	response to gamma radiation	12/303	55/18805	0.218181818181818	13.5409540954095	11.9192350456103	5.82516550501977e-11	6.71566605350993e-10	2.75746761060967e-10	BCL2L1/EGR1/IL1A/PARP1/PRKAA1/MYC/BCL2/TP53/CXCL10/CDKN1A/BAX/MIR21	12
BP	GO:0035790	platelet-derived growth factor receptor-alpha signaling pathway	12/303	55/18805	0.218181818181818	13.5409540954095	11.9192350456103	5.82516550501977e-11	6.71566605350993e-10	2.75746761060967e-10	FGFR1/ADIPOQ/FGFR2/MET/IGF1R/PDGFRA/EGFR/ERBB2/KIT/FLT4/KDR/FLT3	12
BP	GO:0045229	external encapsulating structure organization	26/303	341/18805	0.0762463343108504	4.73205385054634	8.90019029915247	5.88389151111066e-11	6.7699637110052e-10	2.77976235109888e-10	ABL1/IL6/RB1/APP/PPARG/MMP3/MMP8/TGFB1/CYP1B1/MMP12/ELANE/MMP1/SMAD3/MMP7/PDGFRA/AXIN2/CTSG/AGT/MMP14/COL1A1/MMP9/MMP13/MIR21/TNF/MMP2/CFLAR	26
BP	GO:0060485	mesenchyme development	26/303	342/18805	0.0760233918128655	4.71821743577866	8.88042597493401	6.27676597741817e-11	7.20775769635672e-10	2.9595215477456e-10	MAPK1/IL6/FGFR1/MTOR/TGFB1/SMAD2/GSK3B/PTEN/APC/FGFR2/IL1B/HIF1A/SMAD3/MYC/CTNNB1/VEGFA/MAPK3/BCL2/FN1/AXIN2/AGT/HGF/NOS3/COL1A1/MIR21/STAT1	26
BP	GO:0002819	regulation of adaptive immune response	21/303	219/18805	0.0958904109589041	5.95121840951218	9.43144578633877	6.5294060806688e-11	7.48311066961689e-10	3.07258209888082e-10	IL4/IL6/CD274/IL10/STAT6/HMGB1/JAK2/TGFB1/IRF1/AHR/PRKAA1/EP300/IL1B/PLA2G4A/IL2/NLRP3/SIRT1/FOXP3/MIR21/TNF/RIPK2	21
BP	GO:0019216	regulation of lipid metabolic process	26/303	343/18805	0.075801749271137	4.7044616998143	8.8607379521845	6.69426509794412e-11	7.65697669945592e-10	3.14397188241776e-10	INS/EGR1/MAPK1/NR1H4/PPARD/ADIPOQ/LEP/PTGS2/PPARG/SREBF1/IL1A/MTOR/SNCA/NFKB1/PRKAA1/PPARA/IFNG/IL1B/CES1/IGF1R/AKT1/APOE/SIRT1/KIT/ATP1A1/TNF	26
BP	GO:0097009	energy homeostasis	14/303	84/18805	0.166666666666667	10.3437843784378	10.9833551405444	6.79765315192736e-11	7.75998757853355e-10	3.18626838142973e-10	PRKAA2/SQSTM1/PPARD/LEP/CEBPA/TRPV1/PRKAA1/APOE/ADRB2/PIK3CA/STAT3/SIRT1/MAPK8/MAPK14	14
BP	GO:0006469	negative regulation of protein kinase activity	17/303	136/18805	0.125	7.75783828382838	10.1217083289942	6.98287254689136e-11	7.95582856516663e-10	3.26668113173144e-10	ABL1/DUSP1/RB1/ADIPOQ/SNCA/CDKN1B/PTEN/APC/CDKN2A/IL1B/HSPB1/AKT1/APOE/PTPN22/AGT/GSTP1/CDKN1A	17
BP	GO:0014002	astrocyte development	11/303	44/18805	0.25	15.5156765676568	12.3359535832622	7.58105212368339e-11	8.62048544220404e-10	3.53959074278063e-10	VIM/IL6/APP/S100A8/IFNG/IL1B/EGFR/S100A9/ADORA2A/TNF/TLR4	11
BP	GO:1903035	negative regulation of response to wounding	15/303	101/18805	0.148514851485149	9.21723360454857	10.5963469746829	7.76575888044011e-11	8.81330374306478e-10	3.61876237149471e-10	PLAT/F2/PTEN/IL17A/THBS1/SMAD3/PLAU/ALOX5/APOE/SERPINE1/PDGFRA/NOS3/STAT3/TNF/SPP1	15
BP	GO:0048662	negative regulation of smooth muscle cell proliferation	13/303	70/18805	0.185714285714286	11.525931164545	11.2906720770791	7.96152125523576e-11	9.01789430894604e-10	3.70276771874676e-10	HMOX1/IL10/PPARD/ADIPOQ/PTGIR/PPARG/CDKN1B/PTEN/IFNG/APOE/ACE2/NOS3/CDKN1A	13
BP	GO:0046822	regulation of nucleocytoplasmic transport	16/303	119/18805	0.134453781512605	8.34456554899187	10.2853367836596	8.40734769733743e-11	9.50438413473758e-10	3.90252153718003e-10	CDK1/PARK7/LEP/PTGS2/JAK2/TGFB1/GSK3B/CDKN2A/EP300/IFNG/IL1B/SMAD3/PIK3R1/HSP90AA1/CDH1/MAPK14	16
BP	GO:0048565	digestive tract development	17/303	138/18805	0.123188405797101	7.64540584493232	10.0267661401598	8.83258707938021e-11	9.96576007289759e-10	4.09196353677529e-10	CXCL8/RB1/TLR9/TGFB1/SMAD2/FGFR2/TYMS/HIF1A/SMAD3/CTNNB1/PDGFRA/EGFR/BCL2/CYP1A1/KIT/CDKN1A/TNF	17
BP	GO:0042093	T-helper cell differentiation	14/303	86/18805	0.162790697674419	10.1032312533579	10.8278087458319	9.44374974246286e-11	1.05937400771905e-09	4.34981354125001e-10	IL6/CD86/PTGER4/STAT6/HMGB1/MTOR/EP300/PIK3R1/IL2/NLRP3/STAT3/FOXP3/MIR21/RIPK2	14
BP	GO:0045913	positive regulation of carbohydrate metabolic process	14/303	86/18805	0.162790697674419	10.1032312533579	10.8278087458319	9.44374974246286e-11	1.05937400771905e-09	4.34981354125001e-10	INS/PRKAA2/PTPN2/APP/MTOR/SNCA/EGF/NFKB1/PRKAA1/PPARA/IFNG/HIF1A/AKT1/SIRT1	14
BP	GO:0050871	positive regulation of B cell activation	14/303	86/18805	0.162790697674419	10.1032312533579	10.8278087458319	9.44374974246286e-11	1.05937400771905e-09	4.34981354125001e-10	SYK/IL4/IL6/IL10/MIF/STAT6/TLR9/TGFB1/BCL2/IL2/MMP14/CDKN1A/TLR4/IL13	14
BP	GO:2000191	regulation of fatty acid transport	10/303	34/18805	0.294117647058824	18.2537371384197	12.8859377238911	9.47539279917198e-11	1.06087955532268e-09	4.35599535362744e-10	SYK/MIF/PTGES/IL1A/PPARA/THBS1/IL1B/AKT1/PLA2G4A/PLA2G10	10
BP	GO:0042391	regulation of membrane potential	30/303	463/18805	0.0647948164146868	4.02134165900391	8.4237231876524	1.05224966507043e-10	1.17585365643763e-09	4.8280816029396e-10	BCL2L1/ABL1/LRRK2/S1PR2/PARK7/ALB/APP/MTOR/SNCA/PARP1/GSK3B/TRPV1/GPR35/PTEN/CDKN2A/MET/SCN10A/AKT1/BCL2/ADRB2/AGT/LTF/SOD1/ADORA2A/ATP1A1/OPRD1/KDR/BAX/SLC29A1/TNF	30
BP	GO:0008645	hexose transmembrane transport	16/303	121/18805	0.132231404958678	8.20663884570275	10.1771836458852	1.08600475845021e-10	1.21124898538259e-09	4.97341562097283e-10	INS/RPS6KB1/PPARD/ADIPOQ/LEP/NFE2L2/BRAF/PLA2G1B/TERT/SLC2A1/IL1B/PIK3R1/AKT1/PRKCB/TNF/MAPK14	16
BP	GO:1900542	regulation of purine nucleotide metabolic process	14/303	87/18805	0.160919540229885	9.98710215849171	10.7519362443088	1.10935503748657e-10	1.23395580314249e-09	5.0666503262337e-10	INS/IL4/PRKAA2/APP/MTOR/PARP1/PRKAA1/PPARA/EP300/IFNG/HIF1A/TP53/NOS3/STAT3	14
BP	GO:0002286	T cell activation involved in immune response	17/303	140/18805	0.121428571428571	7.53618576143329	9.93371062214539	1.11272208287497e-10	1.23395580314249e-09	5.0666503262337e-10	IL6/CD86/PTGER4/STAT6/HMGB1/MTOR/EP300/IFNG/PIK3R1/IL2/TP53/NLRP3/STAT3/FOXP3/ICAM1/MIR21/RIPK2	17
BP	GO:0061041	regulation of wound healing	17/303	140/18805	0.121428571428571	7.53618576143329	9.93371062214539	1.11272208287497e-10	1.23395580314249e-09	5.0666503262337e-10	VKORC1/NFE2L2/PLAT/MTOR/F3/CXCR4/F2/PTEN/THBS1/SMAD3/PLAU/ALOX5/APOE/SERPINE1/PDGFRA/NOS3/TNF	17
BP	GO:1903944	negative regulation of hepatocyte apoptotic process	6/303	7/18805	0.857142857142857	53.1966053748232	17.6755344374445	1.1505564951818e-10	1.27348667584571e-09	5.2289649801038e-10	PRKAA2/RB1/PRKAA1/PPARA/IGF1R/CFLAR	6
BP	GO:0071482	cellular response to light stimulus	16/303	122/18805	0.131147540983607	8.1393713141806	10.1240358780459	1.23197007691224e-10	1.36101134493038e-09	5.58834324311936e-10	MMP3/PCNA/PARP1/EP300/CASP9/MMP1/MYC/PIK3R1/TP53/EIF2S1/SIRT1/MMP9/CDKN1A/BAX/MMP2/MAPK14	16
BP	GO:0048762	mesenchymal cell differentiation	23/303	275/18805	0.0836363636363636	5.19069906990699	8.95884886488442	1.26059366963332e-10	1.38999551981159e-09	5.70735291813651e-10	MAPK1/IL6/FGFR1/MTOR/TGFB1/SMAD2/GSK3B/PTEN/FGFR2/IL1B/HIF1A/SMAD3/CTNNB1/VEGFA/MAPK3/BCL2/FN1/AXIN2/AGT/HGF/COL1A1/MIR21/STAT1	23
BP	GO:0051051	negative regulation of transport	30/303	467/18805	0.0642398286937901	3.9868976190981	8.36449816025772	1.29678513968067e-10	1.42719907055214e-09	5.86011153559803e-10	INS/LRRK2/PARK7/ADIPOQ/LEP/PTGS2/TLR9/HMGB1/SREBF1/BRAF/TGFB1/SNCA/EGF/PIM3/MAOB/GPR35/NFKB1/PTEN/THBS1/IL1B/HMGCR/AKT1/APOE/PRKCB/BCL2/AGT/NOS3/MMP9/TNF/PLA2G10	30
BP	GO:0006140	regulation of nucleotide metabolic process	14/303	88/18805	0.159090909090909	9.87361236123612	10.6772832996743	1.30032335670423e-10	1.42839294013812e-09	5.86501359101352e-10	INS/IL4/PRKAA2/APP/MTOR/PARP1/PRKAA1/PPARA/EP300/IFNG/HIF1A/TP53/NOS3/STAT3	14
BP	GO:0002262	myeloid cell homeostasis	19/303	183/18805	0.103825136612022	6.44366895705964	9.46980830385994	1.38009775049863e-10	1.51316932267476e-09	6.21310732754957e-10	HMOX1/IL6/RB1/PTPN2/HMGB1/JAK2/CASP3/HIF1A/VEGFA/PDE4B/STAT3/KIT/SOD1/FOXP3/G6PD/BAX/PLA2G10/STAT1/MAPK14	19
BP	GO:0015749	monosaccharide transmembrane transport	16/303	124/18805	0.129032258064516	8.00809113169382	10.0195362354121	1.57960517607052e-10	1.72865814569221e-09	7.09790928938691e-10	INS/RPS6KB1/PPARD/ADIPOQ/LEP/NFE2L2/BRAF/PLA2G1B/TERT/SLC2A1/IL1B/PIK3R1/AKT1/PRKCB/TNF/MAPK14	16
BP	GO:0002791	regulation of peptide secretion	20/303	207/18805	0.0966183574879227	5.99639674112339	9.25009226564713	1.64298977267136e-10	1.79465036707179e-09	7.36887483704286e-10	INS/IL6/NR1H4/PPARD/LEP/S100A8/SREBF1/JAK2/PIM3/F2/NOS2/IFNG/IL1B/HIF1A/ALOX5/CHRM3/PRKCB/EGFR/TNF/PRKCA	20
BP	GO:0071548	response to dexamethasone	11/303	47/18805	0.234042553191489	14.525314233551	11.8806478761689	1.64928060373558e-10	1.79814825373568e-09	7.38323723848513e-10	RPS6KB1/PCNA/JAK2/TGFB1/CYP1B1/CASP9/IGF1R/EGFR/AXIN2/PIK3CA/CFLAR	11
BP	GO:0033673	negative regulation of kinase activity	17/303	144/18805	0.118055555555556	7.32684726806014	9.7530002960686	1.74553615680075e-10	1.89953486072784e-09	7.79953293083029e-10	ABL1/DUSP1/RB1/ADIPOQ/SNCA/CDKN1B/PTEN/APC/CDKN2A/IL1B/HSPB1/AKT1/APOE/PTPN22/AGT/GSTP1/CDKN1A	17
BP	GO:0001763	morphogenesis of a branching structure	20/303	208/18805	0.0961538461538462	5.96756791063722	9.21915532624262	1.79163135573081e-10	1.9460592822882e-09	7.99056325385833e-10	ABL1/LRRK2/IL10/FGFR1/TGFB1/ESR1/EGF/FGFR2/MET/MYC/CTNNB1/VEGFA/BCL2/AGT/HGF/MMP14/VDR/AR/KDR/TNF	20
BP	GO:0051098	regulation of binding	20/303	209/18805	0.0956937799043062	5.93901495412699	9.18841945306997	1.95272639667512e-10	2.11708995930029e-09	8.6928190666455e-10	ABL1/LRRK2/IL10/RB1/ADIPOQ/CYP2D6/HMGB1/EGF/TERT/SMAD2/GSK3B/MET/IFNG/AKT1/JUN/MAPK8/MMP9/CDKN1A/BAX/RIPK2	20
BP	GO:0001938	positive regulation of endothelial cell proliferation	15/303	108/18805	0.138888888888889	8.61982031536487	10.1626680741639	2.06564839459269e-10	2.23120685590327e-09	9.1613856149204e-10	HMOX1/IL10/FGFR1/HMGB1/F3/EGF/HIF1A/AKT1/VEGFA/STAT3/SIRT1/FLT4/KDR/MIR21/PRKCA	15
BP	GO:0097306	cellular response to alcohol	15/303	108/18805	0.138888888888889	8.61982031536487	10.1626680741639	2.06564839459269e-10	2.23120685590327e-09	9.1613856149204e-10	AKR1C2/PRKAA2/FOS/PTGER4/CYP1B1/AHR/PRKAA1/ABCA1/CES1/IGF1R/CTNNB1/AKT1/ACACA/CDK4/CDH1	15
BP	GO:0033138	positive regulation of peptidyl-serine phosphorylation	11/303	48/18805	0.229166666666667	14.222703520352	11.7380589690478	2.10919591633921e-10	2.27402567128276e-09	9.33720063548997e-10	IL6/PARK7/APP/BRAF/SNCA/IFNG/AKT1/EGFR/OPRD1/TNF/RIPK2	11
BP	GO:0042306	regulation of protein import into nucleus	12/303	61/18805	0.19672131147541	12.2090569712709	11.2212168045342	2.12192716252429e-10	2.28352309430987e-09	9.37619726839705e-10	CDK1/LEP/PTGS2/JAK2/TGFB1/EP300/IFNG/SMAD3/PIK3R1/HSP90AA1/CDH1/MAPK14	12
BP	GO:0034976	response to endoplasmic reticulum stress	23/303	283/18805	0.0812720848056537	5.04396552729478	8.77190298463761	2.23193230749272e-10	2.39747415022557e-09	9.84408287107392e-10	BCL2L1/ABL1/LRRK2/CXCL8/PARK7/PTPN2/APP/DDIT3/NFE2L2/ERN1/GSK3B/CCND1/THBS1/PIK3R1/ALOX5/AKT1/HSPA5/BCL2/JUN/TP53/EIF2S1/SIRT1/BAX	23
BP	GO:0022612	gland morphogenesis	16/303	127/18805	0.125984251968504	7.81892362464593	9.86710155940006	2.273185342037e-10	2.43280975392269e-09	9.98917165589402e-10	IL6/FGFR1/STAT6/TGFB1/ESR1/NFKB1/FGFR2/EGFR/BCL2/HGF/VDR/AR/BAX/TNF/MMP2/CFLAR	16
BP	GO:1903707	negative regulation of hemopoiesis	16/303	127/18805	0.125984251968504	7.81892362464593	9.86710155940006	2.273185342037e-10	2.43280975392269e-09	9.98917165589402e-10	IL4/PTPN2/ADIPOQ/HMGB1/CEBPA/IRF1/CDKN2A/MYC/CTNNB1/PIK3R1/IL2/ERBB2/LTF/FOXP3/MIR21/TLR4	16
BP	GO:0051348	negative regulation of transferase activity	18/303	167/18805	0.107784431137725	6.68939349024723	9.45064936889366	2.29994328754462e-10	2.4569302422174e-09	1.00882109242179e-09	ABL1/DUSP1/RB1/ADIPOQ/SNCA/CDKN1B/GSK3B/PTEN/APC/CDKN2A/IL1B/HSPB1/AKT1/APOE/PTPN22/AGT/GSTP1/CDKN1A	18
BP	GO:0040013	negative regulation of locomotion	28/303	421/18805	0.0665083135391924	4.12768592773767	8.3057962950066	2.52050850811236e-10	2.6876191454634e-09	1.10354247579009e-09	HMOX1/IL4/DUSP1/MIF/PTGER4/PTPN2/PPARD/ADIPOQ/NFE2L2/PPARG/HMGB1/CYP19A1/BRAF/TGFB1/CYP1B1/GSK3B/PTEN/THBS1/ELANE/CCL2/AKT1/APOE/SERPINE1/BCL2/STAT3/MIR21/TNF/CDH1	28
BP	GO:0002703	regulation of leukocyte mediated immunity	22/303	260/18805	0.0846153846153846	5.25145976136075	8.83381755113444	2.58287237836236e-10	2.74908281294801e-09	1.12877959612449e-09	SYK/IL4/IL6/CD274/IL10/LEP/STAT6/TLR9/HMGB1/TGFB1/AHR/PRKAA1/NOS2/IL1B/IL2/NLRP3/KIT/FOXP3/ICAM1/TNF/TLR4/IL13	22
BP	GO:0036323	vascular endothelial growth factor receptor-1 signaling pathway	11/303	49/18805	0.224489795918367	13.9324442648346	11.5996701724685	2.68109769036728e-10	2.84842167031356e-09	1.16956835474915e-09	FGFR1/FGFR2/MET/IGF1R/PDGFRA/EGFR/ERBB2/KIT/FLT4/KDR/FLT3	11
BP	GO:0090398	cellular senescence	15/303	110/18805	0.136363636363636	8.46309630963096	10.0459208281711	2.69442878078614e-10	2.85737055769343e-09	1.17324278806736e-09	MAPK9/ABL1/MIF/MAP2K1/TERT/CDKN1B/PTEN/CDKN2A/IGF1R/TP53/SIRT1/MAPK8/CDKN1A/CDK2/MAPK14	15
BP	GO:0061138	morphogenesis of a branching epithelium	19/303	191/18805	0.0994764397905759	6.17377706357023	9.19690366098259	2.88964049172196e-10	3.05881580778277e-09	1.25595666156949e-09	ABL1/IL10/FGFR1/TGFB1/ESR1/EGF/FGFR2/MET/MYC/CTNNB1/VEGFA/BCL2/AGT/HGF/MMP14/VDR/AR/KDR/TNF	19
BP	GO:0002443	leukocyte mediated immunity	30/303	483/18805	0.062111801242236	3.85482647643646	8.13399571048941	2.92293814786334e-10	3.08844753119063e-09	1.26812351395504e-09	PRF1/C4A/SYK/IL4/IL6/CD274/IL10/CD40LG/LEP/STAT6/TLR9/HMGB1/TGFB1/PLA2G1B/AHR/F2/PRKAA1/NOS2/ELANE/IL1B/PIK3R1/IL2/CTSG/NLRP3/KIT/FOXP3/ICAM1/TNF/TLR4/IL13	30
BP	GO:0002429	immune response-activating cell surface receptor signaling pathway	25/303	340/18805	0.0735294117647059	4.56343428460493	8.48536745237627	3.00645154705305e-10	3.17093494690994e-09	1.30199303267687e-09	ABL1/SYK/MAPK1/SQSTM1/NFKBIA/PTPN2/PDE4D/CHUK/BRAF/RELA/NFKB1/NOS2/EP300/IFNG/PIK3R1/PRKCB/BCL2/PTPN22/PIK3CA/PDE4B/LTF/FOXP3/BAX/TLR4/RIPK2	25
BP	GO:0048608	reproductive structure development	24/303	314/18805	0.0764331210191083	4.74364633915621	8.56084307582164	3.15125753197616e-10	3.31577995194639e-09	1.36146671805136e-09	BCL2L1/LEP/TLR9/CYP19A1/IL1A/CYP1B1/ESR1/CASP3/CDKN1B/FGFR2/CTNNB1/VEGFA/PDGFRA/BCL2/NOS3/MMP14/SRD5A2/SIRT1/KIT/SOD1/AR/KDR/BAX/MMP2	24
BP	GO:0043030	regulation of macrophage activation	12/303	63/18805	0.19047619047619	11.8214678610718	11.0099558922011	3.15822909229872e-10	3.31577995194639e-09	1.36146671805136e-09	LRRK2/IL6/IL10/MIF/MMP8/CEBPA/SNCA/THBS1/PLA2G4A/TLR4/PLA2G10/IL13	12
BP	GO:0045580	regulation of T cell differentiation	19/303	192/18805	0.0989583333333333	6.14162197469747	9.16388574765256	3.16086889957102e-10	3.31577995194639e-09	1.36146671805136e-09	ABL1/SYK/IL4/CD86/PTPN2/HMGB1/BRAF/TGFB1/IRF1/CDKN2A/EP300/IFNG/IL2/NLRP3/ERBB2/SOD1/FOXP3/MIR21/RIPK2	19
BP	GO:0071333	cellular response to glucose stimulus	17/303	150/18805	0.113333333333333	7.03377337733773	9.49454362934607	3.33680252918528e-10	3.49404034620804e-09	1.43466083751984e-09	PRKAA2/NR1H4/PPARD/ERN1/TGFB1/SMAD2/PIM3/NOX4/PRKAA1/TH/HIF1A/SMAD3/IGF1R/PIK3CA/COL1A1/ICAM1/SLC29A1	17
BP	GO:0001774	microglial cell activation	11/303	50/18805	0.22	13.653795379538	11.4652722681346	3.38845441098868e-10	3.54175611863126e-09	1.4542530411708e-09	LRRK2/IL6/APP/TLR9/MMP8/JAK2/SNCA/TRPV1/IFNG/TNF/IL13	11
BP	GO:0043524	negative regulation of neuron apoptotic process	18/303	171/18805	0.105263157894737	6.53291644953969	9.30114080479745	3.40085742472767e-10	3.54834980766389e-09	1.45696042474185e-09	BCL2L1/IL10/PARK7/JAK2/BRAF/SNCA/TERT/CCND1/HIF1A/CCL2/CTNNB1/BCL2/PIK3CA/SIRT1/SOD1/ADORA2A/KDR/BAX	18
BP	GO:0008406	gonad development	21/303	240/18805	0.0875	5.43048679867987	8.83988648391999	3.60301562336066e-10	3.75255043992948e-09	1.54080566437286e-09	BCL2L1/LEP/TLR9/CYP19A1/IL1A/CYP1B1/ESR1/CASP3/VEGFA/PDGFRA/BCL2/NOS3/MMP14/SRD5A2/SIRT1/KIT/SOD1/AR/KDR/BAX/MMP2	21
BP	GO:0055123	digestive system development	17/303	151/18805	0.112582781456954	6.98719209669311	9.45285023300393	3.70606864496416e-10	3.8529877948181e-09	1.58204546855519e-09	CXCL8/RB1/TLR9/TGFB1/SMAD2/FGFR2/TYMS/HIF1A/SMAD3/CTNNB1/PDGFRA/EGFR/BCL2/CYP1A1/KIT/CDKN1A/TNF	17
BP	GO:0090316	positive regulation of intracellular protein transport	14/303	95/18805	0.147368421052632	9.14608302935557	10.1861680876282	3.73506845419908e-10	3.87621542608681e-09	1.59158278628128e-09	CDK1/LEP/PTGS2/JAK2/TGFB1/GSK3B/EP300/IFNG/IL1B/SMAD3/PIK3R1/HSP90AA1/CDH1/MAPK14	14
BP	GO:0061448	connective tissue development	23/303	291/18805	0.0790378006872852	4.90529980833135	8.59187286522202	3.87365041683988e-10	4.01288126812131e-09	1.64769808890117e-09	EGR1/RB1/NR1H4/FGFR1/PPARD/LEP/PPARG/TGFB1/PARP1/PRKAA1/TYMS/HIF1A/SMAD3/CTNNB1/MAPK3/AXIN2/PIK3CA/COL1A1/SIRT1/MMP13/MIR21/CFLAR/MAPK14	23
BP	GO:0061458	reproductive system development	24/303	318/18805	0.0754716981132075	4.68397783174544	8.4788010467242	4.07710951712833e-10	4.21615126265029e-09	1.73116120658099e-09	BCL2L1/LEP/TLR9/CYP19A1/IL1A/CYP1B1/ESR1/CASP3/CDKN1B/FGFR2/CTNNB1/VEGFA/PDGFRA/BCL2/NOS3/MMP14/SRD5A2/SIRT1/KIT/SOD1/AR/KDR/BAX/MMP2	24
BP	GO:0033157	regulation of intracellular protein transport	17/303	152/18805	0.111842105263158	6.94122372763592	9.41153481028319	4.11276711186373e-10	4.2437626446817e-09	1.74249850224595e-09	CDK1/PARK7/ADIPOQ/LEP/PTGS2/JAK2/TGFB1/GSK3B/CDKN2A/EP300/IFNG/IL1B/SMAD3/PIK3R1/HSP90AA1/CDH1/MAPK14	17
BP	GO:0051250	negative regulation of lymphocyte activation	18/303	173/18805	0.104046242774566	6.45739140388027	9.22816844991161	4.11838868815727e-10	4.2437626446817e-09	1.74249850224595e-09	CD274/IL10/CD86/PTPN2/PLA2G2A/HMGB1/TGFB1/IRF1/CASP3/CDKN2A/IL2/PTPN22/CTSG/ERBB2/ADORA2A/FOXP3/IDO1/MIR21	18
BP	GO:0055094	response to lipoprotein particle	10/303	39/18805	0.256410256410256	15.9135144283659	11.9306345637202	4.27809723167863e-10	4.400544537603e-09	1.80687350067736e-09	SYK/TXNIP/APP/PPARG/TGFB1/ABCA1/CES1/AKT1/APOE/TLR4	10
BP	GO:0015850	organic hydroxy compound transport	23/303	293/18805	0.0784982935153584	4.87181653318916	8.54789161059697	4.43286349677969e-10	4.55169863813957e-09	1.86893771487732e-09	SYK/NFKBIA/PARK7/ADIPOQ/PPARG/CYP19A1/ABCC2/SNCA/EGF/MAOB/NFKB1/RXRA/ABCA1/SLCO1B1/CES1/APOE/AKR1C1/PRKCB/AGT/SIRT1/ADORA2A/SPP1/PLA2G10	23
BP	GO:0001776	leukocyte homeostasis	15/303	114/18805	0.131578947368421	8.16614556192461	9.82107165360796	4.50788949806772e-10	4.62058673551941e-09	1.89722332285244e-09	ABL1/IL6/MIF/FAS/HMGB1/TGFB1/CASP3/HIF1A/AKT1/BCL2/IL2/PDE4B/FOXP3/FLT3/BAX	15
BP	GO:0045137	development of primary sexual characteristics	21/303	245/18805	0.0857142857142857	5.31966053748232	8.70925	5.26606269102868e-10	5.38822794150597e-09	2.21241853137104e-09	BCL2L1/LEP/TLR9/CYP19A1/IL1A/CYP1B1/ESR1/CASP3/VEGFA/PDGFRA/BCL2/NOS3/MMP14/SRD5A2/SIRT1/KIT/SOD1/AR/KDR/BAX/MMP2	21
BP	GO:0036215	response to stem cell factor	11/303	52/18805	0.211538461538462	13.1286494034019	11.2076828895776	5.32475561208119e-10	5.4197075478211e-09	2.22534412864122e-09	FGFR1/FGFR2/MET/IGF1R/PDGFRA/EGFR/ERBB2/KIT/FLT4/KDR/FLT3	11
BP	GO:0036216	cellular response to stem cell factor stimulus	11/303	52/18805	0.211538461538462	13.1286494034019	11.2076828895776	5.32475561208119e-10	5.4197075478211e-09	2.22534412864122e-09	FGFR1/FGFR2/MET/IGF1R/PDGFRA/EGFR/ERBB2/KIT/FLT4/KDR/FLT3	11
BP	GO:0038109	Kit signaling pathway	11/303	52/18805	0.211538461538462	13.1286494034019	11.2076828895776	5.32475561208119e-10	5.4197075478211e-09	2.22534412864122e-09	FGFR1/FGFR2/MET/IGF1R/PDGFRA/EGFR/ERBB2/KIT/FLT4/KDR/FLT3	11
BP	GO:0007548	sex differentiation	23/303	296/18805	0.0777027027027027	4.8224400142717	8.48266182996916	5.41487077776383e-10	5.50181111136841e-09	2.25905603679648e-09	BCL2L1/LEP/TLR9/CYP19A1/IL1A/CYP1B1/ESR1/CASP3/CTNNB1/VEGFA/CYP17A1/PDGFRA/BCL2/NOS3/MMP14/SRD5A2/SIRT1/KIT/SOD1/AR/KDR/BAX/MMP2	23
BP	GO:0001885	endothelial cell development	12/303	66/18805	0.181818181818182	11.2841284128413	10.710342280098	5.58073951330056e-10	5.65062007764102e-09	2.32015733358454e-09	S1PR2/TJP1/PDE4D/FASN/MET/IL1B/VEGFA/S1PR3/FOXP3/GSTM3/ICAM1/TNF	12
BP	GO:0031100	animal organ regeneration	12/303	66/18805	0.181818181818182	11.2841284128413	10.710342280098	5.58073951330056e-10	5.65062007764102e-09	2.32015733358454e-09	IL6/IL10/CCNA2/CDK1/PCNA/TGFB1/TYMS/CCND1/EGFR/CDKN1A/FLT3/TNF	12
BP	GO:0044843	cell cycle G1/S phase transition	22/303	271/18805	0.0811808118081181	5.03830087805829	8.56911234554724	5.69383954863487e-10	5.75512740488754e-09	2.36306827758585e-09	RPS6KB1/CCNA2/RB1/CDK1/CCNB1/TERT/CDKN1B/CCNE1/PTEN/APC/CDKN2A/CCND1/CCL2/MYC/AKT1/EGFR/BCL2/CDK4/TP53/CYP1A1/CDKN1A/CDK2	22
BP	GO:0046683	response to organophosphorus	16/303	135/18805	0.118518518518519	7.35558000244469	9.48390101117052	5.71823733916449e-10	5.76977084724708e-09	2.3690809080074e-09	FOS/ADIPOQ/PTGS2/PDE4D/SREBF1/BRAF/CYP1B1/RELA/AHR/TRPV1/FOSL1/TYMS/IL1B/AKR1C1/COL1A1/STAT1	16
BP	GO:0010508	positive regulation of autophagy	17/303	156/18805	0.108974358974359	6.76324363205551	9.24993329729033	6.18718246986779e-10	6.23026202955843e-09	2.55815962485801e-09	HMOX1/IL4/LRRK2/PRKAA2/SQSTM1/PARK7/TLR9/HMGB1/GSK3B/PRKAA1/IFNG/HIF1A/MAPK3/ADRB2/SIRT1/KDR/RIPK2	17
BP	GO:0045862	positive regulation of proteolysis	20/303	223/18805	0.0896860986547085	5.56616199736566	8.77798058798186	6.19601806100022e-10	6.23026202955843e-09	2.55815962485801e-09	MAPK9/LRRK2/APP/CASP8/NFE2L2/TF/CEBPA/EGF/GSK3B/PTEN/KEAP1/IFNG/IL1B/AKT1/APOE/AXIN2/MMP14/STAT3/SIRT1/TNF	20
BP	GO:0002821	positive regulation of adaptive immune response	16/303	136/18805	0.117647058823529	7.30149485536789	9.43820942198668	6.38756401709451e-10	6.38975905627564e-09	2.62364946334267e-09	IL4/IL6/STAT6/JAK2/TGFB1/PRKAA1/EP300/IL1B/PLA2G4A/IL2/NLRP3/SIRT1/FOXP3/MIR21/TNF/RIPK2	16
BP	GO:0034219	carbohydrate transmembrane transport	16/303	136/18805	0.117647058823529	7.30149485536789	9.43820942198668	6.38756401709451e-10	6.38975905627564e-09	2.62364946334267e-09	INS/RPS6KB1/PPARD/ADIPOQ/LEP/NFE2L2/BRAF/PLA2G1B/TERT/SLC2A1/IL1B/PIK3R1/AKT1/PRKCB/TNF/MAPK14	16
BP	GO:0045931	positive regulation of mitotic cell cycle	16/303	136/18805	0.117647058823529	7.30149485536789	9.43820942198668	6.38756401709451e-10	6.38975905627564e-09	2.62364946334267e-09	ABL1/RPS6KB1/RB1/CDK1/APP/FGFR1/CCNB1/TGFB1/TERT/CCNE1/CCND1/AKT1/EGFR/CDK4/CYP1A1/PRKCA	16
BP	GO:0002269	leukocyte activation involved in inflammatory response	11/303	53/18805	0.207547169811321	12.8809	11.0841399929403	6.6238579806509e-10	6.60344198002561e-09	2.71138815321885e-09	LRRK2/IL6/APP/TLR9/MMP8/JAK2/SNCA/TRPV1/IFNG/TNF/IL13	11
BP	GO:0051403	stress-activated MAPK cascade	11/303	53/18805	0.207547169811321	12.8809	11.0841399929403	6.6238579806509e-10	6.60344198002561e-09	2.71138815321885e-09	MAPK1/MAP2K1/FAS/IL1A/MYC/MAPK3/MAPK8/GSTP1/TLR4/RIPK2/MAPK14	11
BP	GO:0032930	positive regulation of superoxide anion generation	8/303	21/18805	0.380952380952381	23.6429357221436	13.2857304975573	7.02786819752256e-10	6.99423053777373e-09	2.87184681539788e-09	SYK/CRP/APP/TGFB1/EGFR/AGT/SOD1/GSTP1	8
BP	GO:0045981	positive regulation of nucleotide metabolic process	10/303	41/18805	0.24390243902439	15.1372454318603	11.5966115824602	7.33232023528149e-10	7.27236259110883e-09	2.98604846307258e-09	INS/IL4/PRKAA2/APP/MTOR/PRKAA1/PPARA/IFNG/HIF1A/NOS3	10
BP	GO:1900544	positive regulation of purine nucleotide metabolic process	10/303	41/18805	0.24390243902439	15.1372454318603	11.5966115824602	7.33232023528149e-10	7.27236259110883e-09	2.98604846307258e-09	INS/IL4/PRKAA2/APP/MTOR/PRKAA1/PPARA/IFNG/HIF1A/NOS3	10
BP	GO:0002520	immune system development	19/303	202/18805	0.0940594059405941	5.83758128288076	8.84605355193504	7.5209478312852e-10	7.44676161118068e-09	3.05765709359984e-09	ABL1/MAPK1/IL4/IL10/MAP2K1/CD40LG/STAT6/HMGB1/BRAF/TGFB1/SMAD3/CTNNB1/MAPK3/BCL2/IL2/TP53/SOD1/FOXP3/IDO1	19
BP	GO:0030072	peptide hormone secretion	21/303	250/18805	0.084	5.21326732673267	8.58214084533373	7.62371224189985e-10	7.53569654878454e-09	3.09417397933242e-09	INS/IL6/PARK7/NR1H4/PPARD/LEP/SREBF1/JAK2/SMAD2/PIM3/F2/NOS2/IFNG/IL1B/HIF1A/ALOX5/CHRM3/PRKCB/EGFR/TNF/PRKCA	21
BP	GO:0030888	regulation of B cell proliferation	12/303	68/18805	0.176470588235294	10.9522422830518	10.5211319024582	8.02137409903038e-10	7.91532881433133e-09	3.25005184280071e-09	IL4/IL10/MIF/TLR9/CASP3/AHR/CDKN2A/BCL2/IL2/CDKN1A/TLR4/IL13	12
BP	GO:0070141	response to UV-A	7/303	14/18805	0.5	31.0313531353135	14.3847086348002	8.1987031271014e-10	8.06439789933897e-09	3.31125994492737e-09	MMP3/CCND1/MMP1/AKT1/EGFR/MMP9/MMP2	7
BP	GO:0010543	regulation of platelet activation	11/303	54/18805	0.203703703703704	12.6424031292018	10.9638830228694	8.20014351839345e-10	8.06439789933897e-09	3.31125994492737e-09	SYK/IL6/JAK2/F2/APOE/PDGFRA/PLA2G4A/CTSG/NOS3/TLR4/PRKCA	11
BP	GO:0035265	organ growth	18/303	181/18805	0.0994475138121547	6.17198183906788	8.94740084774855	8.62909194493406e-10	8.4719347897818e-09	3.47859551024146e-09	ABL1/CDK1/FGFR1/LEP/CYP19A1/ESR1/SMAD2/S1PR1/PTEN/FGFR2/PPARA/AKT1/BCL2/SOD1/G6PD/MMP13/AR/MAPK14	18
BP	GO:0002695	negative regulation of leukocyte activation	19/303	204/18805	0.0931372549019608	5.78035009383291	8.78503989984419	8.8884054649078e-10	8.68260010347202e-09	3.56509516262904e-09	CD274/IL10/CD86/PTPN2/PLA2G2A/HMGB1/TGFB1/IRF1/CASP3/CDKN2A/FN1/IL2/PTPN22/CTSG/ERBB2/ADORA2A/FOXP3/IDO1/MIR21	19
BP	GO:0002822	regulation of adaptive immune response based on somatic recombination of immune receptors built from immunoglobulin superfamily domains	19/303	204/18805	0.0931372549019608	5.78035009383291	8.78503989984419	8.8884054649078e-10	8.68260010347202e-09	3.56509516262904e-09	IL4/IL6/CD274/IL10/STAT6/HMGB1/JAK2/TGFB1/AHR/PRKAA1/EP300/IL1B/PLA2G4A/IL2/NLRP3/FOXP3/MIR21/TNF/RIPK2	19
BP	GO:0090276	regulation of peptide hormone secretion	19/303	204/18805	0.0931372549019608	5.78035009383291	8.78503989984419	8.8884054649078e-10	8.68260010347202e-09	3.56509516262904e-09	INS/IL6/NR1H4/PPARD/LEP/SREBF1/JAK2/PIM3/F2/NOS2/IFNG/IL1B/HIF1A/ALOX5/CHRM3/PRKCB/EGFR/TNF/PRKCA	19
BP	GO:1902106	negative regulation of leukocyte differentiation	15/303	120/18805	0.125	7.75783828382838	9.5036178365179	9.38159983063025e-10	9.14902415643707e-09	3.75660992953562e-09	IL4/PTPN2/ADIPOQ/HMGB1/IRF1/CDKN2A/MYC/CTNNB1/PIK3R1/IL2/ERBB2/LTF/FOXP3/MIR21/TLR4	15
BP	GO:0061180	mammary gland epithelium development	12/303	69/18805	0.173913043478261	10.7935141340221	10.4294584472016	9.57162027079691e-10	9.31872461815712e-09	3.82628932141873e-09	MAPK1/STAT6/JAK2/TGFB1/ESR1/FGFR2/CCND1/HIF1A/AKT1/VDR/AR/BAX	12
BP	GO:0030336	negative regulation of cell migration	26/303	388/18805	0.0670103092783505	4.15884114184614	8.0458383290928	9.67292877599295e-10	9.40163461332737e-09	3.86033235221509e-09	HMOX1/IL4/DUSP1/MIF/PTGER4/PPARD/ADIPOQ/NFE2L2/PPARG/HMGB1/CYP19A1/BRAF/TGFB1/CYP1B1/GSK3B/PTEN/THBS1/CCL2/AKT1/APOE/SERPINE1/BCL2/STAT3/MIR21/TNF/CDH1	26
BP	GO:0048013	ephrin receptor signaling pathway	13/303	85/18805	0.152941176470588	9.49194331197826	10.0415492863409	9.98379404710238e-10	9.68760815703834e-09	3.97775373350342e-09	FGFR1/FGFR2/MET/IGF1R/PDGFRA/EGFR/ERBB2/KIT/MMP9/FLT4/KDR/FLT3/MMP2	13
BP	GO:0031547	brain-derived neurotrophic factor receptor signaling pathway	11/303	55/18805	0.2	12.4125412541254	10.8467633834524	1.01045502603664e-09	9.78846782293726e-09	4.01916693953796e-09	FGFR1/FGFR2/MET/IGF1R/PDGFRA/EGFR/ERBB2/KIT/FLT4/KDR/FLT3	11
BP	GO:0043086	negative regulation of catalytic activity	23/303	306/18805	0.0751633986928105	4.66484393537393	8.27140277978467	1.03605300335859e-09	1.0019768414541e-08	4.11413948352396e-09	INS/ABL1/LRRK2/DUSP1/RB1/ADIPOQ/SNCA/CDKN1B/GSK3B/NFKB1/PTEN/APC/CDKN2A/IL1B/HSPB1/AKT1/APOE/SERPINE1/PTPN22/AGT/TP53/GSTP1/CDKN1A	23
BP	GO:0008643	carbohydrate transport	16/303	141/18805	0.113475177304965	7.04257659808534	9.21650907471661	1.0951991728968e-09	1.05742115830931e-08	4.34179509757987e-09	INS/RPS6KB1/PPARD/ADIPOQ/LEP/NFE2L2/BRAF/PLA2G1B/TERT/SLC2A1/IL1B/PIK3R1/AKT1/PRKCB/TNF/MAPK14	16
BP	GO:0030073	insulin secretion	19/303	207/18805	0.0917874396135266	5.69657690406722	8.69502002068019	1.13769199196431e-09	1.09662959887686e-08	4.50278583783714e-09	IL6/PARK7/NR1H4/PPARD/LEP/SREBF1/JAK2/SMAD2/PIM3/F2/NOS2/IFNG/IL1B/HIF1A/ALOX5/CHRM3/PRKCB/TNF/PRKCA	19
BP	GO:0090257	regulation of muscle system process	21/303	256/18805	0.0820312	5.09108137376238	8.43402622669978	1.17424603454357e-09	1.12999345671284e-08	4.63977858973197e-09	RPS6KB1/PTGS2/PPARG/PDE4D/PARP1/PPARA/SMAD3/SCN10A/CHRM3/ACE2/HSP90AA1/ADRB2/AGT/NOS3/PDE4B/KIT/SOD1/G6PD/ATP1A1/MIR21/PRKCA	21
BP	GO:0006720	isoprenoid metabolic process	15/303	122/18805	0.122950819672131	7.63066060704431	9.40265506957554	1.18625423707907e-09	1.1396653743027e-08	4.6794917012447e-09	CYP3A4/CYP2C8/CYP2D6/CYP1A2/CYP1B1/CYP2E1/TH/HMGCR/AKR1C1/EGFR/ADH5/CYP2C19/CYP1A1/CYP2C9/AKR1B10	15
BP	GO:0032570	response to progesterone	10/303	43/18805	0.232558139534884	14.433187504797	11.285240947464	1.21878502177833e-09	1.16898952171227e-08	4.79989731112216e-09	FOS/TXNIP/SREBF1/TGFB1/CYP1B1/RELA/FOSL1/TYMS/THBS1/IGF1R	10
BP	GO:1902042	negative regulation of extrinsic apoptotic signaling pathway via death domain receptors	9/303	32/18805	0.28125	17.4551361386139	11.9219343499109	1.31740487729423e-09	1.26150184138273e-08	5.1797549798047e-09	BCL2L1/HMOX1/PARK7/GSK3B/SERPINE1/HGF/NOS3/ICAM1/CFLAR	9
BP	GO:1903943	regulation of hepatocyte apoptotic process	6/303	9/18805	0.666666666666667	41.3751375137514	15.5038532246334	1.3435409224295e-09	1.28441629727168e-08	5.27384225190111e-09	PRKAA2/RB1/PRKAA1/PPARA/IGF1R/CFLAR	6
BP	GO:0045927	positive regulation of growth	21/303	259/18805	0.0810810810810811	5.03211131924003	8.3616958271026	1.45043840115259e-09	1.38433645434597e-08	5.68411666784735e-09	INS/RPS6KB1/CDK1/FGFR1/PPARD/LEP/S100A8/MTOR/CXCR4/F2/FGFR2/AKT1/VEGFA/EGFR/BCL2/FN1/IL2/MMP14/ERBB2/S100A9/MAPK14	21
BP	GO:0002460	adaptive immune response based on somatic recombination of immune receptors built from immunoglobulin superfamily domains	26/303	396/18805	0.0656565656565657	4.07482414908158	7.91388754234042	1.49105638443722e-09	1.42077418497439e-08	5.83373081067608e-09	PRF1/C4A/IL4/IL6/CD274/IL10/CD40LG/STAT6/HMGB1/JAK2/MTOR/TGFB1/AHR/PRKAA1/EP300/IL1B/PLA2G4A/IL2/NLRP3/STAT3/FOXP3/ICAM1/MIR21/TNF/TLR4/RIPK2	26
BP	GO:0031098	stress-activated protein kinase signaling cascade	11/303	57/18805	0.192982456140351	11.9770134908228	10.6213874285421	1.51419473207645e-09	1.44046433499168e-08	5.91457901022638e-09	MAPK1/MAP2K1/FAS/IL1A/MYC/MAPK3/MAPK8/GSTP1/TLR4/RIPK2/MAPK14	11
BP	GO:0022411	cellular component disassembly	28/303	456/18805	0.0614035087719298	3.81086792889815	7.77595535707266	1.52990312589052e-09	1.45303360504643e-08	5.96618871623142e-09	IL6/PRKAA2/CDK1/MMP3/MMP8/TGFB1/GSK3B/PRKAA1/APC/MMP12/ELANE/IL1B/MMP1/IGF1R/MYC/PIK3R1/MMP7/PRKCB/ADRB2/CTSG/PIK3CA/MMP14/MMP9/MMP13/BAX/TNF/MMP2/PRKCA	28
BP	GO:0034103	regulation of tissue remodeling	13/303	88/18805	0.147727272727273	9.16835433543354	9.82867289904887	1.5538780755132e-09	1.4710045781525e-08	6.03997793665467e-09	SYK/IL6/LEP/PPARG/TF/TGFB1/S1PR1/EGFR/IL2/TP53/FLT4/SPP1/PRKCA	13
BP	GO:0071347	cellular response to interleukin-1	13/303	88/18805	0.147727272727273	9.16835433543354	9.82867289904887	1.5538780755132e-09	1.4710045781525e-08	6.03997793665467e-09	EGR1/IL6/CXCL8/NFKBIA/RELA/NFKB1/IL17A/IL1B/HIF1A/CCL2/MAPK3/MIR21/MMP2	13
BP	GO:0050918	positive chemotaxis	12/303	72/18805	0.166666666666667	10.3437843784378	10.1653535218758	1.5978361577997e-09	1.51016268031004e-08	6.20076198626645e-09	CXCL8/MIF/APP/HMGB1/F3/S1PR1/MET/SMAD3/VEGFA/HGF/CXCL10/KDR	12
BP	GO:0032928	regulation of superoxide anion generation	8/303	23/18805	0.347826086956522	21.5870282680442	12.6422320602135	1.64654795080941e-09	1.55367944402146e-08	6.37944279841027e-09	SYK/CRP/APP/TGFB1/EGFR/AGT/SOD1/GSTP1	8
BP	GO:0090322	regulation of superoxide metabolic process	9/303	33/18805	0.272727272727273	16.9261926192619	11.7179261969669	1.78598983503891e-09	1.68252958245899e-08	6.90850436956799e-09	SYK/CRP/APP/NFE2L2/TGFB1/EGFR/AGT/SOD1/GSTP1	9
BP	GO:0033077	T cell differentiation in thymus	13/303	89/18805	0.146067415730337	9.06533911818148	9.75996398014103	1.79365704848814e-09	1.68702283300452e-08	6.92695375753179e-09	ABL1/PTPN2/BRAF/IL1A/CDKN2A/IL1B/CTNNB1/BCL2/TP53/ERBB2/SOD1/FOXP3/RIPK2	13
BP	GO:0001889	liver development	16/303	146/18805	0.10958904109589	6.80139246801392	9.00537058695359	1.83596212230942e-09	1.72402765743314e-08	7.07889640027962e-09	IL6/IL10/PCNA/TGFB1/CEBPA/RELA/TYMS/CCND1/MET/SMAD3/EGFR/HGF/PIK3CA/CYP1A1/TNF/CFLAR	16
BP	GO:0045639	positive regulation of myeloid cell differentiation	14/303	107/18805	0.130841121495327	8.12035409148391	9.45220211974977	1.86905841024345e-09	1.75143125472369e-08	7.1914161881023e-09	FOS/RB1/CASP8/TGFB1/RIPK1/IL17A/IFNG/HIF1A/STAT3/TNF/CSF3/PRKCA/STAT1/MAPK14	14
BP	GO:0002718	regulation of cytokine production involved in immune response	15/303	126/18805	0.119047619047619	7.38841741316989	9.20743885563168	1.87116152600161e-09	1.75143125472369e-08	7.1914161881023e-09	SYK/IL4/IL6/IL10/MIF/TLR9/TGFB1/IL1B/NLRP3/SIRT1/KIT/FOXP3/TNF/TLR4/RIPK2	15
BP	GO:0071402	cellular response to lipoprotein particle stimulus	10/303	45/18805	0.222222222222222	13.7917125045838	10.9939973282462	1.97096626156061e-09	1.84188853528184e-08	7.56283581989379e-09	SYK/TXNIP/APP/PPARG/TGFB1/ABCA1/CES1/AKT1/APOE/TLR4	10
BP	GO:0016241	regulation of macroautophagy	18/303	191/18805	0.0942408376963351	5.84884142864548	8.61929823003637	2.06041863994481e-09	1.9223970066921e-08	7.89340541719749e-09	HMOX1/IL4/LRRK2/PRKAA2/ERN1/SREBF1/MTOR/CASP3/HIF1A/AKT1/MAPK3/ADRB2/TP53/PIK3CA/SIRT1/MAPK8/KDR/RIPK2	18
BP	GO:0002367	cytokine production involved in immune response	15/303	127/18805	0.118110236220472	7.33024089810556	9.15996912053971	2.09131906954596e-09	1.94810553966346e-08	7.99896523273917e-09	SYK/IL4/IL6/IL10/MIF/TLR9/TGFB1/IL1B/NLRP3/SIRT1/KIT/FOXP3/TNF/TLR4/RIPK2	15
BP	GO:2000146	negative regulation of cell motility	26/303	403/18805	0.0645161290322581	4.00404556584691	7.80123971308428	2.15718805106814e-09	2.00625380723941e-08	8.23772332936901e-09	HMOX1/IL4/DUSP1/MIF/PTGER4/PPARD/ADIPOQ/NFE2L2/PPARG/HMGB1/CYP19A1/BRAF/TGFB1/CYP1B1/GSK3B/PTEN/THBS1/CCL2/AKT1/APOE/SERPINE1/BCL2/STAT3/MIR21/TNF/CDH1	26
BP	GO:0019748	secondary metabolic process	11/303	59/18805	0.186440677966102	11.5710130335067	10.4069964152056	2.23201137952978e-09	2.07253114060963e-08	8.50985955328151e-09	AKR1C2/CYP3A4/CYP2D6/NFE2L2/CYP1A2/CYP1B1/TH/AKR1C1/BCL2/CYP1A1/AKR1B10	11
BP	GO:0001837	epithelial to mesenchymal transition	18/303	192/18805	0.09375	5.81837871287129	8.58777098568624	2.2408667520125e-09	2.07707283173255e-08	8.52850783934734e-09	IL6/FGFR1/MTOR/TGFB1/SMAD2/GSK3B/PTEN/FGFR2/IL1B/HIF1A/SMAD3/CTNNB1/VEGFA/AXIN2/AGT/HGF/COL1A1/MIR21	18
BP	GO:0071675	regulation of mononuclear cell migration	16/303	148/18805	0.108108108108108	6.70948175898671	8.92367487683369	2.2440378068701e-09	2.07707283173255e-08	8.52850783934734e-09	ABL1/MAPK1/DUSP1/MIF/APP/HMGB1/CYP19A1/TGFB1/THBS1/CCL2/AKT1/MAPK3/SERPINE1/MMP14/CXCL10/TNF	16
BP	GO:0030278	regulation of ossification	15/303	128/18805	0.117188	7.27297339108911	9.11301254168218	2.33493753681387e-09	2.15777878402069e-08	8.85988829758445e-09	MAPK1/PTGER4/TGFB1/SMAD2/S1PR1/RXRA/HIF1A/SMAD3/ALOX5/MAPK3/BCL2/ADRB2/VDR/LTF/MAPK14	15
BP	GO:0045786	negative regulation of cell cycle	26/303	405/18805	0.0641975308641975	3.98427250132421	7.76951973970057	2.39354010100448e-09	2.20842955119621e-08	9.06786148866658e-09	ABL1/IL10/DUSP1/RB1/CDK1/PTGS2/CCNB1/TGFB1/CEBPA/CASP3/CDKN1B/PTEN/APC/CDKN2A/CCND1/CCL2/CTNNB1/EGFR/BCL2/TP53/SIRT1/CDKN1A/MIR21/TNF/CDK2/MAPK14	26
BP	GO:0061008	hepaticobiliary system development	16/303	149/18805	0.10738255033557	6.66445168006734	8.88339229755509	2.47788549854109e-09	2.27641100635477e-08	9.34699487503244e-09	IL6/IL10/PCNA/TGFB1/CEBPA/RELA/TYMS/CCND1/MET/SMAD3/EGFR/HGF/PIK3CA/CYP1A1/TNF/CFLAR	16
BP	GO:0097530	granulocyte migration	16/303	149/18805	0.10738255033557	6.66445168006734	8.88339229755509	2.47788549854109e-09	2.27641100635477e-08	9.34699487503244e-09	SYK/MAPK1/CXCL8/PTGER4/S100A8/IL1A/PLA2G1B/IL17A/THBS1/IL1B/CCL2/VEGFA/MAPK3/PDE4B/S100A9/CXCL10	16
BP	GO:1904646	cellular response to amyloid-beta	10/303	46/18805	0.217391304347826	13.4918926675276	10.8552396402829	2.48285982314545e-09	2.27641100635477e-08	9.34699487503244e-09	SYK/APP/VCAM1/PARP1/GSK3B/IGF1R/ADRB2/ICAM1/TNF/TLR4	10
BP	GO:2001239	regulation of extrinsic apoptotic signaling pathway in absence of ligand	10/303	46/18805	0.217391304347826	13.4918926675276	10.8552396402829	2.48285982314545e-09	2.27641100635477e-08	9.34699487503244e-09	BCL2L1/FGFR1/IL1A/TERT/RIPK1/IL1B/AKT1/BCL2/CSF2/TNF	10
BP	GO:0042698	ovulation cycle	12/303	75/18805	0.16	9.93003300330033	9.91635130726739	2.60242295673167e-09	2.38228088900814e-08	9.78169899824169e-09	EGR1/LEP/PCNA/CYP1B1/ESR1/CASP3/IGF1R/PDGFRA/EGFR/NOS3/SIRT1/MMP2	12
BP	GO:0010718	positive regulation of epithelial to mesenchymal transition	11/303	60/18805	0.183333333333333	11.3781628162816	10.3036353349791	2.69425715418139e-09	2.45861522753041e-08	1.00951295118725e-08	IL6/MTOR/TGFB1/SMAD2/IL1B/SMAD3/CTNNB1/AXIN2/AGT/COL1A1/MIR21	11
BP	GO:0046324	regulation of D-glucose import	11/303	60/18805	0.183333333333333	11.3781628162816	10.3036353349791	2.69425715418139e-09	2.45861522753041e-08	1.00951295118725e-08	INS/RPS6KB1/ADIPOQ/LEP/NFE2L2/PLA2G1B/TERT/PIK3R1/AKT1/TNF/MAPK14	11
BP	GO:1905897	regulation of response to endoplasmic reticulum stress	13/303	92/18805	0.141304347826087	8.76973023389295	9.56016179698426	2.72796171586519e-09	2.48547623001051e-08	1.02054213931799e-08	BCL2L1/LRRK2/PARK7/PTPN2/APP/NFE2L2/ERN1/PIK3R1/ALOX5/AKT1/HSPA5/SIRT1/BAX	13
BP	GO:0014074	response to purine-containing compound	16/303	150/18805	0.106666666666667	6.62002200220022	8.84347832787159	2.73391000548112e-09	2.4870037581111e-08	1.02116934579731e-08	FOS/ADIPOQ/PTGS2/PDE4D/SREBF1/BRAF/CYP1B1/RELA/AHR/TRPV1/FOSL1/PRKAA1/IL1B/COL1A1/ADORA2A/STAT1	16
BP	GO:0016042	lipid catabolic process	24/303	350/18805	0.0685714285714286	4.25572842998586	7.86796223197345	2.78513844266895e-09	2.52965304418388e-08	1.03868123873901e-08	INS/CYP3A4/PPARD/ADIPOQ/LEP/PLA2G2A/HSD11B1/CYP1A2/CYP19A1/CYP1B1/PLA2G1B/PRKAA1/PPARA/IL1B/CES1/AKT1/APOE/PLA2G4A/SRD5A2/AKR1D1/AKR1B10/TNF/SPP1/PLA2G10	24
BP	GO:0002824	positive regulation of adaptive immune response based on somatic recombination of immune receptors built from immunoglobulin superfamily domains	15/303	130/18805	0.115384615384615	7.16108149276466	9.02059991720606	2.9017025881515e-09	2.6314193875729e-08	1.08046672859355e-08	IL4/IL6/STAT6/JAK2/TGFB1/PRKAA1/EP300/IL1B/PLA2G4A/IL2/NLRP3/FOXP3/MIR21/TNF/RIPK2	15
BP	GO:1903578	regulation of ATP metabolic process	12/303	76/18805	0.157894736842105	9.79937467430953	9.83645045295488	3.04632380463004e-09	2.75827328002428e-08	1.13255322261027e-08	INS/IL4/PRKAA2/APP/MTOR/PARP1/PRKAA1/PPARA/EP300/IFNG/HIF1A/STAT3	12
BP	GO:0045940	positive regulation of steroid metabolic process	9/303	35/18805	0.257142857142857	15.958981612447	11.3355086168382	3.1785464241225e-09	2.86906934592887e-08	1.17804633687184e-08	MAPK1/SREBF1/IL1A/PRKAA1/IFNG/CES1/IGF1R/APOE/TNF	9
BP	GO:1902176	negative regulation of oxidative stress-induced intrinsic apoptotic signaling pathway	9/303	35/18805	0.257142857142857	15.958981612447	11.3355086168382	3.1785464241225e-09	2.86906934592887e-08	1.17804633687184e-08	INS/IL10/PARK7/NFE2L2/HIF1A/CTNNB1/HSPB1/AKT1/SIRT1	9
BP	GO:0002246	wound healing involved in inflammatory response	6/303	10/18805	0.6	37.2376237623762	14.6681601754935	3.31340035130897e-09	2.98616359834688e-08	1.22612550070436e-08	HMOX1/PPARG/IL1A/TGFB1/HIF1A/TLR4	6
BP	GO:0050796	regulation of insulin secretion	17/303	174/18805	0.0977011494252874	6.06359773908425	8.58722486937902	3.3613766283283e-09	3.0247194327863e-08	1.24195661318369e-08	IL6/NR1H4/PPARD/LEP/SREBF1/JAK2/PIM3/F2/NOS2/IFNG/IL1B/HIF1A/ALOX5/CHRM3/PRKCB/TNF/PRKCA	17
BP	GO:0006706	steroid catabolic process	8/303	25/18805	0.32	19.8600660066007	12.0754275313277	3.53166585926546e-09	3.17304917170425e-08	1.30286113814033e-08	CYP3A4/HSD11B1/CYP1A2/CYP19A1/APOE/SRD5A2/AKR1D1/SPP1	8
BP	GO:1900076	regulation of cellular response to insulin stimulus	12/303	77/18805	0.155844155844156	9.67211006814967	9.75801633574547	3.55728207284414e-09	3.19113963452982e-08	1.31028912293067e-08	INS/RPS6KB1/NR1H4/PTPN2/LEP/PPARG/CTSD/RELA/PRKAA1/IL1B/PRKCB/SIRT1	12
BP	GO:0032386	regulation of intracellular transport	21/303	273/18805	0.0769230769230769	4.77405432850977	8.03832243293293	3.73742907725755e-09	3.34758647504515e-08	1.37452654808938e-08	MAPK1/LRRK2/CDK1/PARK7/MAP2K1/ADIPOQ/LEP/PTGS2/JAK2/TGFB1/GSK3B/CDKN2A/EP300/IFNG/IL1B/SMAD3/PIK3R1/MAPK3/HSP90AA1/CDH1/MAPK14	21
BP	GO:0002673	regulation of acute inflammatory response	10/303	48/18805	0.208333333333333	12.9297304730473	10.5902608768277	3.87206688700727e-09	3.4628530593174e-08	1.42185526726389e-08	INS/IL6/PARK7/PTGES/PTGS2/ALOX5AP/IL1B/NLRP3/GSTP1/TNF	10
BP	GO:0090068	positive regulation of cell cycle process	21/303	274/18805	0.0766423357664234	4.75663077256631	8.0160692857512	3.98942603510276e-09	3.56233717428961e-08	1.46270366898908e-08	INS/RB1/CDK1/APP/FGFR1/CCNB1/IL1A/TGFB1/EGF/TERT/CCNE1/CCND1/IL1B/IGF1R/AKT1/EGFR/CDK4/CYP1A1/FEN1/MIR21/TNF	21
BP	GO:0002637	regulation of immunoglobulin production	12/303	78/18805	0.153846153846154	9.54810865701955	9.68100238792106	4.14413743324427e-09	3.68353712005315e-08	1.51246863975857e-08	IL4/IL6/IL10/CD86/CD40LG/STAT6/TLR9/TGFB1/IL2/FOXP3/TNF/IL13	12
BP	GO:0032729	positive regulation of type II interferon production	12/303	78/18805	0.153846153846154	9.54810865701955	9.68100238792106	4.14413743324427e-09	3.68353712005315e-08	1.51246863975857e-08	ABL1/APP/TLR9/PDE4D/JAK2/IL1B/IL2/PTPN22/PDE4B/TNF/TLR4/RIPK2	12
BP	GO:0061045	negative regulation of wound healing	12/303	78/18805	0.153846153846154	9.54810865701955	9.68100238792106	4.14413743324427e-09	3.68353712005315e-08	1.51246863975857e-08	PLAT/F2/PTEN/THBS1/SMAD3/PLAU/ALOX5/APOE/SERPINE1/PDGFRA/NOS3/TNF	12
BP	GO:1901099	negative regulation of signal transduction in absence of ligand	9/303	36/18805	0.25	15.5156765676568	11.155911575725	4.17855625798344e-09	3.69719673768686e-08	1.51807730953134e-08	BCL2L1/IL1A/TERT/RIPK1/IL1B/AKT1/BCL2/CSF2/TNF	9
BP	GO:2000352	negative regulation of endothelial cell apoptotic process	9/303	36/18805	0.25	15.5156765676568	11.155911575725	4.17855625798344e-09	3.69719673768686e-08	1.51807730953134e-08	ABL1/IL4/NFE2L2/BRAF/TERT/SERPINE1/KDR/ICAM1/IL13	9
BP	GO:2001240	negative regulation of extrinsic apoptotic signaling pathway in absence of ligand	9/303	36/18805	0.25	15.5156765676568	11.155911575725	4.17855625798344e-09	3.69719673768686e-08	1.51807730953134e-08	BCL2L1/IL1A/TERT/RIPK1/IL1B/AKT1/BCL2/CSF2/TNF	9
BP	GO:0006816	calcium ion transport	27/303	447/18805	0.0604026845637584	3.74875407003788	7.52686386865033	4.32854382831339e-09	3.8240944109925e-08	1.57018178006544e-08	ABL1/DDIT3/PTGS2/TLR9/PDE4D/TGFB1/SNCA/EGF/PLA2G1B/TRPV1/CXCR4/F2/GPR35/CCL2/CTNNB1/PRKCB/BCL2/NOS3/PDE4B/VDR/CXCL10/ADORA2A/G6PD/OPRD1/BAX/MIR21/IL13	27
BP	GO:0019373	epoxygenase P450 pathway	7/303	17/18805	0.411764705882353	25.5552319937876	12.9618002309536	4.45679364036809e-09	3.93143220821561e-08	1.61425492141562e-08	CYP2C8/CYP1A2/CYP1B1/CYP2E1/CYP2C19/CYP1A1/CYP2C9	7
BP	GO:0061028	establishment of endothelial barrier	10/303	49/18805	0.204081632653061	12.665858422577	10.4636143956609	4.79615845571771e-09	4.21164925025468e-08	1.72931267014923e-08	S1PR2/TJP1/PDE4D/FASN/IL1B/VEGFA/S1PR3/FOXP3/ICAM1/TNF	10
BP	GO:1902041	regulation of extrinsic apoptotic signaling pathway via death domain receptors	10/303	49/18805	0.204081632653061	12.665858422577	10.4636143956609	4.79615845571771e-09	4.21164925025468e-08	1.72931267014923e-08	BCL2L1/HMOX1/PARK7/GSK3B/THBS1/SERPINE1/HGF/NOS3/ICAM1/CFLAR	10
BP	GO:2000378	negative regulation of reactive oxygen species metabolic process	10/303	49/18805	0.204081632653061	12.665858422577	10.4636143956609	4.79615845571771e-09	4.21164925025468e-08	1.72931267014923e-08	INS/PARK7/MMP3/PPARA/HIF1A/BCL2/TP53/G6PD/MIR21/CFLAR	10
BP	GO:0071695	anatomical structure maturation	21/303	277/18805	0.075812274368231	4.70511491582371	7.94994992379013	4.84328513897803e-09	4.24662742155574e-08	1.7436747860842e-08	LRRK2/RB1/APP/FGFR1/LEP/DDIT3/PPARG/TGFB1/CEBPA/S1PR1/TYMS/HIF1A/CTNNB1/VEGFA/BCL2/LTF/G6PD/CDKN1A/KDR/MMP2/PLA2G10	21
BP	GO:1904892	regulation of receptor signaling pathway via STAT	13/303	97/18805	0.134020618556701	8.31768228369229	9.24661623267711	5.2991557706829e-09	4.63935111231817e-08	1.90492801823836e-08	IL6/IL10/PTPN2/LEP/PPARG/JAK2/TGFB1/CYP1B1/EGF/F2/EP300/IFNG/KIT	13
BP	GO:1903580	positive regulation of ATP metabolic process	9/303	37/18805	0.243243243243243	15.0963339577201	10.9833580605245	5.44414339730303e-09	4.75912955842316e-08	1.95410931804571e-08	INS/IL4/PRKAA2/APP/MTOR/PRKAA1/PPARA/IFNG/HIF1A	9
BP	GO:0071346	cellular response to type II interferon	13/303	98/18805	0.13265306122449	8.23280797467502	9.18660402167637	6.02229470676357e-09	5.25664164659333e-08	2.15838890224257e-08	VIM/RPS6KB1/PTPN2/PPARG/JAK2/IRF1/NOS2/IFNG/CCL2/TP53/TNF/TLR4/STAT1	13
BP	GO:0048754	branching morphogenesis of an epithelial tube	16/303	159/18805	0.10062893081761	6.24530377566059	8.49989311068609	6.40060329038686e-09	5.57848987374735e-08	2.29054050937103e-08	ABL1/TGFB1/ESR1/EGF/FGFR2/MET/MYC/CTNNB1/VEGFA/BCL2/AGT/MMP14/VDR/AR/KDR/TNF	16
BP	GO:1903036	positive regulation of response to wounding	12/303	81/18805	0.148148148148148	9.19447500305586	9.45804607124889	6.46399238345188e-09	5.62531594266918e-08	2.30976739876e-08	NFE2L2/PLAT/BRAF/MTOR/F3/CXCR4/F2/THBS1/IGF1R/PLAU/SERPINE1/MIR21	12
BP	GO:0010573	vascular endothelial growth factor production	11/303	65/18805	0.169230769230769	10.5029195227215	9.82123343431446	6.55125624650002e-09	5.6842643617173e-08	2.33397175242004e-08	IL6/PTGS2/IL1A/TGFB1/CYP1B1/RELA/IL1B/HIF1A/STAT3/FLT4/TNF	11
BP	GO:2001244	positive regulation of intrinsic apoptotic signaling pathway	11/303	65/18805	0.169230769230769	10.5029195227215	9.82123343431446	6.55125624650002e-09	5.6842643617173e-08	2.33397175242004e-08	PARK7/PTPN2/DDIT3/S100A8/MYC/TP53/S100A9/SIRT1/SOD1/BAX/MMP2	11
BP	GO:0006959	humoral immune response	22/303	309/18805	0.0711974110032362	4.41870400632296	7.75423447955866	6.57747321137137e-09	5.69851920187561e-08	2.33982482190232e-08	C4A/CXCL2/IL6/CXCL8/APP/TF/PLA2G1B/F2/IL17A/ELANE/IFNG/IL1B/CCL2/ALOX5/MMP7/CFH/BCL2/CTSG/LTF/S100A9/CXCL10/TNF	22
BP	GO:0048568	embryonic organ development	27/303	457/18805	0.0590809628008753	3.66672444049657	7.38548418924464	6.93110561770338e-09	5.99597279439362e-08	2.46195993709304e-08	MAPK1/CXCL8/IL10/MAP2K1/FGFR1/CASP8/TGFB1/CEBPA/IL3/SMAD2/FGFR2/TH/HIF1A/SMAD3/CTNNB1/AKT1/VEGFA/MAPK3/PDGFRA/EGFR/CSF2/TP53/MMP14/KIT/SOD1/KDR/TNF	27
BP	GO:0071404	cellular response to low-density lipoprotein particle stimulus	9/303	38/18805	0.236842105263158	14.6990620114643	10.8173853290002	7.03356358066032e-09	6.07557969830926e-08	2.49464671117907e-08	SYK/TXNIP/APP/PPARG/TGFB1/ABCA1/CES1/AKT1/TLR4	9
BP	GO:0010875	positive regulation of cholesterol efflux	8/303	27/18805	0.296296296296296	18.3889500061117	11.5709141345434	7.04882678898786e-09	6.07974363933146e-08	2.4963564347433e-08	NFKBIA/ADIPOQ/PPARG/RXRA/ABCA1/CES1/APOE/SIRT1	8
BP	GO:0001660	fever generation	6/303	11/18805	0.545454545454545	33.8523852385239	13.9473190413794	7.19086347612009e-09	6.17632674418762e-08	2.53601367517946e-08	PTGES/PTGS2/IL1A/TRPV1/IL1B/TNF	6
BP	GO:0097267	omega-hydroxylase P450 pathway	6/303	11/18805	0.545454545454545	33.8523852385239	13.9473190413794	7.19086347612009e-09	6.17632674418762e-08	2.53601367517946e-08	CYP2C8/CYP1A2/CYP1B1/CYP2C19/CYP1A1/CYP2C9	6
BP	GO:0031649	heat generation	7/303	18/18805	0.388888888888889	24.1354968830216	12.5667641198323	7.192630595258e-09	6.17632674418762e-08	2.53601367517946e-08	PTGES/PTGS2/IL1A/TRPV1/IL1B/ADRB2/TNF	7
BP	GO:0141193	nuclear receptor-mediated signaling pathway	17/303	183/18805	0.092896174863388	5.76538801421126	8.28987055312555	7.24531602296965e-09	6.20573282445999e-08	2.54808787798525e-08	MAPK1/PARK7/NR3C2/NR1H4/LEP/PPARG/JAK2/ESR1/PARP1/KDM4C/RXRA/PPARA/EP300/VDR/SIRT1/AR/ESRRG	17
BP	GO:0140467	integrated stress response signaling	10/303	51/18805	0.196078431372549	12.1691580922798	10.2210536420435	7.24819361153005e-09	6.20573282445999e-08	2.54808787798525e-08	FOS/PTPN2/DDIT3/NFE2L2/CEBPA/FOSL1/AKT1/HSPA5/JUN/EIF2S1	10
BP	GO:0006721	terpenoid metabolic process	13/303	100/18805	0.13	8.06815181518152	9.0690983153223	7.74241691409058e-09	6.59647300169868e-08	2.70852667501812e-08	CYP3A4/CYP2C8/CYP2D6/CYP1A2/CYP1B1/CYP2E1/AKR1C1/EGFR/ADH5/CYP2C19/CYP1A1/CYP2C9/AKR1B10	13
BP	GO:0070664	negative regulation of leukocyte proliferation	13/303	100/18805	0.13	8.06815181518152	9.0690983153223	7.74241691409058e-09	6.59647300169868e-08	2.70852667501812e-08	CD274/IL10/CD86/CRP/PLA2G2A/TGFB1/CASP3/CDKN2A/IL2/ERBB2/GSTP1/FOXP3/IDO1	13
BP	GO:0043470	regulation of carbohydrate catabolic process	11/303	66/18805	0.166666666666667	10.3437843784378	9.73102676932184	7.749892705534e-09	6.59647300169868e-08	2.70852667501812e-08	INS/PRKAA2/APP/MTOR/PRKAA1/PPARA/EP300/IFNG/HIF1A/TP53/STAT3	11
BP	GO:0070059	intrinsic apoptotic signaling pathway in response to endoplasmic reticulum stress	11/303	66/18805	0.166666666666667	10.3437843784378	9.73102676932184	7.749892705534e-09	6.59647300169868e-08	2.70852667501812e-08	BCL2L1/LRRK2/PARK7/PTPN2/APP/DDIT3/ERN1/BCL2/TP53/SIRT1/BAX	11
BP	GO:0030168	platelet activation	15/303	140/18805	0.107142857142857	6.6495756718529	8.58623850522155	8.12227351136871e-09	6.90333961798374e-08	2.83452679897324e-08	SYK/IL6/CD40LG/JAK2/F2/HSPB1/APOE/PDGFRA/PLA2G4A/CTSG/PIK3CA/NOS3/TLR4/PRKCA/MAPK14	15
BP	GO:0046323	D-glucose import	12/303	83/18805	0.144578313253012	8.97292138852439	9.31574313191011	8.6014080499236e-09	7.29991219630542e-08	2.99736039303e-08	INS/RPS6KB1/ADIPOQ/LEP/NFE2L2/PLA2G1B/TERT/SLC2A1/PIK3R1/AKT1/TNF/MAPK14	12
BP	GO:0014909	smooth muscle cell migration	13/303	101/18805	0.128712871287129	7.9882691239421	9.01156373950033	8.7591940435939e-09	7.41221333165751e-08	3.04347149219733e-08	RPS6KB1/PPARD/ADIPOQ/DDIT3/NFE2L2/PLAT/CYP1B1/TERT/PLAU/SERPINE1/BCL2/MIR21/TLR4	13
BP	GO:0071229	cellular response to acid chemical	13/303	101/18805	0.128712871287129	7.9882691239421	9.01156373950033	8.7591940435939e-09	7.41221333165751e-08	3.04347149219733e-08	BCL2L1/PTGS2/NFE2L2/MMP3/MTOR/EP300/VEGFA/PDGFRA/EGFR/PIK3CA/COL1A1/TNF/MMP2	13
BP	GO:0042311	vasodilation	10/303	52/18805	0.192307692307692	11.9351358212744	10.1047965493115	8.84717409970194e-09	7.47579791124306e-08	3.06957946381836e-08	INS/PPARD/APOE/VEGFA/EGFR/ADRB2/NOS3/SOD1/ADORA2A/TNF	10
BP	GO:0008210	estrogen metabolic process	9/303	39/18805	0.230769230769231	14.3221629855293	10.6575722940501	9.01528973790805e-09	7.59580562287998e-08	3.11885490056961e-08	CYP3A4/CYP2C8/CYP2D6/CYP1A2/CYP19A1/CYP1B1/PDGFRA/CYP1A1/CYP2C9	9
BP	GO:0032872	regulation of stress-activated MAPK cascade	9/303	39/18805	0.230769230769231	14.3221629855293	10.6575722940501	9.01528973790805e-09	7.59580562287998e-08	3.11885490056961e-08	MAPK1/MAP2K1/FAS/IL1A/MYC/MAPK3/GSTP1/TLR4/RIPK2	9
BP	GO:0034341	response to type II interferon	14/303	121/18805	0.115702479338843	7.18080898998991	8.72851124054508	9.50561625474439e-09	7.99735517848581e-08	3.28373205271136e-08	VIM/RPS6KB1/PTPN2/PPARG/JAK2/SNCA/IRF1/NOS2/IFNG/CCL2/TP53/TNF/TLR4/STAT1	14
BP	GO:0001701	in utero embryonic development	25/303	403/18805	0.0620347394540943	3.85004381331433	7.40131083004718	9.78927696462751e-09	8.22412272554998e-08	3.37684331839737e-08	BCL2L1/MAPK1/IL10/MAP2K1/FGFR1/CASP8/CCNB1/CEBPA/SMAD2/KDM4C/FOSL1/FGFR2/KEAP1/HIF1A/SMAD3/CTNNB1/AKT1/VEGFA/PDGFRA/EGFR/CSF2/TP53/NOS3/CDKN1A/AR	25
BP	GO:1904707	positive regulation of vascular associated smooth muscle cell proliferation	10/303	53/18805	0.188679245283019	11.7099445793636	9.99167865954106	1.07506132396176e-08	9.01874211542556e-08	3.70311582999719e-08	IL10/ERN1/JAK2/TERT/FGFR2/JUN/MMP9/MIR21/TNF/MMP2	10
BP	GO:0044344	cellular response to fibroblast growth factor stimulus	16/303	165/18805	0.096969696969697	6.01820182018202	8.28522370212614	1.09308563707098e-08	9.15675478996723e-08	3.75978414507866e-08	CXCL8/FGFR1/FGFR2/MET/THBS1/CCL2/IGF1R/CTNNB1/PDGFRA/EGFR/COL1A1/ERBB2/KIT/FLT4/KDR/FLT3	16
BP	GO:0034308	primary alcohol metabolic process	13/303	103/18805	0.12621359223301	7.83315710211798	8.89883366245389	1.1162656067619e-08	9.33749764736749e-08	3.83399756950434e-08	AKR1C2/CYP3A4/CYP2C8/PARK7/CYP2D6/CYP1A2/CYP1B1/AKR1C1/CYP11B2/HSD11B2/CYP1A1/CYP11B1/AKR1B10	13
BP	GO:0070227	lymphocyte apoptotic process	12/303	85/18805	0.141176470588235	8.76179382644147	9.17816245295588	1.13539460646465e-08	9.48388435988122e-08	3.89410428344216e-08	CD274/IL10/MIF/FAS/RIPK1/HIF1A/AKT1/BCL2/IL2/TP53/IDO1/BAX	12
BP	GO:0046634	regulation of alpha-beta T cell activation	14/303	123/18805	0.113821138211382	7.06404786820145	8.63456751972177	1.17724371892712e-08	9.81935950085053e-08	4.03185113208186e-08	SYK/CD274/CD86/HMGB1/JAK2/IRF1/EP300/IFNG/IL2/NLRP3/ADORA2A/FOXP3/MIR21/RIPK2	14
BP	GO:0045732	positive regulation of protein catabolic process	18/303	214/18805	0.0841121495327103	5.22022763023966	7.94563269568227	1.25258547926756e-08	1.04328364238852e-07	4.28374613871942e-08	MAPK9/LRRK2/APP/NFE2L2/TF/CEBPA/CDKN1B/GSK3B/APC/KEAP1/IFNG/IL1B/AKT1/APOE/HSP90AA1/AXIN2/SIRT1/TNF	18
BP	GO:0030193	regulation of blood coagulation	11/303	69/18805	0.159420289855072	9.89405462285359	9.47159230555955	1.26069379720376e-08	1.04853704104576e-07	4.30531671195451e-08	VKORC1/NFE2L2/PLAT/F3/F2/THBS1/PLAU/APOE/SERPINE1/PDGFRA/NOS3	11
BP	GO:0010874	regulation of cholesterol efflux	10/303	54/18805	0.185185185185185	11.4930937538198	9.88155548198834	1.30075675322943e-08	1.08031466723277e-07	4.43579636096409e-08	NFKBIA/ADIPOQ/PPARG/EGF/RXRA/ABCA1/CES1/APOE/SIRT1/PLA2G10	10
BP	GO:1904036	negative regulation of epithelial cell apoptotic process	8/303	29/18805	0.275862068965517	17.1207465574144	11.1178217838728	1.32511379002626e-08	1.09897613754029e-07	4.51242077845198e-08	PRKAA2/RB1/CDKN1B/PRKAA1/PPARA/IGF1R/BCL2/CFLAR	8
BP	GO:0043255	regulation of carbohydrate biosynthetic process	13/303	105/18805	0.123809523809524	7.68395410969668	8.78909994249208	1.4146873216446e-08	1.17159453579159e-07	4.81059355761758e-08	INS/PTPN2/ADIPOQ/LEP/TGFB1/SNCA/EGF/GSK3B/NFKB1/PPARA/EP300/AKT1/SIRT1	13
BP	GO:0046887	positive regulation of hormone secretion	15/303	146/18805	0.102739726027397	6.37630543876305	8.34551758593403	1.44466980947108e-08	1.1947255157302e-07	4.90556988233975e-08	INS/NR1H4/FGFR1/PPARD/LEP/PPARG/CYP19A1/JAK2/F2/HIF1A/CHRM3/PRKCB/EGFR/SPP1/PRKCA	15
BP	GO:0070302	regulation of stress-activated protein kinase signaling cascade	9/303	41/18805	0.219512195121951	13.6235208886742	10.3549216326907	1.4488908808833e-08	1.1965166962415e-07	4.91292450987081e-08	MAPK1/MAP2K1/FAS/IL1A/MYC/MAPK3/GSTP1/TLR4/RIPK2	9
BP	GO:0001952	regulation of cell-matrix adhesion	14/303	125/18805	0.112	6.95102310231023	8.54270292657131	1.45195975302004e-08	1.19735264618735e-07	4.91635693918073e-08	ABL1/GSK3B/PTEN/CDKN2A/MMP12/THBS1/SMAD3/PLAU/PIK3R1/VEGFA/SERPINE1/BCL2/MMP14/KDR	14
BP	GO:0006110	regulation of glycolytic process	10/303	55/18805	0.181818181818182	11.2841284128413	9.7742917212944	1.5673592533685e-08	1.28704733048115e-07	5.28464533353107e-08	INS/PRKAA2/APP/MTOR/PRKAA1/PPARA/EP300/IFNG/HIF1A/STAT3	10
BP	GO:0030811	regulation of nucleotide catabolic process	10/303	55/18805	0.181818181818182	11.2841284128413	9.7742917212944	1.5673592533685e-08	1.28704733048115e-07	5.28464533353107e-08	INS/PRKAA2/APP/MTOR/PRKAA1/PPARA/EP300/IFNG/HIF1A/STAT3	10
BP	GO:0033121	regulation of purine nucleotide catabolic process	10/303	55/18805	0.181818181818182	11.2841284128413	9.7742917212944	1.5673592533685e-08	1.28704733048115e-07	5.28464533353107e-08	INS/PRKAA2/APP/MTOR/PRKAA1/PPARA/EP300/IFNG/HIF1A/STAT3	10
BP	GO:1903522	regulation of blood circulation	20/303	269/18805	0.0743494423791822	4.61432760376409	7.64069284428292	1.57920906477724e-08	1.29495143311734e-07	5.31709975701871e-08	ABL1/APP/LEP/PTGS2/PDE4D/SREBF1/TRPV1/TH/SCN10A/EGFR/ACE2/HSP90AA1/AGT/NOS3/PDE4B/ATP1A1/MIR21/TNF/MMP2/HRH2	20
BP	GO:0010717	regulation of epithelial to mesenchymal transition	14/303	126/18805	0.111111111111111	6.8958562522919	8.4975248850615	1.61006520307253e-08	1.31839656994209e-07	5.4133660169927e-08	IL6/MTOR/TGFB1/SMAD2/GSK3B/PTEN/IL1B/SMAD3/CTNNB1/VEGFA/AXIN2/AGT/COL1A1/MIR21	14
BP	GO:0001822	kidney development	22/303	325/18805	0.0676923076923077	4.2011678090886	7.44965627914372	1.64618528788475e-08	1.34608016096419e-07	5.52703546538479e-08	ODC1/EGR1/LRRK2/FGFR1/ADIPOQ/TGFB1/SMAD2/CAT/FGFR2/CASP9/SMAD3/MYC/CTNNB1/VEGFA/PDGFRA/BCL2/AGT/SLC22A6/MMP9/BAX/CFLAR/STAT1	22
BP	GO:0097284	hepatocyte apoptotic process	7/303	20/18805	0.35	21.7219471947195	11.8652545022475	1.70420118603971e-08	1.39156511993313e-07	5.71379773159545e-08	BCL2L1/PRKAA2/RB1/PRKAA1/PPARA/IGF1R/CFLAR	7
BP	GO:0018107	peptidyl-threonine phosphorylation	11/303	71/18805	0.154929577464789	9.61534885882954	9.30730361887542	1.72006995449621e-08	1.39863788758058e-07	5.74283867489107e-08	MAPK1/LRRK2/S1PR2/CDK1/APP/EGF/GSK3B/AKT1/MAPK8/RIPK2/PRKCA	11
BP	GO:0043406	positive regulation of MAP kinase activity	11/303	71/18805	0.154929577464789	9.61534885882954	9.30730361887542	1.72006995449621e-08	1.39863788758058e-07	5.74283867489107e-08	LRRK2/FGFR1/ERN1/PLA2G1B/THBS1/ELANE/IL1B/ERBB2/FLT3/TNF/TLR4	11
BP	GO:1900046	regulation of hemostasis	11/303	71/18805	0.154929577464789	9.61534885882954	9.30730361887542	1.72006995449621e-08	1.39863788758058e-07	5.74283867489107e-08	VKORC1/NFE2L2/PLAT/F3/F2/THBS1/PLAU/APOE/SERPINE1/PDGFRA/NOS3	11
BP	GO:0043032	positive regulation of macrophage activation	8/303	30/18805	0.266666666666667	16.5500550055005	10.9078631670104	1.78183635800664e-08	1.43826958949887e-07	5.90556733578972e-08	LRRK2/IL10/MMP8/CEBPA/THBS1/PLA2G4A/TLR4/IL13	8
BP	GO:0071549	cellular response to dexamethasone stimulus	8/303	30/18805	0.266666666666667	16.5500550055005	10.9078631670104	1.78183635800664e-08	1.43826958949887e-07	5.90556733578972e-08	RPS6KB1/JAK2/TGFB1/CASP9/IGF1R/EGFR/AXIN2/CFLAR	8
BP	GO:0097421	liver regeneration	8/303	30/18805	0.266666666666667	16.5500550055005	10.9078631670104	1.78183635800664e-08	1.43826958949887e-07	5.90556733578972e-08	IL6/IL10/PCNA/TGFB1/TYMS/CCND1/EGFR/TNF	8
BP	GO:1900017	positive regulation of cytokine production involved in inflammatory response	8/303	30/18805	0.266666666666667	16.5500550055005	10.9078631670104	1.78183635800664e-08	1.43826958949887e-07	5.90556733578972e-08	MAPK9/IL6/IL17A/HIF1A/STAT3/MIR21/TNF/TLR4	8
BP	GO:1901222	regulation of non-canonical NF-kappaB signal transduction	13/303	107/18805	0.121495327102804	7.54032879923506	8.68222407842451	1.78336316681788e-08	1.43826958949887e-07	5.90556733578972e-08	HDAC7/CD86/NR3C2/APP/TLR9/RELA/RIPK1/IL1B/PTPN22/NLRP3/MIR21/TNF/TLR4	13
BP	GO:0002688	regulation of leukocyte chemotaxis	14/303	127/18805	0.110236220472441	6.84155817156519	8.45283668167935	1.78363216011368e-08	1.43826958949887e-07	5.90556733578972e-08	MAPK1/IL6/CXCL8/DUSP1/MIF/APP/HMGB1/CYP19A1/THBS1/CCL2/VEGFA/MAPK3/SERPINE1/CXCL10	14
BP	GO:0002360	T cell lineage commitment	9/303	42/18805	0.214285714285714	13.2991513437058	10.2114108175936	1.81816766363642e-08	1.46206797481923e-07	6.00328404204464e-08	IL6/STAT6/BRAF/MTOR/EP300/BCL2/TP53/STAT3/FOXP3	9
BP	GO:0150077	regulation of neuroinflammatory response	9/303	42/18805	0.214285714285714	13.2991513437058	10.2114108175936	1.81816766363642e-08	1.46206797481923e-07	6.00328404204464e-08	IL4/LRRK2/IL6/PTGS2/MMP3/MMP8/IL1B/MMP9/TNF	9
BP	GO:0043409	negative regulation of MAPK cascade	16/303	171/18805	0.0935672514619883	5.80703684403528	8.08089674730964	1.8237830725081e-08	1.46456069629547e-07	6.01351921258206e-08	ABL1/DUSP1/PTPN2/ADIPOQ/PPARG/TLR9/IL1B/IGF1R/MYC/APOE/ACE2/PTPN22/AGT/GSTP1/MIR21/TLR4	16
BP	GO:0030857	negative regulation of epithelial cell differentiation	10/303	56/18805	0.178571428571429	11.0826261197548	9.66976053708841	1.88114189566261e-08	1.50854106288536e-07	6.19410358858892e-08	XDH/IL1A/CCND1/IFNG/CTNNB1/VEGFA/S1PR3/MMP9/IL13/STAT1	10
BP	GO:0045930	negative regulation of mitotic cell cycle	19/303	246/18805	0.0772357723577236	4.79346105342242	7.66413232586618	1.9730368207764e-08	1.57865771996845e-07	6.48200416215869e-08	ABL1/IL10/DUSP1/RB1/CDK1/CCNB1/CDKN1B/PTEN/APC/CCND1/CCL2/CTNNB1/EGFR/BCL2/TP53/CDKN1A/MIR21/TNF/CDK2	19
BP	GO:0030282	bone mineralization	14/303	128/18805	0.109375	6.78810849834983	8.40862889885802	1.97400003458783e-08	1.57865771996845e-07	6.48200416215869e-08	LEP/PTGS2/S1PR1/RXRA/FGFR2/ALPL/HIF1A/SMAD3/ALOX5/AXIN2/ADRB2/VDR/LTF/MMP13	14
BP	GO:0046626	regulation of insulin receptor signaling pathway	11/303	72/18805	0.152777777777778	9.48180234690136	9.2275801609779	2.00143306475653e-08	1.59840100178498e-07	6.56307052207362e-08	INS/RPS6KB1/NR1H4/PTPN2/LEP/CTSD/RELA/PRKAA1/IL1B/PRKCB/SIRT1	11
BP	GO:0009820	alkaloid metabolic process	5/303	7/18805	0.714285714285714	44.3305044790193	14.6731730657751	2.1495334411827e-08	1.71198135356575e-07	7.02943400522126e-08	CYP3A4/BCHE/CYP2D6/CYP1A2/TH	5
BP	GO:0060558	regulation of calcidiol 1-monooxygenase activity	5/303	7/18805	0.714285714285714	44.3305044790193	14.6731730657751	2.1495334411827e-08	1.71198135356575e-07	7.02943400522126e-08	NFKB1/IFNG/IL1B/VDR/TNF	5
BP	GO:0071774	response to fibroblast growth factor	16/303	173/18805	0.092485549132948	5.7399034701158	8.0149332201918	2.1525864984227e-08	1.71207084614986e-07	7.02980146378767e-08	CXCL8/FGFR1/FGFR2/MET/THBS1/CCL2/IGF1R/CTNNB1/PDGFRA/EGFR/COL1A1/ERBB2/KIT/FLT4/KDR/FLT3	16
BP	GO:0032479	regulation of type I interferon production	14/303	129/18805	0.108527131782946	6.7354875022386	8.36489237305454	2.18260909474612e-08	1.73121936643214e-07	7.10842571944421e-08	POLA1/SYK/IL10/TLR9/CHUK/IRF1/MMP12/HSP90AA1/PTPN22/MIR21/TLR4/XIAP/RIPK2/STAT1	14
BP	GO:0032606	type I interferon production	14/303	129/18805	0.108527131782946	6.7354875022386	8.36489237305454	2.18260909474612e-08	1.73121936643214e-07	7.10842571944421e-08	POLA1/SYK/IL10/TLR9/CHUK/IRF1/MMP12/HSP90AA1/PTPN22/MIR21/TLR4/XIAP/RIPK2/STAT1	14
BP	GO:0071385	cellular response to glucocorticoid stimulus	10/303	57/18805	0.175438596491228	10.8881940825662	9.56784287523734	2.24916794299344e-08	1.78158581824596e-07	7.31523150524613e-08	RPS6KB1/JAK2/TGFB1/CYP1B1/CASP9/IGF1R/EGFR/AXIN2/FLT3/CFLAR	10
BP	GO:0050820	positive regulation of coagulation	8/303	31/18805	0.258064516129032	16.0161822633876	10.7077708453944	2.3682011856297e-08	1.8733243617848e-07	7.69191203170058e-08	VKORC1/NFE2L2/PLAT/F3/F2/THBS1/PLAU/SERPINE1	8
BP	GO:0046165	alcohol biosynthetic process	15/303	152/18805	0.0986842105263158	6.12460917144346	8.11792987727262	2.4985026884266e-08	1.97371542089819e-07	8.10411998202787e-08	CYP3A4/MAPK1/PRKAA2/PARK7/LEP/SREBF1/SNCA/NFKB1/PRKAA1/CES1/HMGCR/APOE/CYP11B2/CYP11B1/G6PD	15
BP	GO:0071897	D biosynthetic process	16/303	175/18805	0.0914285714285714	5.67430457331447	7.94999217691088	2.53472722269587e-08	1.99961814234896e-07	8.21047713984069e-08	POLA1/CCNA2/ADIPOQ/PCNA/CYP1B1/TERT/NOX4/TYMS/CTNNB1/VEGFA/HSP90AA1/TP53/HGF/SIRT1/CDKN1A/TNF	16
BP	GO:0010810	regulation of cell-substrate adhesion	18/303	224/18805	0.0803571428571429	4.98718175388967	7.68232361903746	2.55013792356911e-08	2.00767715201259e-07	8.24356761507276e-08	ABL1/JAK2/BRAF/GSK3B/PTEN/CDKN2A/MMP12/THBS1/SMAD3/PLAU/PIK3R1/VEGFA/SERPINE1/BCL2/FN1/MMP14/COL1A1/KDR	18
BP	GO:0014706	striated muscle tissue development	25/303	423/18805	0.0591016548463357	3.66800864483611	7.10228560163492	2.5518397328913e-08	2.00767715201259e-07	8.24356761507276e-08	ABL1/EGR1/RPS6KB1/FOS/RB1/CDK1/FGFR1/MTOR/TGFB1/NOX4/S1PR1/PRKAA1/FGFR2/PPARA/EP300/SMAD3/CTNNB1/NDUFV2/VEGFA/PDGFRA/BCL2/G6PD/HDAC9/CFLAR/MAPK14	25
BP	GO:0033083	regulation of immature T cell proliferation	6/303	13/18805	0.461538461538462	28.6443259710586	12.7593419545814	2.59913953217461e-08	2.0393787542211e-07	8.37373510791394e-08	IL1A/CDKN2A/IL1B/ERBB2/FOXP3/RIPK2	6
BP	GO:0033084	regulation of immature T cell proliferation in thymus	6/303	13/18805	0.461538461538462	28.6443259710586	12.7593419545814	2.59913953217461e-08	2.0393787542211e-07	8.37373510791394e-08	IL1A/CDKN2A/IL1B/ERBB2/FOXP3/RIPK2	6
BP	GO:2000045	regulation of G1/S transition of mitotic cell cycle	16/303	176/18805	0.0909090909090909	5.64206420642064	7.91789617777972	2.7481651732955e-08	2.1534074884154e-07	8.84193965935268e-08	RB1/TERT/CDKN1B/CCNE1/PTEN/APC/CDKN2A/CCND1/CCL2/AKT1/EGFR/BCL2/TP53/CYP1A1/CDKN1A/CDK2	16
BP	GO:0044772	mitotic cell cycle phase transition	26/303	457/18805	0.0568927789934354	3.53091983158929	7.00937379077974	2.86935347308062e-08	2.24534622584347e-07	9.21944218642628e-08	RPS6KB1/CCNA2/DUSP1/RB1/CDK1/APP/CCNB1/TGFB1/ABCB1/TERT/CDKN1B/CCNE1/PTEN/APC/CDKN2A/CCND1/CCL2/MYC/AKT1/EGFR/BCL2/CDK4/TP53/CYP1A1/CDKN1A/CDK2	26
BP	GO:0060759	regulation of response to cytokine stimulus	17/303	201/18805	0.0845771144278607	5.24908460995353	7.75045750760931	2.95277209779627e-08	2.30752203400938e-07	9.47473745545084e-08	SYK/IL6/NR1H4/PTPN2/ADIPOQ/CASP8/PPARG/MMP8/RIPK1/CXCR4/MMP12/HIF1A/GSTP1/MIR21/TLR4/XIAP/RIPK2	17
BP	GO:0050680	negative regulation of epithelial cell proliferation	16/303	177/18805	0.0903954802259887	5.61018813745781	7.88604524878027	2.97789404543809e-08	2.32092357865335e-07	9.5297644996687e-08	XDH/RB1/PPARD/PPARG/TGFB1/CDKN1B/FGFR2/THBS1/CCL2/ALOX5/APOE/VDR/AR/MIR21/TNF/STAT1	16
BP	GO:0050806	positive regulation of synaptic transmission	16/303	177/18805	0.0903954802259887	5.61018813745781	7.88604524878027	2.97789404543809e-08	2.32092357865335e-07	9.5297644996687e-08	INS/ABL1/MAPK1/SQSTM1/CA2/APP/PTGS2/BRAF/SNCA/GSK3B/CCL2/HMGCR/APOE/EGFR/ADORA2A/TNF	16
BP	GO:0072001	renal system development	22/303	336/18805	0.0654761904761905	4.06362957724344	7.25139059455106	2.9912543795719e-08	2.32821965212134e-07	9.55972234169403e-08	ODC1/EGR1/LRRK2/FGFR1/ADIPOQ/TGFB1/SMAD2/CAT/FGFR2/CASP9/SMAD3/MYC/CTNNB1/VEGFA/PDGFRA/BCL2/AGT/SLC22A6/MMP9/BAX/CFLAR/STAT1	22
BP	GO:0071560	cellular response to transforming growth factor beta stimulus	21/303	308/18805	0.0681818181818182	4.23154815481548	7.31766357347497	3.10677707616484e-08	2.41383382562732e-07	9.91125606682392e-08	ABL1/IL4/FOS/PPARG/TGFB1/SMAD2/PARP1/FGFR2/PPARA/THBS1/EP300/SMAD3/IGF1R/HSPA5/JUN/TP53/COL1A1/STAT3/SIRT1/MIR21/CFLAR	21
BP	GO:0001516	prostaglandin biosynthetic process	8/303	32/18805	0.25	15.5156765676568	10.5167737067851	3.11368808492978e-08	2.41383382562732e-07	9.91125606682392e-08	MIF/PTGES/PTGS2/IL1B/PLA2G4A/SIRT1/PTGS1/PLA2G10	8
BP	GO:0046457	prostanoid biosynthetic process	8/303	32/18805	0.25	15.5156765676568	10.5167737067851	3.11368808492978e-08	2.41383382562732e-07	9.91125606682392e-08	MIF/PTGES/PTGS2/IL1B/PLA2G4A/SIRT1/PTGS1/PLA2G10	8
BP	GO:0060562	epithelial tube morphogenesis	22/303	337/18805	0.0652818991097923	4.05157132923975	7.23378573110323	3.15412876538776e-08	2.44193320107547e-07	1.00266327354362e-07	ABL1/TGFB1/ESR1/EGF/CASP3/CXCR4/FGFR2/MET/HIF1A/SMAD3/MYC/CTNNB1/VEGFA/BCL2/AGT/MMP14/VDR/CXCL10/AR/KDR/MIR21/TNF	22
BP	GO:0032945	negative regulation of mononuclear cell proliferation	12/303	93/18805	0.129032258064516	8.00809113169382	8.66998223791505	3.20515024185377e-08	2.47813873945188e-07	1.01752934916473e-07	CD274/IL10/CD86/CRP/PLA2G2A/TGFB1/CASP3/CDKN2A/IL2/ERBB2/FOXP3/IDO1	12
BP	GO:0030574	collagen catabolic process	9/303	45/18805	0.2	12.4125412541254	9.80865134448526	3.46346506674502e-08	2.66308383230894e-07	1.09346822093576e-07	MMP3/MMP8/MMP12/MMP1/MMP7/MMP14/MMP9/MMP13/MMP2	9
BP	GO:0042554	superoxide anion generation	9/303	45/18805	0.2	12.4125412541254	9.80865134448526	3.46346506674502e-08	2.66308383230894e-07	1.09346822093576e-07	SYK/CRP/APP/TGFB1/NOX4/EGFR/AGT/SOD1/GSTP1	9
BP	GO:1990776	response to angiotensin	9/303	45/18805	0.2	12.4125412541254	9.80865134448526	3.46346506674502e-08	2.66308383230894e-07	1.09346822093576e-07	CA2/PTGS2/NFE2L2/RELA/NFKB1/SMAD3/IGF1R/AGT/PRKCA	9
BP	GO:0030316	osteoclast differentiation	13/303	113/18805	0.115044247787611	7.13995735856772	8.37748748615226	3.46722353983198e-08	2.66308383230894e-07	1.09346822093576e-07	IL4/FOS/TF/MTOR/TGFB1/IL17A/IFNG/CTNNB1/PIK3R1/LTF/TNF/TLR4/MAPK14	13
BP	GO:0042752	regulation of circadian rhythm	13/303	113/18805	0.115044247787611	7.13995735856772	8.37748748615226	3.46722353983198e-08	2.66308383230894e-07	1.09346822093576e-07	MAPK9/PRKAA2/CDK1/PPARG/MTOR/PARP1/GSK3B/PRKAA1/PPARA/CSF2/TP53/MAPK8/ADORA2A	13
BP	GO:0045667	regulation of osteoblast differentiation	15/303	156/18805	0.0961538461538462	5.96756791063722	7.9728838058449	3.54825845039927e-08	2.72173395233525e-07	1.11755009234543e-07	HDAC7/IL6/PPARG/CEBPA/GSK3B/PTEN/FGFR2/SMAD3/CTNNB1/VEGFA/AXIN2/HGF/LTF/MIR21/TNF	15
BP	GO:0032481	positive regulation of type I interferon production	11/303	76/18805	0.144736842105263	8.98276011811708	8.92359142393767	3.58193971107321e-08	2.7403486199564e-07	1.12519331680576e-07	SYK/TLR9/CHUK/IRF1/MMP12/HSP90AA1/PTPN22/TLR4/XIAP/RIPK2/STAT1	11
BP	GO:0050818	regulation of coagulation	11/303	76/18805	0.144736842105263	8.98276011811708	8.92359142393767	3.58193971107321e-08	2.7403486199564e-07	1.12519331680576e-07	VKORC1/NFE2L2/PLAT/F3/F2/THBS1/PLAU/APOE/SERPINE1/PDGFRA/NOS3	11
BP	GO:0050886	endocrine process	12/303	94/18805	0.127659574468085	7.92289867284601	8.61074047066684	3.62186843472715e-08	2.76363276893598e-07	1.13475384083126e-07	FGFR1/LEP/PPARG/CYP19A1/IL1B/CYP11B2/ACE2/CTSG/AGT/HSD11B2/NOS3/SPP1	12
BP	GO:2000278	regulation of D biosynthetic process	12/303	94/18805	0.127659574468085	7.92289867284601	8.61074047066684	3.62186843472715e-08	2.76363276893598e-07	1.13475384083126e-07	CCNA2/ADIPOQ/PCNA/CYP1B1/NOX4/CTNNB1/VEGFA/HSP90AA1/TP53/HGF/CDKN1A/TNF	12
BP	GO:0032303	regulation of icosanoid secretion	7/303	22/18805	0.318181818181818	19.7472247224722	11.2590810028537	3.64688494012693e-08	2.77907907348416e-07	1.14109612827615e-07	SYK/MIF/PTGES/IL1A/IL1B/PLA2G4A/PLA2G10	7
BP	GO:0048863	stem cell differentiation	19/303	256/18805	0.0742188	4.6062164810231	7.43444620172261	3.74458967875342e-08	2.84980406662777e-07	1.17013596979003e-07	ABL1/MAPK1/FGFR1/NFE2L2/ESR1/KDM4C/GSK3B/FGFR2/ESRRB/HIF1A/CTNNB1/MAPK3/PDGFRA/BCL2/FN1/TP53/STAT3/KIT/MAPK14	19
BP	GO:0001541	ovarian follicle development	10/303	60/18805	0.166666666666667	10.3437843784378	9.27668495748191	3.76286787773049e-08	2.8562472991065e-07	1.1727815755611e-07	BCL2L1/ESR1/VEGFA/BCL2/MMP14/KIT/SOD1/KDR/BAX/MMP2	10
BP	GO:0070542	response to fatty acid	10/303	60/18805	0.166666666666667	10.3437843784378	9.27668495748191	3.76286787773049e-08	2.8562472991065e-07	1.1727815755611e-07	AKR1C2/NR1H4/ADIPOQ/PTGS2/SREBF1/SCD/CAT/AKR1C1/CDK4/PIK3CA	10
BP	GO:2000106	regulation of leukocyte apoptotic process	12/303	95/18805	0.126315789473684	7.83949973944763	8.55236728256305	4.08647447253648e-08	3.09784562227961e-07	1.27198239132817e-07	BCL2L1/CD274/IL10/MIF/CDKN2A/HIF1A/BCL2/IL2/TP53/SIRT1/IDO1/BAX	12
BP	GO:0032371	regulation of sterol transport	11/303	77/18805	0.142857142857143	8.86610089580386	8.85108012198623	4.11964162837133e-08	3.11487708576336e-07	1.27897554860305e-07	NFKBIA/ADIPOQ/PPARG/EGF/NFKB1/RXRA/ABCA1/CES1/APOE/SIRT1/PLA2G10	11
BP	GO:0032374	regulation of cholesterol transport	11/303	77/18805	0.142857142857143	8.86610089580386	8.85108012198623	4.11964162837133e-08	3.11487708576336e-07	1.27897554860305e-07	NFKBIA/ADIPOQ/PPARG/EGF/NFKB1/RXRA/ABCA1/CES1/APOE/SIRT1/PLA2G10	11
BP	GO:0033574	response to testosterone	9/303	46/18805	0.195652173913043	12.1427034007749	9.68281739807375	4.24553565484974e-08	3.20590253988783e-07	1.31635080512851e-07	RPS6KB1/THBS1/IGF1R/NQO1/SRD5A2/SIRT1/AR/SPP1/CFLAR	9
BP	GO:0014812	muscle cell migration	13/303	115/18805	0.11304347826087	7.01578418711436	8.2808251478509	4.28713870076311e-08	3.23312454868431e-07	1.32752822326603e-07	RPS6KB1/PPARD/ADIPOQ/DDIT3/NFE2L2/PLAT/CYP1B1/TERT/PLAU/SERPINE1/BCL2/MIR21/TLR4	13
BP	GO:0010745	negative regulation of macrophage derived foam cell differentiation	6/303	14/18805	0.428571428571429	26.5983026874116	12.2613231593234	4.48700390785229e-08	3.36640937519537e-07	1.38225527329525e-07	NFKBIA/CRP/ADIPOQ/PPARG/PPARA/ABCA1	6
BP	GO:0032308	positive regulation of prostaglandin secretion	6/303	14/18805	0.428571428571429	26.5983026874116	12.2613231593234	4.48700390785229e-08	3.36640937519537e-07	1.38225527329525e-07	MIF/PTGES/IL1A/IL1B/PLA2G4A/PLA2G10	6
BP	GO:0033079	immature T cell proliferation	6/303	14/18805	0.428571428571429	26.5983026874116	12.2613231593234	4.48700390785229e-08	3.36640937519537e-07	1.38225527329525e-07	IL1A/CDKN2A/IL1B/ERBB2/FOXP3/RIPK2	6
BP	GO:0033080	immature T cell proliferation in thymus	6/303	14/18805	0.428571428571429	26.5983026874116	12.2613231593234	4.48700390785229e-08	3.36640937519537e-07	1.38225527329525e-07	IL1A/CDKN2A/IL1B/ERBB2/FOXP3/RIPK2	6
BP	GO:0071559	response to transforming growth factor beta	21/303	315/18805	0.0666666666666667	4.13751375137514	7.18636971518826	4.57183785243868e-08	3.42564221066898e-07	1.40657640898032e-07	ABL1/IL4/FOS/PPARG/TGFB1/SMAD2/PARP1/FGFR2/PPARA/THBS1/EP300/SMAD3/IGF1R/HSPA5/JUN/TP53/COL1A1/STAT3/SIRT1/MIR21/CFLAR	21
BP	GO:0045807	positive regulation of endocytosis	15/303	159/18805	0.0943396226415094	5.8549722896818	7.86736999087171	4.58315752662848e-08	3.42970991260039e-07	1.40824661655707e-07	C4A/SYK/IL4/LRRK2/APP/TF/SNCA/EGF/IFNG/CCL2/APOE/VEGFA/SERPINE1/SELE/SOD1	15
BP	GO:0009620	response to fungus	11/303	78/18805	0.141025641025641	8.75243293560125	8.77987456326059	4.72796262442379e-08	3.52899979479427e-07	1.44901526586592e-07	MPO/SYK/APP/S100A8/TGFB1/IL17A/ELANE/CTSG/LTF/S100A9/TLR4	11
BP	GO:0046425	regulation of receptor signaling pathway via JAK-STAT	11/303	78/18805	0.141025641025641	8.75243293560125	8.77987456326059	4.72796262442379e-08	3.52899979479427e-07	1.44901526586592e-07	IL6/IL10/PTPN2/LEP/JAK2/CYP1B1/EGF/F2/EP300/IFNG/KIT	11
BP	GO:0002065	columnar/cuboidal epithelial cell differentiation	13/303	116/18805	0.112068965517241	6.95530328894958	8.23335693963398	4.75927675234234e-08	3.54782448810974e-07	1.45674472734948e-07	ABL1/TJP1/TLR9/FASN/TGFB1/SMAD2/FGFR2/TYMS/HIF1A/CTNNB1/SERPINE1/CDKN1A/IL13	13
BP	GO:0007189	adenylate cyclase-activating G protein-coupled receptor signaling pathway	16/303	184/18805	0.0869565217391304	5.39675706701105	7.66967531279827	5.14452709381076e-08	3.83010700002126e-07	1.5726505626658e-07	S1PR2/S1PR5/PTGER4/APP/PTGER1/PTGIR/PDE4D/S1PR1/ABCA1/S1PR3/ADRB2/S1PR4/PDE4B/CXCL10/ADORA2A/PRKCA	16
BP	GO:0050999	regulation of nitric-oxide synthase activity	7/303	23/18805	0.304347826086957	18.8886497345387	10.9851921434895	5.17036062858456e-08	3.84442395652865e-07	1.57852913726095e-07	INS/LEP/ESR1/TERT/IL1B/HIF1A/AKT1	7
BP	GO:1903426	regulation of reactive oxygen species biosynthetic process	9/303	47/18805	0.191489361702128	11.884348009269	9.56082083024956	5.1774152815135e-08	3.84475915420556e-07	1.57866677018222e-07	INS/PARK7/FAS/SNCA/PPARA/ALOX5/MIR21/TLR4/CFLAR	9
BP	GO:0010574	regulation of vascular endothelial growth factor production	10/303	62/18805	0.161290322580645	10.0101139146173	9.09376382982594	5.21576950657064e-08	3.86830701493685e-07	1.58833557484706e-07	IL6/PTGS2/IL1A/TGFB1/CYP1B1/RELA/IL1B/HIF1A/STAT3/FLT4	10
BP	GO:0046328	regulation of JNK cascade	14/303	139/18805	0.100719424460432	6.25092005603438	7.95159538332662	5.67482037613359e-08	4.20341020736002e-07	1.72592970057578e-07	APP/TLR9/HMGB1/IL1A/RIPK1/IL1B/IGF1R/PTPN22/GSTP1/FLT4/TNF/TLR4/XIAP/RIPK2	14
BP	GO:0055088	lipid homeostasis	16/303	186/18805	0.0860215053763441	5.33872742112921	7.60988	5.985967292471e-08	4.4282467060694e-07	1.81824807345705e-07	INS/PRKAA2/NR1H4/PPARG/TGFB1/CEBPA/FABP4/PRKAA1/ABCA1/CES1/APOE/AKR1C1/ACACA/SIRT1/HDAC9/PLA2G10	16
BP	GO:0032388	positive regulation of intracellular transport	14/303	140/18805	0.1	6.20627062706271	7.91250244675963	6.21510849002215e-08	4.59192406458236e-07	1.88545436559448e-07	CDK1/LEP/PTGS2/JAK2/TGFB1/GSK3B/EP300/IFNG/IL1B/SMAD3/PIK3R1/HSP90AA1/CDH1/MAPK14	14
BP	GO:0006909	phagocytosis	18/303	238/18805	0.0756302521008403	4.69381812130793	7.33888723382308	6.46850825190523e-08	4.77308682415618e-07	1.95984020279858e-07	C4A/ABL1/SYK/CRP/ADIPOQ/LEP/HMGB1/TGFB1/NOS2/ABCA1/THBS1/ELANE/IFNG/CCL2/PIK3CA/SOD1/ADORA2A/TLR4	18
BP	GO:0021700	developmental maturation	22/303	352/18805	0.0625	3.87891914191419	6.9775732665979	6.82015564152496e-08	5.02619571455168e-07	2.06376728339816e-07	LRRK2/RB1/APP/FGFR1/LEP/DDIT3/PPARG/TGFB1/CEBPA/S1PR1/PTEN/TYMS/HIF1A/CTNNB1/VEGFA/BCL2/LTF/G6PD/CDKN1A/KDR/MMP2/PLA2G10	22
BP	GO:0050851	antigen receptor-mediated signaling pathway	17/303	213/18805	0.07981220657277	4.95336153333643	7.42557990474153	6.92479611088014e-08	5.09686004520154e-07	2.09278221675545e-07	ABL1/SYK/MAPK1/NFKBIA/PTPN2/PDE4D/BRAF/RELA/NFKB1/PRKCB/BCL2/PTPN22/PIK3CA/PDE4B/FOXP3/BAX/RIPK2	17
BP	GO:0002260	lymphocyte homeostasis	11/303	81/18805	0.135802469135802	8.42826875280121	8.5736924046278	7.06003762326284e-08	5.18329622227443e-07	2.12827310578482e-07	ABL1/MIF/FAS/TGFB1/CASP3/HIF1A/AKT1/BCL2/IL2/FOXP3/BAX	11
BP	GO:0018210	peptidyl-threonine modification	11/303	81/18805	0.135802469135802	8.42826875280121	8.5736924046278	7.06003762326284e-08	5.18329622227443e-07	2.12827310578482e-07	MAPK1/LRRK2/S1PR2/CDK1/APP/EGF/GSK3B/AKT1/MAPK8/RIPK2/PRKCA	11
BP	GO:0060537	muscle tissue development	25/303	446/18805	0.0560538116591928	3.47885124835353	6.78001230261499	7.13868264854873e-08	5.23031579199568e-07	2.14757944703795e-07	ABL1/EGR1/RPS6KB1/FOS/RB1/CDK1/FGFR1/MTOR/TGFB1/NOX4/S1PR1/PRKAA1/FGFR2/PPARA/EP300/SMAD3/CTNNB1/NDUFV2/VEGFA/PDGFRA/BCL2/G6PD/HDAC9/CFLAR/MAPK14	25
BP	GO:0045058	T cell selection	10/303	64/18805	0.15625	9.69729785478548	8.9189770700748	7.14204921785737e-08	5.23031579199568e-07	2.14757944703795e-07	SYK/IL6/PTPN2/STAT6/BRAF/MTOR/EP300/BCL2/STAT3/FOXP3	10
BP	GO:0007263	nitric oxide mediated signal transduction	7/303	24/18805	0.291666666666667	18.1016226622662	10.7280473443989	7.19905000660932e-08	5.26543582141702e-07	2.16199981023668e-07	INS/NOS2/THBS1/APOE/VEGFA/AGT/NOS3	7
BP	GO:0003376	sphingosine-1-phosphate receptor signaling pathway	6/303	15/18805	0.4	24.8250825082508	11.8128244503411	7.37726634254602e-08	5.37552498702164e-07	2.20720266964258e-07	S1PR2/S1PR5/S1PR1/AKT1/S1PR3/S1PR4	6
BP	GO:0032306	regulation of prostaglandin secretion	6/303	15/18805	0.4	24.8250825082508	11.8128244503411	7.37726634254602e-08	5.37552498702164e-07	2.20720266964258e-07	MIF/PTGES/IL1A/IL1B/PLA2G4A/PLA2G10	6
BP	GO:0045348	positive regulation of MHC class II biosynthetic process	6/303	15/18805	0.4	24.8250825082508	11.8128244503411	7.37726634254602e-08	5.37552498702164e-07	2.20720266964258e-07	IL4/IL10/JAK2/IFNG/SIRT1/TLR4	6
BP	GO:0010565	regulation of ketone metabolic process	14/303	142/18805	0.0985915492957746	6.11885836470971	7.83544478291685	7.43740272823082e-08	5.41256983546998e-07	2.22241336787003e-07	INS/EGR1/NR1H4/PPARD/ADIPOQ/PTGS2/PPARG/SREBF1/SNCA/PPARA/IL1B/CES1/AKT1/SIRT1	14
BP	GO:0001959	regulation of cytokine-mediated signaling pathway	16/303	189/18805	0.0846560846560847	5.25398571603192	7.52178371665489	7.48489157780758e-08	5.44032943395702e-07	2.23381152154557e-07	SYK/IL6/NR1H4/PTPN2/ADIPOQ/CASP8/PPARG/MMP8/RIPK1/CXCR4/MMP12/HIF1A/GSTP1/MIR21/XIAP/RIPK2	16
BP	GO:0032620	interleukin-17 production	9/303	49/18805	0.183673469387755	11.3992725803193	9.32755861885336	7.58857527603017e-08	5.49511010659797e-07	2.25630458914173e-07	IL6/NR1H4/DDIT3/JAK2/TGFB1/IFNG/IL2/FOXP3/TLR4	9
BP	GO:0032660	regulation of interleukin-17 production	9/303	49/18805	0.183673469387755	11.3992725803193	9.32755861885336	7.58857527603017e-08	5.49511010659797e-07	2.25630458914173e-07	IL6/NR1H4/DDIT3/JAK2/TGFB1/IFNG/IL2/FOXP3/TLR4	9
BP	GO:1904894	positive regulation of receptor signaling pathway via STAT	9/303	49/18805	0.183673469387755	11.3992725803193	9.32755861885336	7.58857527603017e-08	5.49511010659797e-07	2.25630458914173e-07	IL6/IL10/LEP/JAK2/TGFB1/CYP1B1/F2/EP300/KIT	9
BP	GO:0043603	amide metabolic process	26/303	480/18805	0.0541666666666667	3.3617299229923	6.70758147076183	7.6393866559323e-08	5.52503218768172e-07	2.26859066304312e-07	BCHE/XDH/NR1H4/GSTM1/NFE2L2/FASN/MTOR/CEBPA/SNCA/RELA/CASP3/PRKAA1/IFNG/HMGCR/APOE/ACACA/ACE2/CTSG/TP53/GSR/CYP2C9/SOD1/GSTP1/G6PD/GSTM3/TNF	26
BP	GO:1903556	negative regulation of tumor necrosis factor superfamily cytokine production	11/303	82/18805	0.134146341463415	8.32548498752314	8.50731840264092	8.03820378630945e-08	5.80625588633916e-07	2.38406174725203e-07	IL4/CD274/IL10/NR1H4/ADIPOQ/THBS1/PTPN22/LTF/GSTP1/FOXP3/TLR4	11
BP	GO:0032373	positive regulation of sterol transport	8/303	36/18805	0.222222222222222	13.7917125045838	9.83097225527869	8.46999291999812e-08	6.08793812101593e-07	2.49972110738346e-07	NFKBIA/ADIPOQ/PPARG/RXRA/ABCA1/CES1/APOE/SIRT1	8
BP	GO:0032376	positive regulation of cholesterol transport	8/303	36/18805	0.222222222222222	13.7917125045838	9.83097225527869	8.46999291999812e-08	6.08793812101593e-07	2.49972110738346e-07	NFKBIA/ADIPOQ/PPARG/RXRA/ABCA1/CES1/APOE/SIRT1	8
BP	GO:0034405	response to fluid shear stress	8/303	36/18805	0.222222222222222	13.7917125045838	9.83097225527869	8.46999291999812e-08	6.08793812101593e-07	2.49972110738346e-07	PTGS2/NFE2L2/TGFB1/ABCA1/AKT1/CSF2/NOS3/MMP2	8
BP	GO:0043369	CD4-positive or CD8-positive, alpha-beta T cell lineage commitment	8/303	36/18805	0.222222222222222	13.7917125045838	9.83097225527869	8.46999291999812e-08	6.08793812101593e-07	2.49972110738346e-07	IL6/STAT6/BRAF/MTOR/EP300/BCL2/STAT3/FOXP3	8
BP	GO:0062207	regulation of pattern recognition receptor signaling pathway	16/303	191/18805	0.0837696335078534	5.19897015879598	7.46408736814394	8.66614848793301e-08	6.22124741020296e-07	2.55445820184254e-07	SQSTM1/APP/TLR9/HMGB1/S100A8/ESR1/IRF1/PARP1/PIK3R1/AKT1/PTPN22/LTF/S100A9/MAPK8/TLR4/XIAP	16
BP	GO:0071621	granulocyte chemotaxis	13/303	122/18805	0.10655737704918	6.61323919277174	7.95989345263477	8.71447387918318e-08	6.24823484293158e-07	2.56553930251815e-07	SYK/MAPK1/CXCL8/S100A8/PLA2G1B/THBS1/IL1B/CCL2/VEGFA/MAPK3/PDE4B/S100A9/CXCL10	13
BP	GO:1903320	regulation of protein modification by small protein conjugation or removal	18/303	243/18805	0.0740740740740741	4.59723750152793	7.22265652120763	8.8699536053236e-08	6.35189051539901e-07	2.60810055514856e-07	MAPK9/ABL1/EGR1/LRRK2/SQSTM1/PARK7/RELA/GSK3B/PTEN/CDKN2A/HIF1A/CTNNB1/AKT1/HSP90AA1/HSPA5/PTPN22/XIAP/RIPK2	18
BP	GO:0046686	response to cadmium ion	9/303	50/18805	0.18	11.1712871287129	9.21593662219664	9.12461770153835e-08	6.52621917420314e-07	2.67968029518077e-07	MAPK9/HMOX1/CDK1/PCNA/CYP1A2/TERT/CDKN1B/CAT/KIT	9
BP	GO:0010657	muscle cell apoptotic process	12/303	102/18805	0.117647058823529	7.30149485536789	8.16629627516721	9.13581007725104e-08	6.52621917420314e-07	2.67968029518077e-07	NFE2L2/PPARG/JAK2/ESR1/CDKN2A/IFNG/IGF1R/HSP90AA1/TP53/SIRT1/MIR21/CFLAR	12
BP	GO:1901990	regulation of mitotic cell cycle phase transition	22/303	358/18805	0.0614525139664804	3.81390932389328	6.87900832684177	9.17266300919123e-08	6.5445152009205e-07	2.68719268496817e-07	DUSP1/RB1/CDK1/APP/CCNB1/TGFB1/TERT/CDKN1B/CCNE1/PTEN/APC/CDKN2A/CCND1/CCL2/AKT1/EGFR/BCL2/CDK4/TP53/CYP1A1/CDKN1A/CDK2	22
BP	GO:0050890	cognition	21/303	329/18805	0.0638297872340425	3.96145	6.9348229321971	9.58138526593023e-08	6.827763160128e-07	2.80349493511918e-07	INS/ABL1/MAPK1/RPS6KB1/BCHE/FOS/APP/PTGS2/BRAF/CASP3/FOSL1/PTEN/EP300/TH/HIF1A/HMGCR/APOE/EGFR/KIT/FEN1/TNF	21
BP	GO:0071384	cellular response to corticosteroid stimulus	10/303	66/18805	0.151515151515152	9.4034403440344	8.7517112585457	9.66907926413464e-08	6.8734285074227e-07	2.82224522959319e-07	RPS6KB1/JAK2/TGFB1/CYP1B1/CASP9/IGF1R/EGFR/AXIN2/FLT3/CFLAR	10
BP	GO:1901224	positive regulation of non-canonical NF-kappaB signal transduction	10/303	66/18805	0.151515151515152	9.4034403440344	8.7517112585457	9.66907926413464e-08	6.8734285074227e-07	2.82224522959319e-07	CD86/NR3C2/APP/TLR9/RELA/RIPK1/IL1B/NLRP3/TNF/TLR4	10
BP	GO:0007188	adenylate cyclase-modulating G protein-coupled receptor signaling pathway	19/303	272/18805	0.0698529411764706	4.33526257037468	7.09053028008802	9.79210144699538e-08	6.9506912659344e-07	2.85396949229547e-07	S1PR2/S1PR5/PTGER4/APP/PTGER1/PTGIR/PDE4D/S1PR1/ABCA1/GRM4/CHRM3/S1PR3/ADRB2/S1PR4/PDE4B/CXCL10/ADORA2A/OPRD1/PRKCA	19
BP	GO:0010623	programmed cell death involved in cell development	7/303	25/18805	0.28	17.3775577557756	10.4859660486229	9.86133800354142e-08	6.9506912659344e-07	2.85396949229547e-07	BCL2L1/IL1A/IL1B/BCL2/KIT/SOD1/BAX	7
BP	GO:0030813	positive regulation of nucleotide catabolic process	7/303	25/18805	0.28	17.3775577557756	10.4859660486229	9.86133800354142e-08	6.9506912659344e-07	2.85396949229547e-07	INS/PRKAA2/APP/MTOR/PRKAA1/IFNG/HIF1A	7
BP	GO:0033123	positive regulation of purine nucleotide catabolic process	7/303	25/18805	0.28	17.3775577557756	10.4859660486229	9.86133800354142e-08	6.9506912659344e-07	2.85396949229547e-07	INS/PRKAA2/APP/MTOR/PRKAA1/IFNG/HIF1A	7
BP	GO:0035994	response to muscle stretch	7/303	25/18805	0.28	17.3775577557756	10.4859660486229	9.86133800354142e-08	6.9506912659344e-07	2.85396949229547e-07	FOS/NFKBIA/RELA/NFKB1/CTNNB1/PIK3CA/MAPK14	7
BP	GO:0042537	benzene-containing compound metabolic process	7/303	25/18805	0.28	17.3775577557756	10.4859660486229	9.86133800354142e-08	6.9506912659344e-07	2.85396949229547e-07	GSTM1/CYP1B1/CYP2E1/TH/SRD5A2/IDO1/GSTM3	7
BP	GO:0045821	positive regulation of glycolytic process	7/303	25/18805	0.28	17.3775577557756	10.4859660486229	9.86133800354142e-08	6.9506912659344e-07	2.85396949229547e-07	INS/PRKAA2/APP/MTOR/PRKAA1/IFNG/HIF1A	7
BP	GO:0006986	response to unfolded protein	14/303	146/18805	0.0958904109589041	5.95121840951218	7.68566458491446	1.05541315328506e-07	7.4300065035376e-07	3.05077740865571e-07	HSPA4/PTPN2/DDIT3/NFE2L2/ERN1/CCND1/THBS1/HSPB1/PIK3R1/AKT1/HSP90AA1/HSPA5/EIF2S1/BAX	14
BP	GO:0043500	muscle adaptation	13/303	124/18805	0.104838709677419	6.50657404450122	7.87280261273158	1.05769776394147e-07	7.43709707930827e-07	3.05368881504079e-07	HMOX1/RPS6KB1/PPARG/PARP1/PPARA/IL1B/SMAD3/AGT/NOS3/G6PD/MIR21/PRKCA/CFLAR	13
BP	GO:0043368	positive T cell selection	9/303	51/18805	0.176470588235294	10.9522422830518	9.10743687153978	1.09245744887638e-07	7.67224037075785e-07	3.1502391802403e-07	IL6/PTPN2/STAT6/BRAF/MTOR/EP300/BCL2/STAT3/FOXP3	9
BP	GO:0007204	positive regulation of cytosolic calcium ion concentration	15/303	170/18805	0.0882352941176471	5.47612114152592	7.50237366770136	1.1160485125486e-07	7.82203730512782e-07	3.21174613895483e-07	ABL1/PTGER4/PTGER1/PTGIR/HMGB1/JAK2/ESR1/PLA2G1B/TRPV1/CXCR4/GPR35/S1PR3/BCL2/IL2/BAX	15
BP	GO:0032623	interleukin-2 production	10/303	67/18805	0.149253731343284	9.26309048815329	8.67072455159018	1.12050482866311e-07	7.82203730512782e-07	3.21174613895483e-07	HDAC7/ABL1/CD86/NR1H4/PDE4D/IL1A/IL1B/PDE4B/FOXP3/RIPK2	10
BP	GO:0032663	regulation of interleukin-2 production	10/303	67/18805	0.149253731343284	9.26309048815329	8.67072455159018	1.12050482866311e-07	7.82203730512782e-07	3.21174613895483e-07	HDAC7/ABL1/CD86/NR1H4/PDE4D/IL1A/IL1B/PDE4B/FOXP3/RIPK2	10
BP	GO:0042446	hormone biosynthetic process	10/303	67/18805	0.149253731343284	9.26309048815329	8.67072455159018	1.12050482866311e-07	7.82203730512782e-07	3.21174613895483e-07	EGR1/CYP19A1/NFKB1/HIF1A/IGF1R/CYP17A1/CYP11B2/CYP11B1/SRD5A2/ATP1A1	10
BP	GO:0045453	bone resorption	10/303	67/18805	0.149253731343284	9.26309048815329	8.67072455159018	1.12050482866311e-07	7.82203730512782e-07	3.21174613895483e-07	SYK/IL6/TF/NOX4/S1PR1/CTNNB1/EGFR/ADRB2/SPP1/PRKCA	10
BP	GO:0034349	glial cell apoptotic process	6/303	16/18805	0.375	23.2735148514851	11.4060169122585	1.16441335488891e-07	8.11881982294997e-07	3.33360570936365e-07	RB1/CASP3/CASP9/CCL2/TP53/PRKCA	6
BP	GO:0006970	response to osmotic stress	11/303	85/18805	0.129411764705882	8.03164434090468	8.31477561957084	1.17338435869885e-07	8.17158341668025e-07	3.35527055981501e-07	PTGS2/MTOR/CASP3/SLC2A1/TH/HSP90AA1/TP53/NLRP3/ATP1A1/BAX/TNF	11
BP	GO:1901873	regulation of post-translational protein modification	18/303	248/18805	0.0725806451612903	4.50455126157777	7.10953948575245	1.20636768731167e-07	8.39124572942478e-07	3.44546440028271e-07	MAPK9/ABL1/EGR1/LRRK2/SQSTM1/PARK7/RELA/GSK3B/PTEN/CDKN2A/HIF1A/CTNNB1/AKT1/HSP90AA1/HSPA5/PTPN22/XIAP/RIPK2	18
BP	GO:0002676	regulation of chronic inflammatory response	5/303	9/18805	0.555555555555556	34.4792812614595	12.855878511054	1.25590110805714e-07	8.7253654547836e-07	3.58265471221927e-07	IL10/CYP19A1/FOXP3/IDO1/TNF	5
BP	GO:1901992	positive regulation of mitotic cell cycle phase transition	12/303	105/18805	0.114285714285714	7.09288071664309	8.01186493464556	1.26419963978818e-07	8.77255101650392e-07	3.60202921016117e-07	RB1/CDK1/APP/CCNB1/TGFB1/TERT/CCNE1/CCND1/AKT1/EGFR/CDK4/CYP1A1	12
BP	GO:2000058	regulation of ubiquitin-dependent protein catabolic process	15/303	172/18805	0.0872093023255814	5.41244531429887	7.43942319865164	1.30209470330117e-07	9.01748183551881e-07	3.70259835622832e-07	MAPK9/LRRK2/PARK7/NFE2L2/TF/CEBPA/EGF/GSK3B/PTEN/CDKN2A/KEAP1/AKT1/AXIN2/SIRT1/CDK2	15
BP	GO:0006636	unsaturated fatty acid biosynthetic process	9/303	52/18805	0.173076923076923	10.741622239147	9.00191020904544	1.302593992386e-07	9.01748183551881e-07	3.70259835622832e-07	MIF/PTGES/PTGS2/SCD/IL1B/PLA2G4A/SIRT1/PTGS1/PLA2G10	9
BP	GO:0034248	regulation of amide metabolic process	11/303	86/18805	0.127906976744186	7.93825312763835	8.25268257010677	1.32640361766922e-07	9.17140363666293e-07	3.76579899453281e-07	NR1H4/NFE2L2/MTOR/SNCA/RELA/CASP3/PRKAA1/IFNG/APOE/TP53/TNF	11
BP	GO:0048143	astrocyte activation	7/303	26/18805	0.269230769230769	16.7091901497842	10.2574955399412	1.33091360064066e-07	9.18078078546201e-07	3.76964927295453e-07	IL6/APP/IFNG/IL1B/EGFR/ADORA2A/TNF	7
BP	GO:1904996	positive regulation of leukocyte adhesion to vascular endothelial cell	7/303	26/18805	0.269230769230769	16.7091901497842	10.2574955399412	1.33091360064066e-07	9.18078078546201e-07	3.76964927295453e-07	IL6/RELA/ELANE/ALOX5/SELE/MIR21/TNF	7
BP	GO:0009755	hormone-mediated signaling pathway	17/303	223/18805	0.0762331838565022	4.73123769776081	7.17292380318229	1.34704653358331e-07	9.28107090949354e-07	3.81082862381526e-07	MAPK1/PARK7/NR3C2/PPARD/PPARG/JAK2/RELA/ESR1/PARP1/KDM4C/RXRA/PPARA/EP300/VDR/SIRT1/AR/ESRRG	17
BP	GO:0008630	intrinsic apoptotic signaling pathway in response to D damage	12/303	106/18805	0.113207547169811	7.02596674761816	7.9617322778062	1.40529660152521e-07	9.65954759631614e-07	3.96623200405611e-07	BCL2L1/ABL1/MIF/EP300/CASP9/PIK3R1/BCL2/TP53/SIRT1/CDKN1A/BAX/TNF	12
BP	GO:2000060	positive regulation of ubiquitin-dependent protein catabolic process	12/303	106/18805	0.113207547169811	7.02596674761816	7.9617322778062	1.40529660152521e-07	9.65954759631614e-07	3.96623200405611e-07	MAPK9/LRRK2/NFE2L2/TF/CEBPA/EGF/GSK3B/PTEN/KEAP1/AKT1/AXIN2/SIRT1	12
BP	GO:0007492	endoderm development	11/303	87/18805	0.126436781609195	7.84700883881492	8.19158402796123	1.49685594876121e-07	1.02767633651978e-06	4.21966218922133e-07	DUSP1/MAP2K1/MMP8/TGFB1/SMAD2/SMAD3/CTNNB1/FN1/MMP14/MMP9/MMP2	11
BP	GO:0006984	ER-nucleus signaling pathway	9/303	53/18805	0.169811320754717	10.5389501214272	8.89921732614182	1.54704378192938e-07	1.05838882472302e-06	4.3457683576741e-07	PTPN2/DDIT3/NFE2L2/SREBF1/GSK3B/AKT1/HSPA5/TP53/EIF2S1	9
BP	GO:0060324	face development	9/303	53/18805	0.169811320754717	10.5389501214272	8.89921732614182	1.54704378192938e-07	1.05838882472302e-06	4.3457683576741e-07	MAPK1/MAP2K1/BRAF/TGFB1/EP300/MAPK3/PDGFRA/COL1A1/MMP2	9
BP	GO:2000573	positive regulation of D biosynthetic process	9/303	53/18805	0.169811320754717	10.5389501214272	8.89921732614182	1.54704378192938e-07	1.05838882472302e-06	4.3457683576741e-07	CCNA2/PCNA/CYP1B1/NOX4/CTNNB1/VEGFA/HSP90AA1/HGF/TNF	9
BP	GO:0030100	regulation of endocytosis	20/303	309/18805	0.0647249190938511	4.01700364211178	6.84310593234996	1.55738954050425e-07	1.06421618601124e-06	4.36969563440221e-07	C4A/ABL1/SYK/IL4/LRRK2/PARK7/APP/ADIPOQ/TF/HMGB1/TGFB1/SNCA/EGF/IFNG/CCL2/APOE/VEGFA/SERPINE1/SELE/SOD1	20
BP	GO:1903169	regulation of calcium ion transmembrane transport	15/303	175/18805	0.0857142857142857	5.31966053748232	7.34681853552051	1.63414946521107e-07	1.11535969360596e-06	4.57969202874603e-07	ABL1/TLR9/PDE4D/TGFB1/SNCA/PLA2G1B/F2/GPR35/BCL2/PDE4B/CXCL10/G6PD/BAX/MIR21/IL13	15
BP	GO:0033280	response to vitamin D	8/303	39/18805	0.205128205128205	12.7308115426927	9.38451002438012	1.6512807021801e-07	1.12573258174386e-06	4.62228334112042e-07	PTGS2/TGFB1/RXRA/ALPL/PRKCB/VDR/CXCL10/SPP1	8
BP	GO:0007611	learning or memory	19/303	282/18805	0.0673758865248227	4.18152985511317	6.88877485447639	1.72190765237657e-07	1.17250834527911e-06	4.81434567995961e-07	ABL1/MAPK1/RPS6KB1/BCHE/FOS/APP/PTGS2/BRAF/CASP3/FOSL1/PTEN/EP300/TH/HIF1A/HMGCR/APOE/EGFR/KIT/FEN1	19
BP	GO:0002377	immunoglobulin production	12/303	108/18805	0.111111111111111	6.8958562522919	7.86339147449536	1.73033572258439e-07	1.17412757306368e-06	4.82099426572097e-07	IL4/IL6/IL10/CD86/CD40LG/STAT6/TLR9/TGFB1/IL2/FOXP3/TNF/IL13	12
BP	GO:0043393	regulation of protein binding	12/303	108/18805	0.111111111111111	6.8958562522919	7.86339147449536	1.73033572258439e-07	1.17412757306368e-06	4.82099426572097e-07	ABL1/LRRK2/IL10/ADIPOQ/TERT/GSK3B/AKT1/MAPK8/MMP9/CDKN1A/BAX/RIPK2	12
BP	GO:0050829	defense response to Gram-negative bacterium	12/303	108/18805	0.111111111111111	6.8958562522919	7.86339147449536	1.73033572258439e-07	1.17412757306368e-06	4.82099426572097e-07	IL6/APP/TLR9/F2/NOS2/IL17A/ELANE/SERPINE1/MMP7/CTSG/LTF/TLR4	12
BP	GO:0030194	positive regulation of blood coagulation	7/303	27/18805	0.259259259259259	16.0903312553478	10.0413726622985	1.77206246710344e-07	1.19484813696607e-06	4.90607336789662e-07	NFE2L2/PLAT/F3/F2/THBS1/PLAU/SERPINE1	7
BP	GO:0045649	regulation of macrophage differentiation	7/303	27/18805	0.259259259259259	16.0903312553478	10.0413726622985	1.77206246710344e-07	1.19484813696607e-06	4.90607336789662e-07	RB1/PTPN2/ADIPOQ/CASP8/TGFB1/RIPK1/PRKCA	7
BP	GO:0051882	mitochondrial depolarization	7/303	27/18805	0.259259259259259	16.0903312553478	10.0413726622985	1.77206246710344e-07	1.19484813696607e-06	4.90607336789662e-07	ABL1/LRRK2/ALB/PARP1/CDKN2A/BCL2/KDR	7
BP	GO:0060333	type II interferon-mediated signaling pathway	7/303	27/18805	0.259259259259259	16.0903312553478	10.0413726622985	1.77206246710344e-07	1.19484813696607e-06	4.90607336789662e-07	PTPN2/PPARG/JAK2/IRF1/IFNG/TP53/STAT1	7
BP	GO:1900048	positive regulation of hemostasis	7/303	27/18805	0.259259259259259	16.0903312553478	10.0413726622985	1.77206246710344e-07	1.19484813696607e-06	4.90607336789662e-07	NFE2L2/PLAT/F3/F2/THBS1/PLAU/SERPINE1	7
BP	GO:0055089	fatty acid homeostasis	6/303	17/18805	0.352941176470588	21.9044845661037	11.0347054731733	1.77523812860812e-07	1.19484813696607e-06	4.90607336789662e-07	INS/PRKAA2/NR1H4/PRKAA1/APOE/SIRT1	6
BP	GO:0090399	replicative senescence	6/303	17/18805	0.352941176470588	21.9044845661037	11.0347054731733	1.77523812860812e-07	1.19484813696607e-06	4.90607336789662e-07	TERT/CDKN2A/SERPINE1/TP53/CDKN1A/MIR21	6
BP	GO:0050767	regulation of neurogenesis	22/303	372/18805	0.0591397849462366	3.67037510202633	6.65706543281327	1.78594094482761e-07	1.20066376221551e-06	4.92995245618512e-07	IL6/RB1/MAP2K1/BRAF/MTOR/TGFB1/RELA/CXCR4/F2/PTEN/IFNG/IL1B/HIF1A/CTNNB1/VEGFA/EGFR/FN1/TP53/KIT/TNF/SPP1/CDH1	22
BP	GO:0050873	brown fat cell differentiation	9/303	54/18805	0.166666666666667	10.3437843784378	8.79922794110727	1.83043740325068e-07	1.22915877297871e-06	5.04695361231383e-07	INS/ADIPOQ/LEP/PTGS2/CEBPA/FABP4/ADRB2/SIRT1/MAPK14	9
BP	GO:0009154	purine ribonucleotide catabolic process	13/303	130/18805	0.1	6.20627062706271	7.62263645475012	1.85003623524576e-07	1.24088835963143e-06	5.09511555935376e-07	INS/PRKAA2/XDH/APP/PDE4D/MTOR/PRKAA1/PPARA/EP300/IFNG/HIF1A/PDE4B/STAT3	13
BP	GO:0060079	excitatory postsynaptic potential	12/303	109/18805	0.110091743119266	6.83259151603234	7.81515432266732	1.91672806171342e-07	1.28414163121928e-06	5.27271446690227e-07	LRRK2/S1PR2/APP/SNCA/GSK3B/TRPV1/PTEN/MET/AKT1/ADRB2/ADORA2A/SLC29A1	12
BP	GO:0034765	regulation of monoatomic ion transmembrane transport	21/303	345/18805	0.0608695652173913	3.77772994690773	6.66378255758941	2.12421063290084e-07	1.42151198905157e-06	5.83676025083824e-07	ABL1/TLR9/PDE4D/TGFB1/SNCA/PLA2G1B/RIPK1/F2/GPR35/IFNG/CCL2/SCN10A/BCL2/AGT/PDE4B/MMP9/CXCL10/G6PD/BAX/MIR21/IL13	21
BP	GO:0042743	hydrogen peroxide metabolic process	9/303	55/18805	0.163636363636364	10.1557155715572	8.70182005913644	2.15790073588599e-07	1.44239932081839e-06	5.92252410562219e-07	MPO/PARK7/CYP1A2/SNCA/MAOB/CAT/EGFR/CYP1A1/SOD1	9
BP	GO:0072073	kidney epithelium development	14/303	155/18805	0.0903225806451613	5.60566379218567	7.36810421682063	2.22600078459595e-07	1.48621290916487e-06	6.1024236864044e-07	FGFR1/ADIPOQ/TGFB1/SMAD2/CAT/FGFR2/SMAD3/MYC/CTNNB1/VEGFA/BCL2/AGT/SLC22A6/STAT1	14
BP	GO:1902806	regulation of cell cycle G1/S phase transition	16/303	205/18805	0.0780487804878049	4.84391853819528	7.08160552330889	2.29679592914266e-07	1.5317234707295e-06	6.28929107744979e-07	RB1/TERT/CDKN1B/CCNE1/PTEN/APC/CDKN2A/CCND1/CCL2/AKT1/EGFR/BCL2/TP53/CYP1A1/CDKN1A/CDK2	16
BP	GO:0002070	epithelial cell maturation	7/303	28/18805	0.25	15.5156765676568	9.83649312161203	2.33031315673786e-07	1.55229784880181e-06	6.37376993731385e-07	TGFB1/CEBPA/TYMS/HIF1A/VEGFA/CDKN1A/KDR	7
BP	GO:0046849	bone remodeling	11/303	91/18805	0.120879120879121	7.5020853733725	7.95659309122754	2.38909355855495e-07	1.58600942963591e-06	6.51219044767245e-07	SYK/IL6/LEP/TF/NOX4/S1PR1/CTNNB1/EGFR/ADRB2/SPP1/PRKCA	11
BP	GO:0050672	negative regulation of lymphocyte proliferation	11/303	91/18805	0.120879120879121	7.5020853733725	7.95659309122754	2.38909355855495e-07	1.58600942963591e-06	6.51219044767245e-07	CD274/IL10/CD86/PLA2G2A/TGFB1/CASP3/CDKN2A/IL2/ERBB2/FOXP3/IDO1	11
BP	GO:0051591	response to cAMP	11/303	91/18805	0.120879120879121	7.5020853733725	7.95659309122754	2.38909355855495e-07	1.58600942963591e-06	6.51219044767245e-07	FOS/ADIPOQ/PDE4D/SREBF1/BRAF/CYP1B1/RELA/AHR/FOSL1/COL1A1/STAT1	11
BP	GO:0032627	interleukin-23 production	5/303	10/18805	0.5	31.0313531353135	12.1560039632881	2.47866821260118e-07	1.63986435610956e-06	6.73331998901589e-07	TGFB1/IL17A/IFNG/CSF2/TLR4	5
BP	GO:0032667	regulation of interleukin-23 production	5/303	10/18805	0.5	31.0313531353135	12.1560039632881	2.47866821260118e-07	1.63986435610956e-06	6.73331998901589e-07	TGFB1/IL17A/IFNG/CSF2/TLR4	5
BP	GO:0070989	oxidative demethylation	5/303	10/18805	0.5	31.0313531353135	12.1560039632881	2.47866821260118e-07	1.63986435610956e-06	6.73331998901589e-07	CYP3A4/CYP2C8/CYP2D6/CYP1A2/CYP2C9	5
BP	GO:0097242	amyloid-beta clearance	8/303	41/18805	0.195121951219512	12.1097963454882	9.11323168292124	2.493739783539e-07	1.64796288533077e-06	6.76657273244169e-07	SYK/IL4/APP/IFNG/HMGCR/IGF1R/APOE/TNF	8
BP	GO:0002639	positive regulation of immunoglobulin production	9/303	56/18805	0.160714285714286	9.97436350777935	8.60687930528174	2.53509390433019e-07	1.67339191734811e-06	6.87098491076961e-07	IL4/IL6/IL10/CD86/STAT6/TLR9/TGFB1/IL2/IL13	9
BP	GO:0016055	Wnt signaling pathway	25/303	477/18805	0.0524109014675052	3.25276238315655	6.37755384883567	2.55804516611218e-07	1.68662955346604e-06	6.92533894288701e-07	ABL1/EGR1/LRRK2/PRKAA2/APP/DDIT3/TGFB1/EGF/TERT/GSK3B/NFKB1/CCNE1/PRKAA1/PTEN/APC/FGFR2/CCND1/SMAD3/CTNNB1/APOE/EGFR/AXIN2/COL1A1/XIAP/MAPK14	25
BP	GO:0045670	regulation of osteoclast differentiation	10/303	73/18805	0.136986301369863	8.50174058501741	8.21804461351444	2.57794488738603e-07	1.69782750388704e-06	6.97131797958284e-07	IL4/FOS/MTOR/IL17A/IFNG/CTNNB1/PIK3R1/LTF/TNF/TLR4	10
BP	GO:0014013	regulation of gliogenesis	12/303	112/18805	0.107142857142857	6.6495756718529	7.67401132214194	2.58798117796598e-07	1.70251145967435e-06	6.99055040756557e-07	IL6/RB1/MTOR/TGFB1/RELA/CXCR4/F2/IL1B/CTNNB1/EGFR/TP53/TNF	12
BP	GO:0009404	toxin metabolic process	6/303	18/18805	0.333333333333333	20.6875687568757	10.6939148059621	2.62689403993589e-07	1.72227219600302e-06	7.07168843610054e-07	CYP3A4/NFE2L2/CYP1A2/CYP1B1/TH/CYP1A1	6
BP	GO:0035234	ectopic germ cell programmed cell death	6/303	18/18805	0.333333333333333	20.6875687568757	10.6939148059621	2.62689403993589e-07	1.72227219600302e-06	7.07168843610054e-07	BCL2L1/IL1A/IL1B/KIT/SOD1/BAX	6
BP	GO:0090520	sphingolipid mediated signaling pathway	6/303	18/18805	0.333333333333333	20.6875687568757	10.6939148059621	2.62689403993589e-07	1.72227219600302e-06	7.07168843610054e-07	S1PR2/S1PR5/S1PR1/AKT1/S1PR3/S1PR4	6
BP	GO:0071230	cellular response to amino acid stimulus	11/303	92/18805	0.119565217391304	7.42054096714019	7.90006970927631	2.67508023133596e-07	1.75189168805826e-06	7.19330673774669e-07	BCL2L1/PTGS2/NFE2L2/MMP3/MTOR/EP300/PDGFRA/EGFR/COL1A1/TNF/MMP2	11
BP	GO:0008543	fibroblast growth factor receptor signaling pathway	13/303	135/18805	0.0962962962962963	5.97640875198631	7.42587898772525	2.87969482228457e-07	1.88165917568359e-06	7.72613496533552e-07	FGFR1/FGFR2/MET/THBS1/IGF1R/CTNNB1/PDGFRA/EGFR/ERBB2/KIT/FLT4/KDR/FLT3	13
BP	GO:0043401	steroid hormone receptor signaling pathway	13/303	135/18805	0.0962962962962963	5.97640875198631	7.42587898772525	2.87969482228457e-07	1.88165917568359e-06	7.72613496533552e-07	MAPK1/PARK7/NR3C2/PPARD/JAK2/ESR1/PARP1/KDM4C/RXRA/PPARA/EP300/SIRT1/AR	13
BP	GO:0001906	cell killing	18/303	263/18805	0.0684410646387833	4.24763769152581	6.78741269164819	2.89888856201701e-07	1.89207726547792e-06	7.76891187672955e-07	PRF1/IL4/CXCL2/CXCL8/LEP/PLA2G2A/TGFB1/F2/NOS2/ELANE/PIK3R1/CFH/CTSG/LTF/MAPK8/CXCL10/ICAM1/IL13	18
BP	GO:0033344	cholesterol efflux	10/303	74/18805	0.135135135135135	8.38685219873339	8.14764099320402	2.93871781948008e-07	1.91378245469944e-06	7.85803387264718e-07	NFKBIA/ADIPOQ/PPARG/EGF/RXRA/ABCA1/CES1/APOE/SIRT1/PLA2G10	10
BP	GO:1903053	regulation of extracellular matrix organization	10/303	74/18805	0.135135135135135	8.38685219873339	8.14764099320402	2.93871781948008e-07	1.91378245469944e-06	7.85803387264718e-07	ABL1/IL6/RB1/PPARG/TGFB1/SMAD3/AXIN2/AGT/MIR21/CFLAR	10
BP	GO:0015980	energy derivation by oxidation of organic compounds	21/303	352/18805	0.0596590909090909	3.70260463546355	6.55024365917259	2.9634538753258e-07	1.92773502370356e-06	7.91532343530127e-07	INS/IL4/CDK1/PARK7/CYCS/LEP/CCNB1/CYP1A2/COX7C/MTOR/SNCA/GSK3B/CAT/NOS2/IFNG/HIF1A/AKT1/NDUFV2/TP53/PIK3CA/TNF	21
BP	GO:0032094	response to food	8/303	42/18805	0.19047619047619	11.8214678610718	8.98455925053243	3.03772166993321e-07	1.96944494012819e-06	8.08658529178093e-07	MPO/LEP/SREBF1/PPARA/AKT1/HSD11B2/CYP1A1/G6PD	8
BP	GO:0046427	positive regulation of receptor signaling pathway via JAK-STAT	8/303	42/18805	0.19047619047619	11.8214678610718	8.98455925053243	3.03772166993321e-07	1.96944494012819e-06	8.08658529178093e-07	IL6/IL10/LEP/JAK2/CYP1B1/F2/EP300/KIT	8
BP	GO:0071354	cellular response to interleukin-6	8/303	42/18805	0.19047619047619	11.8214678610718	8.98455925053243	3.03772166993321e-07	1.96944494012819e-06	8.08658529178093e-07	IL6/PTPN2/JAK2/CEBPA/RELA/RIPK1/NFKB1/STAT3	8
BP	GO:0090287	regulation of cellular response to growth factor stimulus	22/303	384/18805	0.0572916666666667	3.55567588008801	6.47518054682279	3.07912612265978e-07	1.99406810746666e-06	8.18768857158289e-07	ABL1/IL4/XDH/PPARG/SMAD2/PPARA/THBS1/EP300/IL1B/HIF1A/SMAD3/CTNNB1/VEGFA/PRKCB/HSPA5/AGT/TP53/SIRT1/KDR/MIR21/XIAP/CFLAR	22
BP	GO:0009261	ribonucleotide catabolic process	13/303	136/18805	0.0955882352941176	5.93246456998641	7.38771270096409	3.13861717550839e-07	2.02808315158822e-06	8.32735510903623e-07	INS/PRKAA2/XDH/APP/PDE4D/MTOR/PRKAA1/PPARA/EP300/IFNG/HIF1A/PDE4B/STAT3	13
BP	GO:0042476	odontogenesis	13/303	136/18805	0.0955882352941176	5.93246456998641	7.38771270096409	3.13861717550839e-07	2.02808315158822e-06	8.32735510903623e-07	FGFR1/TGFB1/FGFR2/ALPL/PPARA/SCN10A/CTNNB1/SERPINE1/PRKCB/PDGFRA/AXIN2/COL1A1/BAX	13
BP	GO:0014910	regulation of smooth muscle cell migration	11/303	94/18805	0.117021276595745	7.26265711677551	7.78952829410105	3.33932505355845e-07	2.15537734351091e-06	8.85002792875168e-07	RPS6KB1/PPARD/ADIPOQ/NFE2L2/CYP1B1/TERT/PLAU/SERPINE1/BCL2/MIR21/TLR4	11
BP	GO:0042130	negative regulation of T cell proliferation	10/303	75/18805	0.133333333333333	8.27502750275027	8.07855116108104	3.34301913636267e-07	2.15537734351091e-06	8.85002792875168e-07	CD274/IL10/CD86/PLA2G2A/TGFB1/CASP3/CDKN2A/ERBB2/FOXP3/IDO1	10
BP	GO:0048469	cell maturation	16/303	211/18805	0.0758293838862559	4.70617677881532	6.92816212792053	3.40036271671633e-07	2.18992386468169e-06	8.99187672294222e-07	LRRK2/RB1/APP/FGFR1/PPARG/TGFB1/CEBPA/TYMS/HIF1A/CTNNB1/VEGFA/BCL2/G6PD/CDKN1A/KDR/PLA2G10	16
BP	GO:0045621	positive regulation of lymphocyte differentiation	13/303	137/18805	0.0948905109489051	5.88916190889162	7.34992494467379	3.4181852599413e-07	2.19896956722411e-06	9.02901858136282e-07	SYK/IL4/IL10/CD86/TGFB1/EP300/IFNG/IL2/NLRP3/MMP14/FOXP3/MIR21/RIPK2	13
BP	GO:0061756	leukocyte adhesion to vascular endothelial cell	9/303	58/18805	0.155172413793103	9.63041993854558	8.42397622357667	3.46422837948286e-07	2.22612998072287e-06	9.14053985105795e-07	IL6/LEP/VCAM1/RELA/ELANE/ALOX5/SELE/MIR21/TNF	9
BP	GO:0071677	positive regulation of mononuclear cell migration	11/303	95/18805	0.115789473684211	7.18620809449366	7.73546688003049	3.72310426390789e-07	2.38984708097814e-06	9.81276595292151e-07	ABL1/MAPK1/APP/HMGB1/TGFB1/THBS1/MAPK3/SERPINE1/MMP14/CXCL10/TNF	11
BP	GO:0010744	positive regulation of macrophage derived foam cell differentiation	6/303	19/18805	0.315789473684211	19.5987493486191	10.3795967226858	3.78746792452919e-07	2.4204871851382e-06	9.93857491086233e-07	MAPK9/PLA2G2A/NFKB1/CSF2/AGT/PLA2G10	6
BP	GO:0045346	regulation of MHC class II biosynthetic process	6/303	19/18805	0.315789473684211	19.5987493486191	10.3795967226858	3.78746792452919e-07	2.4204871851382e-06	9.93857491086233e-07	IL4/IL10/JAK2/IFNG/SIRT1/TLR4	6
BP	GO:0070431	nucleotide-binding oligomerization domain containing 2 signaling pathway	6/303	19/18805	0.315789473684211	19.5987493486191	10.3795967226858	3.78746792452919e-07	2.4204871851382e-06	9.93857491086233e-07	NFKBIA/RELA/PTPN22/TLR4/XIAP/RIPK2	6
BP	GO:1904037	positive regulation of epithelial cell apoptotic process	6/303	19/18805	0.315789473684211	19.5987493486191	10.3795967226858	3.78746792452919e-07	2.4204871851382e-06	9.93857491086233e-07	HMOX1/IL6/JAK2/PLA2G1B/EIF2S1/BAX	6
BP	GO:0051960	regulation of nervous system development	24/303	454/18805	0.052863436123348	3.2808479085794	6.29551818348948	3.83824859215895e-07	2.45025036223129e-06	1.00607831865108e-06	IL6/RB1/MAP2K1/APP/BRAF/MTOR/TGFB1/RELA/CXCR4/F2/PTEN/IFNG/IL1B/HIF1A/CTNNB1/AKT1/VEGFA/EGFR/FN1/TP53/KIT/TNF/SPP1/CDH1	24
BP	GO:0007160	cell-matrix adhesion	17/303	240/18805	0.0708333333333333	4.39610836083608	6.7760527817909	3.84292607895492e-07	2.45054935724814e-06	1.00620108667857e-06	ABL1/VCAM1/GSK3B/PTEN/CDKN2A/MMP12/THBS1/SMAD3/PLAU/CTNNB1/PIK3R1/VEGFA/SERPINE1/BCL2/FN1/MMP14/KDR	17
BP	GO:0072524	pyridine-containing compound metabolic process	15/303	187/18805	0.0802139037433155	4.97829194684174	6.99661598776824	3.87073144073628e-07	2.46557969890226e-06	1.01237257882208e-06	INS/PRKAA2/APP/MTOR/PRKAA1/ALPL/PPARA/EP300/IFNG/HIF1A/NQO1/TP53/STAT3/G6PD/IDO1	15
BP	GO:0010893	positive regulation of steroid biosynthetic process	7/303	30/18805	0.233333333333333	14.481298129813	9.45669679378342	3.89744027047053e-07	2.47717218937548e-06	1.01713248152592e-06	MAPK1/SREBF1/IL1A/PRKAA1/IFNG/IGF1R/TNF	7
BP	GO:2000108	positive regulation of leukocyte apoptotic process	7/303	30/18805	0.233333333333333	14.481298129813	9.45669679378342	3.89744027047053e-07	2.47717218937548e-06	1.01713248152592e-06	CD274/IL10/CDKN2A/TP53/SIRT1/IDO1/BAX	7
BP	GO:0060135	maternal process involved in female pregnancy	9/303	59/18805	0.152542372881356	9.46719248196006	8.33581810251376	4.03053819247755e-07	2.55897419374093e-06	1.05072056880176e-06	PPARD/PTGS2/ESR1/PARP1/AKT1/ACE2/VDR/AR/SPP1	9
BP	GO:0006195	purine nucleotide catabolic process	13/303	139/18805	0.0935251798561151	5.80442576631764	7.27545826927681	4.04507442859376e-07	2.56540559077047e-06	1.05336131491073e-06	INS/PRKAA2/XDH/APP/PDE4D/MTOR/PRKAA1/PPARA/EP300/IFNG/HIF1A/PDE4B/STAT3	13
BP	GO:0010660	regulation of muscle cell apoptotic process	11/303	96/18805	0.114583333333333	7.11135176017602	7.68218405360945	4.1453398234643e-07	2.62613367271046e-06	1.07829640216338e-06	NFE2L2/PPARG/JAK2/ESR1/CDKN2A/IFNG/IGF1R/TP53/SIRT1/MIR21/CFLAR	11
BP	GO:0010821	regulation of mitochondrion organization	12/303	117/18805	0.102564102564103	6.36540577134637	7.44991276572878	4.18015241479102e-07	2.64530949553405e-06	1.086170038214e-06	BCL2L1/LRRK2/SQSTM1/PPARG/GSK3B/EP300/AKT1/TP53/HGF/MMP9/KDR/BAX	12
BP	GO:1901888	regulation of cell junction assembly	18/303	270/18805	0.0666666666666667	4.13751375137514	6.64520406483257	4.2697958642385e-07	2.69910439973904e-06	1.10825834706962e-06	ABL1/S1PR2/TJP1/APP/FGFR1/SNCA/PTEN/IL17A/THBS1/IL1B/SMAD3/CTNNB1/VEGFA/ACE2/AGT/MMP14/KDR/TNF	18
BP	GO:0031346	positive regulation of cell projection organization	21/303	360/18805	0.0583333333333333	3.62032453245325	6.42397882445555	4.28923726023101e-07	2.70845328948644e-06	1.11209702226106e-06	INS/ABL1/MAP2K1/FGFR1/NFE2L2/BRAF/MTOR/GSK3B/APC/EP300/IGF1R/PIK3R1/APOE/VEGFA/HSP90AA1/FN1/PIK3CA/S100A9/KIT/MIR21/CFLAR	21
BP	GO:0010828	positive regulation of D-glucose transmembrane transport	8/303	44/18805	0.181818181818182	11.2841284128413	8.73982898101993	4.43561834558403e-07	2.79785157182992e-06	1.14880415838756e-06	INS/ADIPOQ/NFE2L2/BRAF/TERT/PIK3R1/AKT1/MAPK14	8
BP	GO:0035966	response to topologically incorrect protein	14/303	164/18805	0.0853658536585366	5.29803590115109	7.07447891915417	4.45884147824901e-07	2.80945617817811e-06	1.15356903589696e-06	HSPA4/PTPN2/DDIT3/NFE2L2/ERN1/CCND1/THBS1/HSPB1/PIK3R1/AKT1/HSP90AA1/HSPA5/EIF2S1/BAX	14
BP	GO:0010887	negative regulation of cholesterol storage	5/303	11/18805	0.454545454545455	28.2103210321032	11.5520083518341	4.48430119413451e-07	2.81906651528537e-06	1.15751506196335e-06	PPARD/PPARG/PPARA/ABCA1/CES1	5
BP	GO:0060020	Bergmann glial cell differentiation	5/303	11/18805	0.454545454545455	28.2103210321032	11.5520083518341	4.48430119413451e-07	2.81906651528537e-06	1.15751506196335e-06	ABL1/VIM/MAPK1/MAP2K1/MAPK3	5
BP	GO:0031589	cell-substrate adhesion	21/303	361/18805	0.0581717451523546	3.61029593264036	6.4084483447308	4.48862016432418e-07	2.81906651528537e-06	1.15751506196335e-06	ABL1/PPARD/VCAM1/JAK2/BRAF/GSK3B/PTEN/CDKN2A/MMP12/THBS1/SMAD3/PLAU/CTNNB1/PIK3R1/VEGFA/SERPINE1/BCL2/FN1/MMP14/COL1A1/KDR	21
BP	GO:0099565	chemical synaptic transmission, postsynaptic	12/303	118/18805	0.101694915254237	6.31146165464004	7.40665913995825	4.58719098178604e-07	2.8778691698231e-06	1.18165956438703e-06	LRRK2/S1PR2/APP/SNCA/GSK3B/TRPV1/PTEN/MET/AKT1/ADRB2/ADORA2A/SLC29A1	12
BP	GO:0046330	positive regulation of JNK cascade	11/303	97/18805	0.11340206185567	7.03803885543194	7.6296600384789	4.60931623379387e-07	2.88863714888567e-06	1.18608092084821e-06	APP/TLR9/HMGB1/IL1A/RIPK1/IL1B/FLT4/TNF/TLR4/XIAP/RIPK2	11
BP	GO:0008209	androgen metabolic process	7/303	31/18805	0.225806451612903	14.0141594804642	9.28016422669542	4.96512114811023e-07	3.09496095549227e-06	1.27079794064672e-06	CYP3A4/CYP19A1/ESR1/CYP17A1/SRD5A2/AKR1D1/SPP1	7
BP	GO:0032607	interferon-alpha production	7/303	31/18805	0.225806451612903	14.0141594804642	9.28016422669542	4.96512114811023e-07	3.09496095549227e-06	1.27079794064672e-06	IL10/TLR9/CHUK/MMP12/TLR4/RIPK2/STAT1	7
BP	GO:0032647	regulation of interferon-alpha production	7/303	31/18805	0.225806451612903	14.0141594804642	9.28016422669542	4.96512114811023e-07	3.09496095549227e-06	1.27079794064672e-06	IL10/TLR9/CHUK/MMP12/TLR4/RIPK2/STAT1	7
BP	GO:0033688	regulation of osteoblast proliferation	7/303	31/18805	0.225806451612903	14.0141594804642	9.28016422669542	4.96512114811023e-07	3.09496095549227e-06	1.27079794064672e-06	ABL1/FGFR2/SMAD3/IGF1R/BCL2/AXIN2/LTF	7
BP	GO:1903055	positive regulation of extracellular matrix organization	7/303	31/18805	0.225806451612903	14.0141594804642	9.28016422669542	4.96512114811023e-07	3.09496095549227e-06	1.27079794064672e-06	ABL1/IL6/RB1/TGFB1/SMAD3/AGT/CFLAR	7
BP	GO:0030307	positive regulation of cell growth	14/303	166/18805	0.0843373493975904	5.2342041433059	7.0121569772976	5.16990693962686e-07	3.21916558315589e-06	1.32179664057333e-06	INS/S100A8/MTOR/CXCR4/F2/AKT1/VEGFA/EGFR/BCL2/FN1/IL2/MMP14/ERBB2/S100A9	14
BP	GO:0042692	muscle cell differentiation	23/303	429/18805	0.0536130536130536	3.32737119865833	6.24030630899249	5.29590940145088e-07	3.29410091188537e-06	1.35256525536381e-06	RB1/CDK1/CHUK/MTOR/TGFB1/CASP3/NOX4/FGFR2/PPARA/CTNNB1/AKT1/VEGFA/PDGFRA/BCL2/MMP14/SIRT1/KIT/CXCL10/G6PD/HDAC9/MIR21/CFLAR/MAPK14	23
BP	GO:0032305	positive regulation of icosanoid secretion	6/303	20/18805	0.3	18.6188118811881	10.0884190579731	5.33763126992575e-07	3.29890544092438e-06	1.35453800581086e-06	MIF/PTGES/IL1A/IL1B/PLA2G4A/PLA2G10	6
BP	GO:0045342	MHC class II biosynthetic process	6/303	20/18805	0.3	18.6188118811881	10.0884190579731	5.33763126992575e-07	3.29890544092438e-06	1.35453800581086e-06	IL4/IL10/JAK2/IFNG/SIRT1/TLR4	6
BP	GO:0055093	response to hyperoxia	6/303	20/18805	0.3	18.6188118811881	10.0884190579731	5.33763126992575e-07	3.29890544092438e-06	1.35453800581086e-06	FAS/CAT/CYP1A1/COL1A1/CDKN1A/MMP2	6
BP	GO:0060749	mammary gland alveolus development	6/303	20/18805	0.3	18.6188118811881	10.0884190579731	5.33763126992575e-07	3.29890544092438e-06	1.35453800581086e-06	ESR1/EGF/CCND1/HIF1A/VEGFA/AR	6
BP	GO:0061377	mammary gland lobule development	6/303	20/18805	0.3	18.6188118811881	10.0884190579731	5.33763126992575e-07	3.29890544092438e-06	1.35453800581086e-06	ESR1/EGF/CCND1/HIF1A/VEGFA/AR	6
BP	GO:1900221	regulation of amyloid-beta clearance	6/303	20/18805	0.3	18.6188118811881	10.0884190579731	5.33763126992575e-07	3.29890544092438e-06	1.35453800581086e-06	IL4/APP/IFNG/HMGCR/APOE/TNF	6
BP	GO:0001706	endoderm formation	9/303	61/18805	0.147540983606557	9.15679272845317	8.16564139786362	5.40781416730412e-07	3.33520064428438e-06	1.36944089807623e-06	DUSP1/MAP2K1/MMP8/SMAD2/CTNNB1/FN1/MMP14/MMP9/MMP2	9
BP	GO:0070231	T cell apoptotic process	9/303	61/18805	0.147540983606557	9.15679272845317	8.16564139786362	5.40781416730412e-07	3.33520064428438e-06	1.36944089807623e-06	CD274/FAS/RIPK1/HIF1A/AKT1/BCL2/TP53/IDO1/BAX	9
BP	GO:0006006	glucose metabolic process	15/303	193/18805	0.077720207253886	4.82352639409019	6.83255792558139	5.80651633788001e-07	3.57730562107274e-06	1.46884974695912e-06	INS/PTPN2/PPARD/ADIPOQ/LEP/PRKAA1/PPARA/EP300/AKT1/TP53/PIK3CA/SIRT1/G6PD/TNF/MAPK14	15
BP	GO:0010469	regulation of signaling receptor activity	10/303	80/18805	0.125	7.75783828382838	7.75137900542778	6.18520154523964e-07	3.80657964020985e-06	1.56299017572485e-06	IL10/PPARG/PPARA/IFNG/HIF1A/CCL2/PLAU/SERPINE1/ACE2/TNF	10
BP	GO:0060828	regulation of canonical Wnt signaling pathway	18/303	277/18805	0.0649819494584837	4.03295564213461	6.50771866024199	6.20834053806889e-07	3.81678549235872e-06	1.5671807216089e-06	EGR1/LRRK2/APP/DDIT3/TGFB1/EGF/GSK3B/NFKB1/APC/FGFR2/SMAD3/CTNNB1/APOE/EGFR/AXIN2/COL1A1/XIAP/MAPK14	18
BP	GO:0007566	embryo implantation	9/303	62/18805	0.145161290322581	9.00910252315554	8.08345904664773	6.23755256258383e-07	3.82666291036492e-06	1.57123641169407e-06	PPARD/PTGS2/IL1B/VEGFA/SOD1/MMP9/MIR21/MMP2/SPP1	9
BP	GO:0070228	regulation of lymphocyte apoptotic process	9/303	62/18805	0.145161290322581	9.00910252315554	8.08345904664773	6.23755256258383e-07	3.82666291036492e-06	1.57123641169407e-06	CD274/IL10/MIF/HIF1A/BCL2/IL2/TP53/IDO1/BAX	9
BP	GO:0001657	ureteric bud development	11/303	100/18805	0.11	6.82689768976898	7.47645344973142	6.28807647563086e-07	3.84954587183206e-06	1.58063220722316e-06	FGFR1/TGFB1/SMAD2/CAT/FGFR2/SMAD3/MYC/CTNNB1/VEGFA/BCL2/AGT	11
BP	GO:0002220	innate immune response activating cell surface receptor signaling pathway	11/303	100/18805	0.11	6.82689768976898	7.47645344973142	6.28807647563086e-07	3.84954587183206e-06	1.58063220722316e-06	SYK/SQSTM1/NFKBIA/CHUK/RELA/EP300/PIK3R1/PTPN22/LTF/TLR4/RIPK2	11
BP	GO:0032892	positive regulation of organic acid transport	8/303	46/18805	0.173913043478261	10.7935141340221	8.51039515586459	6.35036031686998e-07	3.86734286242856e-06	1.58793969165511e-06	MIF/PTGES/IL1A/IL1B/ACE2/PLA2G4A/ADORA2A/PLA2G10	8
BP	GO:0045601	regulation of endothelial cell differentiation	8/303	46/18805	0.173913043478261	10.7935141340221	8.51039515586459	6.35036031686998e-07	3.86734286242856e-06	1.58793969165511e-06	S1PR2/XDH/IL1B/CTNNB1/VEGFA/S1PR3/MIR21/TNF	8
BP	GO:0048512	circadian behavior	8/303	46/18805	0.173913043478261	10.7935141340221	8.51039515586459	6.35036031686998e-07	3.86734286242856e-06	1.58793969165511e-06	EGR1/MTOR/PARP1/PTEN/TH/CSF2/TP53/ADORA2A	8
BP	GO:0060443	mammary gland morphogenesis	8/303	46/18805	0.173913043478261	10.7935141340221	8.51039515586459	6.35036031686998e-07	3.86734286242856e-06	1.58793969165511e-06	STAT6/TGFB1/ESR1/NFKB1/FGFR2/VDR/AR/BAX	8
BP	GO:0070741	response to interleukin-6	8/303	46/18805	0.173913043478261	10.7935141340221	8.51039515586459	6.35036031686998e-07	3.86734286242856e-06	1.58793969165511e-06	IL6/PTPN2/JAK2/CEBPA/RELA/RIPK1/NFKB1/STAT3	8
BP	GO:0045216	cell-cell junction organization	16/303	222/18805	0.0720720720720721	4.47298783932447	6.6613	6.73706529511783e-07	4.09855738225455e-06	1.68287689437525e-06	HDAC7/TJP1/NR1H4/TGFB1/APC/IL17A/IL1B/SMAD3/CTNNB1/VEGFA/ACE2/CLDN2/AGT/TNF/CDH1/PRKCA	16
BP	GO:0072163	mesonephric epithelium development	11/303	101/18805	0.108910891089109	6.75930464333562	7.42678050431779	6.95667287845671e-07	4.21469152740625e-06	1.7305618360013e-06	FGFR1/TGFB1/SMAD2/CAT/FGFR2/SMAD3/MYC/CTNNB1/VEGFA/BCL2/AGT	11
BP	GO:0072164	mesonephric tubule development	11/303	101/18805	0.108910891089109	6.75930464333562	7.42678050431779	6.95667287845671e-07	4.21469152740625e-06	1.7305618360013e-06	FGFR1/TGFB1/SMAD2/CAT/FGFR2/SMAD3/MYC/CTNNB1/VEGFA/BCL2/AGT	11
BP	GO:0002752	cell surface pattern recognition receptor signaling pathway	10/303	81/18805	0.123456790123457	7.66206250254655	7.6893387380067	6.95691954283305e-07	4.21469152740625e-06	1.7305618360013e-06	SYK/SQSTM1/NFKBIA/CHUK/RELA/PIK3R1/PTPN22/LTF/TLR4/RIPK2	10
BP	GO:0046637	regulation of alpha-beta T cell differentiation	10/303	81/18805	0.123456790123457	7.66206250254655	7.6893387380067	6.95691954283305e-07	4.21469152740625e-06	1.7305618360013e-06	SYK/CD86/HMGB1/EP300/IFNG/IL2/NLRP3/FOXP3/MIR21/RIPK2	10
BP	GO:0043370	regulation of CD4-positive, alpha-beta T cell differentiation	9/303	63/18805	0.142857142857143	8.86610089580386	8.00311242599083	7.17527183612984e-07	4.3424566143397e-06	1.7830224685251e-06	CD86/HMGB1/EP300/IFNG/IL2/NLRP3/FOXP3/MIR21/RIPK2	9
BP	GO:0002523	leukocyte migration involved in inflammatory response	6/303	21/18805	0.285714285714286	17.7322017916077	9.81761050607268	7.37183728037311e-07	4.44294375220831e-06	1.82428271371116e-06	S100A8/ELANE/ALOX5/SELE/S100A9/TNF	6
BP	GO:0032495	response to muramyl dipeptide	6/303	21/18805	0.285714285714286	17.7322017916077	9.81761050607268	7.37183728037311e-07	4.44294375220831e-06	1.82428271371116e-06	VIM/NFKBIA/RELA/PTPN22/RIPK2/MAPK14	6
BP	GO:0042359	vitamin D metabolic process	6/303	21/18805	0.285714285714286	17.7322017916077	9.81761050607268	7.37183728037311e-07	4.44294375220831e-06	1.82428271371116e-06	CYP3A4/FGFR1/NFKB1/IFNG/CYP1A1/TNF	6
BP	GO:1903376	regulation of oxidative stress-induced neuron intrinsic apoptotic signaling pathway	6/303	21/18805	0.285714285714286	17.7322017916077	9.81761050607268	7.37183728037311e-07	4.44294375220831e-06	1.82428271371116e-06	IL10/PARK7/PARP1/HIF1A/CTNNB1/MMP2	6
BP	GO:0002040	sprouting angiogenesis	15/303	197/18805	0.0761421319796954	4.72558677187516	6.72690112852205	7.54281697246968e-07	4.53899175018866e-06	1.86372023805863e-06	HDAC7/HMOX1/ABL1/IL10/TJP1/PTGS2/TGFB1/THBS1/ALOX5/AKT1/VEGFA/FLT4/KDR/HDAC9/MIR21	15
BP	GO:0030890	positive regulation of B cell proliferation	8/303	47/18805	0.170212765957447	10.563864897128	8.40090730728987	7.54679494019688e-07	4.53899175018866e-06	1.86372023805863e-06	IL4/MIF/TLR9/BCL2/IL2/CDKN1A/TLR4/IL13	8
BP	GO:2000343	positive regulation of chemokine (C-X-C motif) ligand 2 production	5/303	12/18805	0.416666666666667	25.8594609460946	11.0235473144523	7.58603627592993e-07	4.55788474700352e-06	1.87147774511291e-06	MIF/HMGB1/TGFB1/TNF/TLR4	5
BP	GO:0043279	response to alkaloid	11/303	102/18805	0.107843137254902	6.6930369507539	7.37777741827842	7.68715651118249e-07	4.60912720989747e-06	1.89251801581608e-06	BCL2L1/BCHE/CCNA2/CASP3/TRPV1/PRKAA1/TH/IGF1R/NQO1/HSP90AA1/ADORA2A	11
BP	GO:0051099	positive regulation of binding	11/303	102/18805	0.107843137254902	6.6930369507539	7.37777741827842	7.68715651118249e-07	4.60912720989747e-06	1.89251801581608e-06	ABL1/LRRK2/RB1/HMGB1/EGF/TERT/GSK3B/MET/IFNG/MMP9/RIPK2	11
BP	GO:0002224	toll-like receptor signaling pathway	10/303	82/18805	0.121951219512195	7.56862271593013	7.62835020567449	7.81151664897222e-07	4.67887344962102e-06	1.92115597897075e-06	CD274/APP/TLR9/S100A8/RELA/ESR1/IRF1/FOSL1/S100A9/TLR4	10
BP	GO:0071634	regulation of transforming growth factor beta production	7/303	33/18805	0.212121212121212	13.1648164816482	8.95043938870846	7.84663953413578e-07	4.69508071610879e-06	1.92781071910233e-06	PTGS2/THBS1/HIF1A/SMAD3/FN1/FOXP3/IL13	7
BP	GO:0016236	macroautophagy	21/303	374/18805	0.0561497326203209	3.48480436278922	6.21141647528238	7.98077715897753e-07	4.77043989933955e-06	1.95875336950589e-06	HMOX1/IL4/LRRK2/PRKAA2/SQSTM1/ERN1/CTSD/SREBF1/MTOR/CASP3/HIF1A/AKT1/MAPK3/ADRB2/TP53/PIK3CA/EIF2S1/SIRT1/MAPK8/KDR/RIPK2	21
BP	GO:0002763	positive regulation of myeloid leukocyte differentiation	9/303	64/18805	0.140625	8.72756806930693	7.92453053446571	8.23253733120435e-07	4.91084347769177e-06	2.0164033950782e-06	FOS/RB1/CASP8/TGFB1/RIPK1/IL17A/IFNG/TNF/PRKCA	9
BP	GO:0034142	toll-like receptor 4 signaling pathway	9/303	64/18805	0.140625	8.72756806930693	7.92453053446571	8.23253733120435e-07	4.91084347769177e-06	2.0164033950782e-06	SQSTM1/NFKBIA/CHUK/RELA/PIK3R1/PTPN22/LTF/TLR4/RIPK2	9
BP	GO:0062014	negative regulation of small molecule metabolic process	12/303	125/18805	0.096	5.9580198019802	7.11724514326491	8.56783399324595e-07	5.10562226291483e-06	2.09638000308803e-06	INS/ADIPOQ/PARP1/NFKB1/PPARA/EP300/AKT1/APOE/TP53/STAT3/SIRT1/MIR21	12
BP	GO:0007622	rhythmic behavior	8/303	48/18805	0.166666666666667	10.3437843784378	8.29466469238744	8.93049696756221e-07	5.31629379807231e-06	2.18288221002409e-06	EGR1/MTOR/PARP1/PTEN/TH/CSF2/TP53/ADORA2A	8
BP	GO:0034101	erythrocyte homeostasis	13/303	149/18805	0.087248322147651	5.41486699005471	6.92370552867281	8.99768935103315e-07	5.35082200221808e-06	2.1970595684314e-06	HMOX1/RB1/PTPN2/JAK2/CASP3/HIF1A/VEGFA/STAT3/KIT/G6PD/PLA2G10/STAT1/MAPK14	13
BP	GO:0002706	regulation of lymphocyte mediated immunity	15/303	200/18805	0.075	4.65470297029703	6.64950541533151	9.13785364447653e-07	5.42863101205534e-06	2.22900812315856e-06	IL4/IL6/CD274/IL10/LEP/STAT6/HMGB1/TGFB1/AHR/PRKAA1/IL1B/IL2/NLRP3/FOXP3/TNF	15
BP	GO:1901989	positive regulation of cell cycle phase transition	12/303	126/18805	0.0952380952380952	5.91073393053591	7.07769694392116	9.33508417404272e-07	5.54014883397316e-06	2.27479759206513e-06	RB1/CDK1/APP/CCNB1/TGFB1/TERT/CCNE1/CCND1/AKT1/EGFR/CDK4/CYP1A1	12
BP	GO:0033091	positive regulation of immature T cell proliferation	4/303	6/18805	0.666666666666667	41.3751375137514	12.6578330410098	9.66395375268759e-07	5.72365602727845e-06	2.35014605904091e-06	IL1A/IL1B/FOXP3/RIPK2	4
BP	GO:0033092	positive regulation of immature T cell proliferation in thymus	4/303	6/18805	0.666666666666667	41.3751375137514	12.6578330410098	9.66395375268759e-07	5.72365602727845e-06	2.35014605904091e-06	IL1A/IL1B/FOXP3/RIPK2	4
BP	GO:0031396	regulation of protein ubiquitination	15/303	201/18805	0.0746268656716418	4.63154524407665	6.62404722072233	9.73334278230441e-07	5.74853622426547e-06	2.36036192397383e-06	MAPK9/ABL1/LRRK2/SQSTM1/PARK7/GSK3B/PTEN/CDKN2A/CTNNB1/AKT1/HSP90AA1/HSPA5/PTPN22/XIAP/RIPK2	15
BP	GO:0002363	alpha-beta T cell lineage commitment	7/303	34/18805	0.205882352941176	12.7776159968938	8.79610168245424	9.74545732282724e-07	5.74853622426547e-06	2.36036192397383e-06	IL6/STAT6/MTOR/EP300/BCL2/STAT3/FOXP3	7
BP	GO:0032107	regulation of response to nutrient levels	7/303	34/18805	0.205882352941176	12.7776159968938	8.79610168245424	9.74545732282724e-07	5.74853622426547e-06	2.36036192397383e-06	NR1H4/LEP/RXRA/PPARA/BCL2/VDR/BAX	7
BP	GO:0070498	interleukin-1-mediated signaling pathway	7/303	34/18805	0.205882352941176	12.7776159968938	8.79610168245424	9.74545732282724e-07	5.74853622426547e-06	2.36036192397383e-06	EGR1/IL6/NFKBIA/RELA/IL1B/MAPK3/MIR21	7
BP	GO:0071379	cellular response to prostaglandin stimulus	6/303	22/18805	0.272727272727273	16.9261926192619	9.56484468617787	9.9995180752583e-07	5.88647060001555e-06	2.41699808939509e-06	AKR1C2/PRKAA2/PTGER4/PRKAA1/AKT1/ACACA	6
BP	GO:1902644	tertiary alcohol metabolic process	6/303	22/18805	0.272727272727273	16.9261926192619	9.56484468617787	9.9995180752583e-07	5.88647060001555e-06	2.41699808939509e-06	AKR1C2/AKR1C1/CYP11B2/HSD11B2/CYP11B1/AKR1B10	6
BP	GO:0001823	mesonephros development	11/303	105/18805	0.104761904761905	6.5018073235895	7.23462992679903	1.03002036962346e-06	6.05735211307857e-06	2.48716242362028e-06	FGFR1/TGFB1/SMAD2/CAT/FGFR2/SMAD3/MYC/CTNNB1/VEGFA/BCL2/AGT	11
BP	GO:0007369	gastrulation	15/303	202/18805	0.0742574257425743	4.60861680227429	6.59875578613978	1.03635053454527e-06	6.08842867015392e-06	2.49992252796463e-06	IL10/DUSP1/MAP2K1/FGFR1/ADIPOQ/MMP8/SMAD2/FGFR2/SMAD3/CTNNB1/FN1/TP53/MMP14/MMP9/MMP2	15
BP	GO:0006775	fat-soluble vitamin metabolic process	8/303	49/18805	0.163265306122449	10.1326867380616	8.19150284204577	1.05249631997494e-06	6.14607179026489e-06	2.52359092294049e-06	CYP3A4/FGFR1/VKORC1/NFKB1/IFNG/NQO1/CYP1A1/TNF	8
BP	GO:0014037	Schwann cell differentiation	8/303	49/18805	0.163265306122449	10.1326867380616	8.19150284204577	1.05249631997494e-06	6.14607179026489e-06	2.52359092294049e-06	MAPK1/CDK1/MAP2K1/RELA/AKT1/MAPK3/ERBB2/SOD1	8
BP	GO:0042149	cellular response to glucose starvation	8/303	49/18805	0.163265306122449	10.1326867380616	8.19150284204577	1.05249631997494e-06	6.14607179026489e-06	2.52359092294049e-06	PRKAA2/NFE2L2/SLC2A1/PRKAA1/HSPA5/BCL2/TP53/SIRT1	8
BP	GO:0043029	T cell homeostasis	8/303	49/18805	0.163265306122449	10.1326867380616	8.19150284204577	1.05249631997494e-06	6.14607179026489e-06	2.52359092294049e-06	FAS/TGFB1/CASP3/AKT1/BCL2/IL2/FOXP3/BAX	8
BP	GO:0048546	digestive tract morphogenesis	8/303	49/18805	0.163265306122449	10.1326867380616	8.19150284204577	1.05249631997494e-06	6.14607179026489e-06	2.52359092294049e-06	SMAD2/FGFR2/HIF1A/SMAD3/CTNNB1/PDGFRA/EGFR/BCL2	8
BP	GO:0070849	response to epidermal growth factor	8/303	49/18805	0.163265306122449	10.1326867380616	8.19150284204577	1.05249631997494e-06	6.14607179026489e-06	2.52359092294049e-06	MAPK1/FOS/AKT1/MAPK3/EGFR/COL1A1/ERBB2/CFLAR	8
BP	GO:0090303	positive regulation of wound healing	9/303	66/18805	0.136363636363636	8.46309630963096	7.77239574776956	1.07568819102778e-06	6.27520706228834e-06	2.57661415654899e-06	NFE2L2/PLAT/MTOR/F3/CXCR4/F2/THBS1/PLAU/SERPINE1	9
BP	GO:0002720	positive regulation of cytokine production involved in immune response	10/303	85/18805	0.117647058823529	7.30149485536789	7.45138878618581	1.0949904931823e-06	6.368665985322e-06	2.61498860089068e-06	SYK/IL4/IL6/MIF/IL1B/NLRP3/SIRT1/KIT/TLR4/RIPK2	10
BP	GO:0014855	striated muscle cell proliferation	10/303	85/18805	0.117647058823529	7.30149485536789	7.45138878618581	1.0949904931823e-06	6.368665985322e-06	2.61498860089068e-06	ABL1/FOS/CDK1/FGFR1/PPARD/JAK2/FGFR2/HGF/CFLAR/MAPK14	10
BP	GO:2000514	regulation of CD4-positive, alpha-beta T cell activation	10/303	85/18805	0.117647058823529	7.30149485536789	7.45138878618581	1.0949904931823e-06	6.368665985322e-06	2.61498860089068e-06	CD274/CD86/HMGB1/EP300/IFNG/IL2/NLRP3/FOXP3/MIR21/RIPK2	10
BP	GO:0006163	purine nucleotide metabolic process	23/303	448/18805	0.0513392857142857	3.18625500942951	5.9934387007165	1.11800089127183e-06	6.49600917064334e-06	2.66727599966208e-06	INS/IL4/LRRK2/PRKAA2/XDH/APP/PDE4D/MTOR/TGFB1/PARP1/PRKAA1/PPARA/EP300/IFNG/HIF1A/NQO1/NDUFV2/TP53/NOS3/PDE4B/STAT3/G6PD/IDO1	23
BP	GO:0030111	regulation of Wnt signaling pathway	20/303	350/18805	0.0571428571428571	3.54644035832155	6.15385987993289	1.11970535861522e-06	6.4994263189011e-06	2.66867908843486e-06	ABL1/EGR1/LRRK2/APP/DDIT3/TGFB1/EGF/TERT/GSK3B/NFKB1/APC/FGFR2/SMAD3/CTNNB1/APOE/EGFR/AXIN2/COL1A1/XIAP/MAPK14	20
BP	GO:0043407	negative regulation of MAP kinase activity	7/303	35/18805	0.2	12.4125412541254	8.64811275779078	1.2014805926613e-06	6.96021891589461e-06	2.857881566833e-06	DUSP1/ADIPOQ/IL1B/APOE/PTPN22/AGT/GSTP1	7
BP	GO:0090050	positive regulation of cell migration involved in sprouting angiogenesis	7/303	35/18805	0.2	12.4125412541254	8.64811275779078	1.2014805926613e-06	6.96021891589461e-06	2.857881566833e-06	HDAC7/HMOX1/ABL1/PTGS2/VEGFA/KDR/HDAC9	7
BP	GO:0051918	negative regulation of fibrinolysis	5/303	13/18805	0.384615384615385	23.8702716425489	10.5558593393432	1.21648627276252e-06	7.04014222666342e-06	2.89069825828575e-06	PLAT/F2/THBS1/PLAU/SERPINE1	5
BP	GO:0050832	defense response to fungus	9/303	67/18805	0.134328358208955	8.33678143933796	7.69871890510255	1.22521818022525e-06	7.08363480165981e-06	2.90855640755925e-06	MPO/APP/S100A8/TGFB1/IL17A/ELANE/CTSG/LTF/S100A9	9
BP	GO:0002347	response to tumor cell	8/303	50/18805	0.16	9.93003300330033	8.09126879922764	1.23559158530057e-06	7.12239030655438e-06	2.92446950517728e-06	PRF1/CD274/TXNIP/HMGB1/TGFB1/RELA/AHR/PRKAA1	8
BP	GO:0030195	negative regulation of blood coagulation	8/303	50/18805	0.16	9.93003300330033	8.09126879922764	1.23559158530057e-06	7.12239030655438e-06	2.92446950517728e-06	PLAT/F2/THBS1/PLAU/APOE/SERPINE1/PDGFRA/NOS3	8
BP	GO:0048538	thymus development	8/303	50/18805	0.16	9.93003300330033	8.09126879922764	1.23559158530057e-06	7.12239030655438e-06	2.92446950517728e-06	ABL1/MAPK1/MAP2K1/BRAF/CTNNB1/MAPK3/BCL2/SOD1	8
BP	GO:0045926	negative regulation of growth	16/303	233/18805	0.0686695278969957	4.26181673961388	6.41129	1.27970354582434e-06	7.36208897607641e-06	3.02289031887568e-06	RB1/PPARD/TGFB1/CDKN1B/PTEN/CDKN2A/PPARA/HIF1A/SMAD3/BCL2/ADRB2/TP53/G6PD/CDKN1A/SPP1/CDH1	16
BP	GO:0048705	skeletal system morphogenesis	16/303	233/18805	0.0686695278969957	4.26181673961388	6.41129	1.27970354582434e-06	7.36208897607641e-06	3.02289031887568e-06	FGFR1/TGFB1/SMAD2/FGFR2/ALPL/SMAD3/CTNNB1/VEGFA/PDGFRA/AXIN2/MMP14/COL1A1/LTF/MMP13/MMP2/MAPK14	16
BP	GO:0019430	removal of superoxide radicals	6/303	23/18805	0.260869565217391	16.1902712010331	9.32815222676542	1.33462764325759e-06	7.65537156556223e-06	3.14331281082497e-06	MPO/PARK7/NFE2L2/NQO1/NOS3/SOD1	6
BP	GO:0036480	neuron intrinsic apoptotic signaling pathway in response to oxidative stress	6/303	23/18805	0.260869565217391	16.1902712010331	9.32815222676542	1.33462764325759e-06	7.65537156556223e-06	3.14331281082497e-06	IL10/PARK7/PARP1/HIF1A/CTNNB1/MMP2	6
BP	GO:0038128	ERBB2 signaling pathway	6/303	23/18805	0.260869565217391	16.1902712010331	9.32815222676542	1.33462764325759e-06	7.65537156556223e-06	3.14331281082497e-06	MAPK1/MAP2K1/EGF/MAPK3/EGFR/ERBB2	6
BP	GO:0050769	positive regulation of neurogenesis	16/303	234/18805	0.0683760683760684	4.24360384756424	6.38932806384686	1.35392577260555e-06	7.75842111034401e-06	3.18562518606217e-06	IL6/MAP2K1/BRAF/MTOR/TGFB1/RELA/CXCR4/IFNG/IL1B/HIF1A/CTNNB1/VEGFA/EGFR/FN1/KIT/TNF	16
BP	GO:0001892	embryonic placenta development	10/303	87/18805	0.114942528735632	7.13364439892265	7.33813328917871	1.36082718782414e-06	7.78264821956004e-06	3.19557289168505e-06	MAPK1/IL10/MAP2K1/CASP8/CEBPA/FGFR2/HIF1A/AKT1/EGFR/CSF2	10
BP	GO:0048678	response to axon injury	10/303	87/18805	0.114942528735632	7.13364439892265	7.33813328917871	1.36082718782414e-06	7.78264821956004e-06	3.19557289168505e-06	CDK1/MAP2K1/JAK2/BRAF/IGF1R/BCL2/SOD1/BAX/MMP2/SPP1	10
BP	GO:0019362	pyridine nucleotide metabolic process	14/303	180/18805	0.0777777777777778	4.82709937660433	6.60229535296313	1.37333797490589e-06	7.83879773519813e-06	3.21862800929956e-06	INS/PRKAA2/APP/MTOR/PRKAA1/PPARA/EP300/IFNG/HIF1A/NQO1/TP53/STAT3/G6PD/IDO1	14
BP	GO:0046496	nicotinamide nucleotide metabolic process	14/303	180/18805	0.0777777777777778	4.82709937660433	6.60229535296313	1.37333797490589e-06	7.83879773519813e-06	3.21862800929956e-06	INS/PRKAA2/APP/MTOR/PRKAA1/PPARA/EP300/IFNG/HIF1A/NQO1/TP53/STAT3/G6PD/IDO1	14
BP	GO:0003015	heart process	17/303	263/18805	0.064638783269962	4.01165781977437	6.2942256650662	1.37511000000739e-06	7.84122470131541e-06	3.21962452705478e-06	PDE4D/SREBF1/MTOR/NOX4/TRPV1/CXCR4/TH/SCN10A/ACE2/HSP90AA1/AGT/PIK3CA/NOS3/PDE4B/SOD1/ATP1A1/TNF	17
BP	GO:0032006	regulation of TOR signaling	13/303	155/18805	0.0838709677419355	5.20525923560098	6.72754019935773	1.40901041531748e-06	8.0239892894936e-06	3.29466807869243e-06	SYK/RPS6KB1/PRKAA2/LEP/F3/GSK3B/PRKAA1/EP300/HIF1A/AKT1/MAPK3/PIK3CA/SIRT1	13
BP	GO:0016051	carbohydrate biosynthetic process	15/303	207/18805	0.072463768115942	4.49729755584254	6.47473104081244	1.40991773327928e-06	8.0239892894936e-06	3.29466807869243e-06	INS/PTPN2/ADIPOQ/LEP/TGFB1/SNCA/EGF/PARP1/GSK3B/NFKB1/PPARA/EP300/AKT1/SIRT1/G6PD	15
BP	GO:0050830	defense response to Gram-positive bacterium	12/303	131/18805	0.0916030534351145	5.68513339883607	6.88614286678852	1.41605058713181e-06	8.05102199050918e-06	3.30576776662864e-06	IL6/CRP/APP/PLA2G2A/PLA2G1B/IL17A/IL1B/MMP7/CTSG/LTF/TNF/RIPK2	12
BP	GO:0046850	regulation of bone remodeling	8/303	51/18805	0.156862745098039	9.73532647382385	7.99382010103607	1.44514429979599e-06	8.20041921385212e-06	3.36711060309501e-06	SYK/IL6/LEP/TF/S1PR1/EGFR/SPP1/PRKCA	8
BP	GO:1900047	negative regulation of hemostasis	8/303	51/18805	0.156862745098039	9.73532647382385	7.99382010103607	1.44514429979599e-06	8.20041921385212e-06	3.36711060309501e-06	PLAT/F2/THBS1/PLAU/APOE/SERPINE1/PDGFRA/NOS3	8
BP	GO:0031929	TOR signaling	14/303	181/18805	0.0773480662983425	4.80043031927502	6.57465059208695	1.46719487397687e-06	8.30692864184257e-06	3.4108436141721e-06	SYK/RPS6KB1/PRKAA2/LEP/MTOR/F3/GSK3B/PRKAA1/EP300/HIF1A/AKT1/MAPK3/PIK3CA/SIRT1	14
BP	GO:0001782	B cell homeostasis	7/303	36/18805	0.194444444444444	12.0677484415108	8.50603293483237	1.47104833901403e-06	8.30692864184257e-06	3.4108436141721e-06	ABL1/MIF/CASP3/HIF1A/BCL2/FOXP3/BAX	7
BP	GO:0032743	positive regulation of interleukin-2 production	7/303	36/18805	0.194444444444444	12.0677484415108	8.50603293483237	1.47104833901403e-06	8.30692864184257e-06	3.4108436141721e-06	ABL1/CD86/PDE4D/IL1A/IL1B/PDE4B/RIPK2	7
BP	GO:0033687	osteoblast proliferation	7/303	36/18805	0.194444444444444	12.0677484415108	8.50603293483237	1.47104833901403e-06	8.30692864184257e-06	3.4108436141721e-06	ABL1/FGFR2/SMAD3/IGF1R/BCL2/AXIN2/LTF	7
BP	GO:0071604	transforming growth factor beta production	7/303	36/18805	0.194444444444444	12.0677484415108	8.50603293483237	1.47104833901403e-06	8.30692864184257e-06	3.4108436141721e-06	PTGS2/THBS1/HIF1A/SMAD3/FN1/FOXP3/IL13	7
BP	GO:0019217	regulation of fatty acid metabolic process	11/303	109/18805	0.100917431192661	6.26320888969631	7.05223220113176	1.49838953521098e-06	8.45312390891309e-06	3.47087172017965e-06	INS/PPARD/ADIPOQ/PTGS2/PPARG/SREBF1/SNCA/PPARA/IL1B/AKT1/SIRT1	11
BP	GO:0007422	peripheral nervous system development	10/303	88/18805	0.113636363636364	7.0525802580258	7.28284169717265	1.51367117900545e-06	8.52281779900363e-06	3.49948818845708e-06	MAPK1/CDK1/MAP2K1/VCAM1/RELA/AKT1/MAPK3/ERBB2/SOD1/GSTM3	10
BP	GO:0030968	endoplasmic reticulum unfolded protein response	10/303	88/18805	0.113636363636364	7.0525802580258	7.28284169717265	1.51367117900545e-06	8.52281779900363e-06	3.49948818845708e-06	PTPN2/DDIT3/NFE2L2/ERN1/CCND1/PIK3R1/AKT1/HSPA5/EIF2S1/BAX	10
BP	GO:0072523	purine-containing compound catabolic process	13/303	156/18805	0.0833333333333333	5.17189218921892	6.69583431439947	1.51518879106552e-06	8.5231199435589e-06	3.49961224969214e-06	INS/PRKAA2/XDH/APP/PDE4D/MTOR/PRKAA1/PPARA/EP300/IFNG/HIF1A/PDE4B/STAT3	13
BP	GO:0001704	formation of primary germ layer	12/303	132/18805	0.0909090909090909	5.64206420642064	6.84901562953361	1.53551908547179e-06	8.62914296874204e-06	3.54314554268079e-06	DUSP1/MAP2K1/FGFR1/MMP8/SMAD2/FGFR2/SMAD3/CTNNB1/FN1/MMP14/MMP9/MMP2	12
BP	GO:0019229	regulation of vasoconstriction	9/303	69/18805	0.130434782608696	8.09513560051657	7.55586002227554	1.57881335935261e-06	8.86388753920048e-06	3.6395321921431e-06	ABL1/LEP/PTGS2/EGFR/ACE2/AGT/MIR21/MMP2/HRH2	9
BP	GO:0009791	post-embryonic development	10/303	89/18805	0.112359550561798	6.97333778321652	7.22840797530578	1.68126254286417e-06	9.41183704284152e-06	3.86452149275761e-06	ABL1/CYP1A2/JAK2/MTOR/SMAD2/FGFR2/VEGFA/BCL2/KDR/BAX	10
BP	GO:0016101	diterpenoid metabolic process	10/303	89/18805	0.112359550561798	6.97333778321652	7.22840797530578	1.68126254286417e-06	9.41183704284152e-06	3.86452149275761e-06	CYP3A4/CYP2C8/CYP2D6/CYP1A2/CYP1B1/AKR1C1/EGFR/ADH5/CYP1A1/AKR1B10	10
BP	GO:0042310	vasoconstriction	10/303	89/18805	0.112359550561798	6.97333778321652	7.22840797530578	1.68126254286417e-06	9.41183704284152e-06	3.86452149275761e-06	ABL1/CRP/LEP/PTGS2/EGFR/ACE2/AGT/MIR21/MMP2/HRH2	10
BP	GO:0043457	regulation of cellular respiration	8/303	52/18805	0.153846153846154	9.54810865701955	7.89902386877937	1.68421428171552e-06	9.41930408083356e-06	3.86758747537887e-06	IL4/PARK7/SNCA/NOS2/IFNG/HIF1A/PIK3CA/TNF	8
BP	GO:0036499	PERK-mediated unfolded protein response	6/303	24/18805	0.25	15.5156765676568	9.1058532005505	1.75550669098809e-06	9.78044014826094e-06	4.01587075823114e-06	PTPN2/DDIT3/NFE2L2/AKT1/HSPA5/EIF2S1	6
BP	GO:0046628	positive regulation of insulin receptor signaling pathway	6/303	24/18805	0.25	15.5156765676568	9.1058532005505	1.75550669098809e-06	9.78044014826094e-06	4.01587075823114e-06	INS/NR1H4/PTPN2/LEP/CTSD/SIRT1	6
BP	GO:2000193	positive regulation of fatty acid transport	6/303	24/18805	0.25	15.5156765676568	9.1058532005505	1.75550669098809e-06	9.78044014826094e-06	4.01587075823114e-06	MIF/PTGES/IL1A/IL1B/PLA2G4A/PLA2G10	6
BP	GO:2001026	regulation of endothelial cell chemotaxis	6/303	24/18805	0.25	15.5156765676568	9.1058532005505	1.75550669098809e-06	9.78044014826094e-06	4.01587075823114e-06	FGFR1/MET/THBS1/HSPB1/VEGFA/KDR	6
BP	GO:0010803	regulation of tumor necrosis factor-mediated signaling pathway	9/303	70/18805	0.128571428571429	7.97949080622348	7.48657204062803	1.78641106021306e-06	9.903089802926e-06	4.0662309827415e-06	SYK/NR1H4/PTPN2/ADIPOQ/CASP8/MMP8/RIPK1/GSTP1/XIAP	9
BP	GO:1903050	regulation of proteolysis involved in protein catabolic process	16/303	239/18805	0.0669456066945607	4.15482552439344	6.28133882409791	1.7865445343162e-06	9.903089802926e-06	4.0662309827415e-06	MAPK9/LRRK2/PARK7/NFE2L2/TF/CEBPA/EGF/GSK3B/PTEN/CDKN2A/KEAP1/AKT1/APOE/AXIN2/SIRT1/CDK2	16
BP	GO:0034694	response to prostaglandin	7/303	37/18805	0.189189189189189	11.7415930782267	8.36946423605425	1.78942811279254e-06	9.903089802926e-06	4.0662309827415e-06	AKR1C2/PRKAA2/PTGER4/PTGER1/PRKAA1/AKT1/ACACA	7
BP	GO:0046326	positive regulation of D-glucose import	7/303	37/18805	0.189189189189189	11.7415930782267	8.36946423605425	1.78942811279254e-06	9.903089802926e-06	4.0662309827415e-06	INS/ADIPOQ/NFE2L2/TERT/PIK3R1/AKT1/MAPK14	7
BP	GO:0051385	response to mineralocorticoid	7/303	37/18805	0.189189189189189	11.7415930782267	8.36946423605425	1.78942811279254e-06	9.903089802926e-06	4.0662309827415e-06	FOS/PARP1/MAOB/FOSL1/TH/IGF1R/CDKN1A	7
BP	GO:0071353	cellular response to interleukin-4	7/303	37/18805	0.189189189189189	11.7415930782267	8.36946423605425	1.78942811279254e-06	9.903089802926e-06	4.0662309827415e-06	IL4/PTPN2/STAT6/FASN/KEAP1/HSPA5/CDK4	7
BP	GO:1904385	cellular response to angiotensin	7/303	37/18805	0.189189189189189	11.7415930782267	8.36946423605425	1.78942811279254e-06	9.903089802926e-06	4.0662309827415e-06	CA2/NFE2L2/RELA/NFKB1/IGF1R/AGT/PRKCA	7
BP	GO:0060291	long-term synaptic potentiation	11/303	111/18805	0.0990990990990991	6.15035827907115	6.96441927360802	1.79607250123754e-06	9.9304217494824e-06	4.07745354157091e-06	INS/ABL1/MAPK1/SQSTM1/APP/BRAF/SNCA/GSK3B/HMGCR/APOE/ADORA2A	11
BP	GO:0007178	cell surface receptor protein serine/threonine kinase signaling pathway	22/303	427/18805	0.0515222482435597	3.19761015914238	5.87831108005334	1.81592756027305e-06	1.0030673867087e-05	4.11861728690711e-06	ABL1/EGR1/FOS/PPARG/JAK2/TGFB1/SMAD2/PARP1/PPARA/THBS1/EP300/SMAD3/MAPK3/HSPA5/JUN/TP53/STAT3/SIRT1/KDR/MIR21/XIAP/MAPK14	22
BP	GO:0051000	positive regulation of nitric-oxide synthase activity	5/303	14/18805	0.357142857142857	22.1652522395097	10.1379376838466	1.86738418036475e-06	1.03051286237759e-05	4.23130902829468e-06	INS/ESR1/TERT/HIF1A/AKT1	5
BP	GO:0019730	antimicrobial humoral response	14/303	185/18805	0.0756756756756757	4.6966372312907	6.46606336687328	1.9026300521184e-06	1.04896895487058e-05	4.30709015984936e-06	CXCL2/CXCL8/APP/TF/PLA2G1B/F2/IL17A/ELANE/CCL2/MMP7/CTSG/LTF/S100A9/CXCL10	14
BP	GO:0007272	ensheathment of neurons	13/303	160/18805	0.08125	5.04259488448845	6.57167559585011	2.01464690296681e-06	1.10862705756832e-05	4.55204767350277e-06	MAPK1/MAP2K1/PPARD/MTOR/TGFB1/CXCR4/PTEN/CTNNB1/AKT1/MAPK3/ERBB2/SOD1/TNF	13
BP	GO:0008366	axon ensheathment	13/303	160/18805	0.08125	5.04259488448845	6.57167559585011	2.01464690296681e-06	1.10862705756832e-05	4.55204767350277e-06	MAPK1/MAP2K1/PPARD/MTOR/TGFB1/CXCR4/PTEN/CTNNB1/AKT1/MAPK3/ERBB2/SOD1/TNF	13
BP	GO:0045600	positive regulation of fat cell differentiation	9/303	71/18805	0.126760563380282	7.86710361176963	7.41864541347188	2.01711746973614e-06	1.10893842387194e-05	4.55332615055988e-06	INS/PPARD/PTGS2/PPARG/CEBPA/AKT1/AXIN2/MIR21/MAPK14	9
BP	GO:0002753	cytoplasmic pattern recognition receptor signaling pathway	14/303	186/18805	0.0752688172043011	4.67138649348806	6.43940142283809	2.02809529189324e-06	1.11392177258514e-05	4.57378789264106e-06	NFKBIA/NR1H4/TLR9/HMGB1/RELA/PARP1/AKT1/PTPN22/NLRP3/MAPK8/TNF/TLR4/XIAP/RIPK2	14
BP	GO:0061844	antimicrobial humoral immune response mediated by antimicrobial peptide	12/303	136/18805	0.0882352941176471	5.47612114152592	6.70421379395656	2.10742067572194e-06	1.15639992215392e-05	4.74820413171736e-06	CXCL2/CXCL8/APP/PLA2G1B/F2/IL17A/ELANE/CCL2/MMP7/LTF/S100A9/CXCL10	12
BP	GO:0060070	canonical Wnt signaling pathway	19/303	333/18805	0.0570570570570571	3.54111537279854	5.98723958947072	2.13247297724527e-06	1.16904497867438e-05	4.80012501865795e-06	EGR1/LRRK2/APP/DDIT3/TGFB1/EGF/GSK3B/NFKB1/PTEN/APC/FGFR2/SMAD3/CTNNB1/APOE/EGFR/AXIN2/COL1A1/XIAP/MAPK14	19
BP	GO:0050777	negative regulation of immune response	15/303	214/18805	0.0700934579439252	4.35018969186638	6.30756894763034	2.13578013173771e-06	1.16975653123019e-05	4.80304666948194e-06	INS/SYK/CD274/IL10/PTPN2/STAT6/PPARG/TGFB1/PARP1/AHR/MMP12/IL2/FOXP3/MIR21/MAPK14	15
BP	GO:0007043	cell-cell junction assembly	13/303	161/18805	0.0807453416149068	5.0112744193674	6.54128184514733	2.16037248788736e-06	1.17935652836108e-05	4.84246447396989e-06	HDAC7/TJP1/NR1H4/APC/IL17A/IL1B/CTNNB1/ACE2/CLDN2/AGT/TNF/CDH1/PRKCA	13
BP	GO:0007219	Notch signaling pathway	14/303	187/18805	0.0748663101604278	4.64640581705229	6.4129283567871	2.1608947720636e-06	1.17935652836108e-05	4.84246447396989e-06	LRRK2/NFKBIA/NR1H4/APP/TGFB1/CEBPA/CDKN1B/IL17A/AKT1/S1PR3/NOS3/MMP14/STAT3/KIT	14
BP	GO:0008207	C21-steroid hormone metabolic process	7/303	38/18805	0.184210526315789	11.4326037866945	8.23804542610414	2.16343657212235e-06	1.17935652836108e-05	4.84246447396989e-06	AKR1C2/EGR1/AKR1C1/CYP17A1/CYP11B2/CYP11B1/AKR1D1	7
BP	GO:0043372	positive regulation of CD4-positive, alpha-beta T cell differentiation	7/303	38/18805	0.184210526315789	11.4326037866945	8.23804542610414	2.16343657212235e-06	1.17935652836108e-05	4.84246447396989e-06	CD86/EP300/IFNG/NLRP3/FOXP3/MIR21/RIPK2	7
BP	GO:0071392	cellular response to estradiol stimulus	7/303	38/18805	0.184210526315789	11.4326037866945	8.23804542610414	2.16343657212235e-06	1.17935652836108e-05	4.84246447396989e-06	IL10/CCNA2/ESR1/IGF1R/EGFR/MMP2/CFLAR	7
BP	GO:0002933	lipid hydroxylation	4/303	7/18805	0.571428571428571	35.4644035832155	11.6708116941058	2.22626209641133e-06	1.21133625470157e-05	4.97377395076255e-06	CYP3A4/CYP2C8/CYP2E1/CYP1A1	4
BP	GO:0060440	trachea formation	4/303	7/18805	0.571428571428571	35.4644035832155	11.6708116941058	2.22626209641133e-06	1.21133625470157e-05	4.97377395076255e-06	MAPK1/MAP2K1/CTNNB1/MAPK3	4
BP	GO:0002548	monocyte chemotaxis	8/303	54/18805	0.148148148148148	9.19447500305586	7.71690040022619	2.26448948617076e-06	1.22613696021947e-05	5.03454598104903e-06	IL6/DUSP1/APP/HMGB1/CCL2/SERPINE1/CTSG/CXCL10	8
BP	GO:0045581	negative regulation of T cell differentiation	8/303	54/18805	0.148148148148148	9.19447500305586	7.71690040022619	2.26448948617076e-06	1.22613696021947e-05	5.03454598104903e-06	PTPN2/HMGB1/IRF1/CDKN2A/IL2/ERBB2/FOXP3/MIR21	8
BP	GO:0050819	negative regulation of coagulation	8/303	54/18805	0.148148148148148	9.19447500305586	7.71690040022619	2.26448948617076e-06	1.22613696021947e-05	5.03454598104903e-06	PLAT/F2/THBS1/PLAU/APOE/SERPINE1/PDGFRA/NOS3	8
BP	GO:0043124	negative regulation of canonical NF-kappaB signal transduction	9/303	72/18805	0.125	7.75783828382838	7.35203343918207	2.27303961079195e-06	1.22613696021947e-05	5.03454598104903e-06	NFKBIA/NR1H4/ADIPOQ/CASP8/ESR1/RIPK1/SIRT1/GSTP1/STAT1	9
BP	GO:0140895	cell surface toll-like receptor signaling pathway	9/303	72/18805	0.125	7.75783828382838	7.35203343918207	2.27303961079195e-06	1.22613696021947e-05	5.03454598104903e-06	SQSTM1/NFKBIA/CHUK/RELA/PIK3R1/PTPN22/LTF/TLR4/RIPK2	9
BP	GO:2000134	negative regulation of G1/S transition of mitotic cell cycle	9/303	72/18805	0.125	7.75783828382838	7.35203343918207	2.27303961079195e-06	1.22613696021947e-05	5.03454598104903e-06	RB1/PTEN/APC/CCND1/CCL2/BCL2/TP53/CDKN1A/CDK2	9
BP	GO:0008211	glucocorticoid metabolic process	6/303	25/18805	0.24	14.8950495049505	8.89650456591816	2.27873615760471e-06	1.22613696021947e-05	5.03454598104903e-06	CYP17A1/CYP11B2/SERPINA6/HSD11B2/CYP11B1/ATP1A1	6
BP	GO:0032727	positive regulation of interferon-alpha production	6/303	25/18805	0.24	14.8950495049505	8.89650456591816	2.27873615760471e-06	1.22613696021947e-05	5.03454598104903e-06	TLR9/CHUK/MMP12/TLR4/RIPK2/STAT1	6
BP	GO:0061042	vascular wound healing	6/303	25/18805	0.24	14.8950495049505	8.89650456591816	2.27873615760471e-06	1.22613696021947e-05	5.03454598104903e-06	CXCR4/ALOX5/VEGFA/SERPINE1/KDR/TNF	6
BP	GO:0071450	cellular response to oxygen radical	6/303	25/18805	0.24	14.8950495049505	8.89650456591816	2.27873615760471e-06	1.22613696021947e-05	5.03454598104903e-06	MPO/PARK7/NFE2L2/NQO1/NOS3/SOD1	6
BP	GO:0071451	cellular response to superoxide	6/303	25/18805	0.24	14.8950495049505	8.89650456591816	2.27873615760471e-06	1.22613696021947e-05	5.03454598104903e-06	MPO/PARK7/NFE2L2/NQO1/NOS3/SOD1	6
BP	GO:1903318	negative regulation of protein maturation	6/303	25/18805	0.24	14.8950495049505	8.89650456591816	2.27873615760471e-06	1.22613696021947e-05	5.03454598104903e-06	LRRK2/PLAT/THBS1/PLAU/AKT1/SERPINE1	6
BP	GO:0009166	nucleotide catabolic process	13/303	162/18805	0.0802469135802469	4.98034062665526	6.51113865970472	2.3153851047491e-06	1.24470656323631e-05	5.11079318937183e-06	INS/PRKAA2/XDH/APP/PDE4D/MTOR/PRKAA1/PPARA/EP300/IFNG/HIF1A/PDE4B/STAT3	13
BP	GO:0033044	regulation of chromosome organization	16/303	244/18805	0.0655737704918033	4.0696856570903	6.17625516371608	2.33986366701074e-06	1.25670537540005e-05	5.16006058242512e-06	MAPK1/DUSP1/RB1/CDK1/CCNB1/PARP1/APC/MYC/CTNNB1/MAPK3/HSP90AA1/AXIN2/TP53/SIRT1/FEN1/CDK2	16
BP	GO:1901987	regulation of cell cycle phase transition	23/303	468/18805	0.0491452991452991	3.0500902654368	5.74736613533771	2.34209218961764e-06	1.25674292423538e-05	5.16021475878889e-06	DUSP1/RB1/CDK1/APP/CCNB1/TGFB1/TERT/CDKN1B/CCNE1/PTEN/APC/CDKN2A/CCND1/CCL2/AKT1/EGFR/BCL2/CDK4/TP53/CYP1A1/CDKN1A/CDK2/MAPK14	23
BP	GO:0030218	erythrocyte differentiation	12/303	138/18805	0.0869565217391304	5.39675706701105	6.63394470025237	2.45834089015481e-06	1.31669371319975e-05	5.40637404884673e-06	RB1/PTPN2/JAK2/CASP3/HIF1A/VEGFA/STAT3/KIT/G6PD/PLA2G10/STAT1/MAPK14	12
BP	GO:1903052	positive regulation of proteolysis involved in protein catabolic process	12/303	138/18805	0.0869565217391304	5.39675706701105	6.63394470025237	2.45834089015481e-06	1.31669371319975e-05	5.40637404884673e-06	MAPK9/LRRK2/NFE2L2/TF/CEBPA/EGF/GSK3B/PTEN/KEAP1/AKT1/AXIN2/SIRT1	12
BP	GO:0097194	execution phase of apoptosis	10/303	93/18805	0.10752688172043	6.67340927641151	7.01879537959458	2.52402398602994e-06	1.35063121752448e-05	5.54572220614745e-06	BCL2L1/IL6/CYCS/CASP8/CTSD/CASP3/RIPK1/AKT1/TP53/BAX	10
BP	GO:0002793	positive regulation of peptide secretion	11/303	115/18805	0.0956521739130435	5.93643277371215	6.79508030570477	2.55078563520425e-06	1.36369825235621e-05	5.59937574554044e-06	INS/NR1H4/PPARD/S100A8/JAK2/F2/HIF1A/CHRM3/PRKCB/EGFR/PRKCA	11
BP	GO:0035270	endocrine system development	12/303	139/18805	0.0863309352517986	5.3579314766009	6.59932	2.65240389304887e-06	1.41672435461748e-05	5.81710211599611e-06	MAPK1/IL6/MAP2K1/BRAF/CYP1B1/SMAD2/GSK3B/SMAD3/AKT1/MAPK3/PDGFRA/CDH1	12
BP	GO:0038083	peptidyl-tyrosine autophosphorylation	5/303	15/18805	0.333333333333333	20.6875687568757	9.76138460374498	2.76418993883439e-06	1.46969076017295e-05	6.03458337043297e-06	ABL1/IGF1R/MAPK3/EGFR/KDR	5
BP	GO:0051412	response to corticosterone	5/303	15/18805	0.333333333333333	20.6875687568757	9.76138460374498	2.76418993883439e-06	1.46969076017295e-05	6.03458337043297e-06	FOS/MAOB/FOSL1/TH/CDKN1A	5
BP	GO:0070988	demethylation	5/303	15/18805	0.333333333333333	20.6875687568757	9.76138460374498	2.76418993883439e-06	1.46969076017295e-05	6.03458337043297e-06	CYP3A4/CYP2C8/CYP2D6/CYP1A2/CYP2C9	5
BP	GO:0071871	response to epinephrine	5/303	15/18805	0.333333333333333	20.6875687568757	9.76138460374498	2.76418993883439e-06	1.46969076017295e-05	6.03458337043297e-06	ABL1/ADIPOQ/PDE4D/SNCA/PDE4B	5
BP	GO:2001028	positive regulation of endothelial cell chemotaxis	5/303	15/18805	0.333333333333333	20.6875687568757	9.76138460374498	2.76418993883439e-06	1.46969076017295e-05	6.03458337043297e-06	FGFR1/MET/HSPB1/VEGFA/KDR	5
BP	GO:0060348	bone development	15/303	219/18805	0.0684931506849315	4.2508702925087	6.19249735849077	2.84311591278924e-06	1.51027562447618e-05	6.20122573755702e-06	PTGER4/LEP/VKORC1/TGFB1/FGFR2/ALPL/AXIN2/TP53/MMP14/COL1A1/LTF/SRD5A2/MMP13/KDR/MAPK14	15
BP	GO:0016126	sterol biosynthetic process	9/303	74/18805	0.121621621621622	7.54816697886005	7.2225776652812	2.86971122634522e-06	1.52301356059999e-05	6.25352799024132e-06	MAPK1/PRKAA2/SREBF1/SQLE/PRKAA1/CES1/HMGCR/APOE/G6PD	9
BP	GO:0050927	positive regulation of positive chemotaxis	6/303	26/18805	0.230769230769231	14.3221629855293	8.69885882744337	2.92242959686693e-06	1.54816971000539e-05	6.35681970641712e-06	CXCL8/F3/S1PR1/SMAD3/VEGFA/KDR	6
BP	GO:1900078	positive regulation of cellular response to insulin stimulus	6/303	26/18805	0.230769230769231	14.3221629855293	8.69885882744337	2.92242959686693e-06	1.54816971000539e-05	6.35681970641712e-06	INS/NR1H4/PTPN2/LEP/CTSD/SIRT1	6
BP	GO:0046638	positive regulation of alpha-beta T cell differentiation	8/303	56/18805	0.142857142857143	8.86610089580386	7.54399807347508	3.00648676136321e-06	1.58980616936027e-05	6.52777994651356e-06	SYK/CD86/EP300/IFNG/NLRP3/FOXP3/MIR21/RIPK2	8
BP	GO:0048260	positive regulation of receptor-mediated endocytosis	8/303	56/18805	0.142857142857143	8.86610089580386	7.54399807347508	3.00648676136321e-06	1.58980616936027e-05	6.52777994651356e-06	SYK/IL4/APP/TF/EGF/VEGFA/SERPINE1/SELE	8
BP	GO:0035051	cardiocyte differentiation	13/303	166/18805	0.0783132530120482	4.86033241878405	6.3929975950404	3.0388556169758e-06	1.60546437405019e-05	6.59207288771806e-06	MAPK1/CDK1/VCAM1/MTOR/TGFB1/NOX4/PPARA/VEGFA/MAPK3/PDGFRA/EGFR/G6PD/MIR21	13
BP	GO:0051492	regulation of stress fiber assembly	10/303	95/18805	0.105263157894737	6.53291644953969	6.91856647749793	3.06856548417243e-06	1.61969068439274e-05	6.65048643847458e-06	ABL1/TJP1/PTGER4/BRAF/MTOR/S1PR1/MET/SMAD3/PIK3R1/MIR21	10
BP	GO:0001953	negative regulation of cell-matrix adhesion	7/303	40/18805	0.175	10.8609735973597	7.98937128780901	3.10902615332282e-06	1.63659586479615e-05	6.71989949005056e-06	PTEN/CDKN2A/MMP12/THBS1/PIK3R1/SERPINE1/MMP14	7
BP	GO:0070670	response to interleukin-4	7/303	40/18805	0.175	10.8609735973597	7.98937128780901	3.10902615332282e-06	1.63659586479615e-05	6.71989949005056e-06	IL4/PTPN2/STAT6/FASN/KEAP1/HSPA5/CDK4	7
BP	GO:1905898	positive regulation of response to endoplasmic reticulum stress	7/303	40/18805	0.175	10.8609735973597	7.98937128780901	3.10902615332282e-06	1.63659586479615e-05	6.71989949005056e-06	PTPN2/APP/NFE2L2/ERN1/PIK3R1/SIRT1/BAX	7
BP	GO:0046635	positive regulation of alpha-beta T cell activation	9/303	75/18805	0.12	7.44752475247525	7.15965108798787	3.21544885989646e-06	1.68956166627411e-05	6.93737826413154e-06	SYK/CD86/JAK2/EP300/IFNG/NLRP3/FOXP3/MIR21/RIPK2	9
BP	GO:0071479	cellular response to ionizing radiation	9/303	75/18805	0.12	7.44752475247525	7.15965108798787	3.21544885989646e-06	1.68956166627411e-05	6.93737826413154e-06	BCL2L1/EGR1/TGFB1/TP53/SIRT1/CDKN1A/MIR21/TNF/MAPK14	9
BP	GO:0051146	striated muscle cell differentiation	18/303	311/18805	0.0578778135048231	3.59205373913597	5.89855816450215	3.24784939650096e-06	1.70351163841699e-05	6.99465716401488e-06	RB1/CDK1/CHUK/MTOR/TGFB1/CASP3/NOX4/PPARA/AKT1/VEGFA/PDGFRA/BCL2/MMP14/CXCL10/G6PD/HDAC9/CFLAR/MAPK14	18
BP	GO:1904062	regulation of monoatomic cation transmembrane transport	18/303	311/18805	0.0578778135048231	3.59205373913597	5.89855816450215	3.24784939650096e-06	1.70351163841699e-05	6.99465716401488e-06	ABL1/TLR9/PDE4D/TGFB1/SNCA/PLA2G1B/F2/GPR35/IFNG/BCL2/AGT/PDE4B/MMP9/CXCL10/G6PD/BAX/MIR21/IL13	18
BP	GO:1903076	regulation of protein localization to plasma membrane	11/303	118/18805	0.0932203389830508	5.78550651675337	6.67323194373004	3.28668611410474e-06	1.72233002307091e-05	7.07192587534403e-06	BCL2L1/INS/SQSTM1/TGFB1/IFNG/PIK3R1/AKT1/EGFR/MMP14/AR/TNF	11
BP	GO:0030258	lipid modification	14/303	194/18805	0.0721649484536082	4.47875199891123	6.23270506738927	3.32917920387016e-06	1.74302889612698e-05	7.15691591441607e-06	CYP3A4/CYP2C8/PPARD/ADIPOQ/LEP/CYP2E1/PRKAA1/PTEN/PPARA/ALOX5/AKT1/ADH5/CYP1A1/MAPK14	14
BP	GO:0002690	positive regulation of leukocyte chemotaxis	10/303	96/18805	0.104166666666667	6.46486523652365	6.86952776122602	3.37717379833824e-06	1.76656836064018e-05	7.25356948600383e-06	MAPK1/IL6/CXCL8/APP/HMGB1/THBS1/VEGFA/MAPK3/SERPINE1/CXCL10	10
BP	GO:0002762	negative regulation of myeloid leukocyte differentiation	8/303	57/18805	0.140350877192982	8.71055526605292	7.46075376862777	3.44888048383131e-06	1.80245800510466e-05	7.40093317469612e-06	IL4/PTPN2/ADIPOQ/MYC/CTNNB1/PIK3R1/LTF/TLR4	8
BP	GO:0034763	negative regulation of transmembrane transport	12/303	143/18805	0.0839160839160839	5.20805926746521	6.46409709637714	3.57064512869113e-06	1.86442116046993e-05	7.65535528653061e-06	LEP/TLR9/TGFB1/GPR35/THBS1/IL1B/AKT1/PRKCB/BCL2/AGT/MMP9/TNF	12
BP	GO:1904994	regulation of leukocyte adhesion to vascular endothelial cell	7/303	41/18805	0.170731707317073	10.5960718023022	7.87154173315176	3.69777807169876e-06	1.92686322040736e-05	7.91174379132712e-06	IL6/RELA/ELANE/ALOX5/SELE/MIR21/TNF	7
BP	GO:0002053	positive regulation of mesenchymal cell proliferation	6/303	27/18805	0.222222222222222	13.7917125045838	8.51183119005355	3.70677912548307e-06	1.92686322040736e-05	7.91174379132712e-06	FGFR1/FGFR2/MYC/CTNNB1/KDR/STAT1	6
BP	GO:0036296	response to increased oxygen levels	6/303	27/18805	0.222222222222222	13.7917125045838	8.51183119005355	3.70677912548307e-06	1.92686322040736e-05	7.91174379132712e-06	FAS/CAT/CYP1A1/COL1A1/CDKN1A/MMP2	6
BP	GO:0050926	regulation of positive chemotaxis	6/303	27/18805	0.222222222222222	13.7917125045838	8.51183119005355	3.70677912548307e-06	1.92686322040736e-05	7.91174379132712e-06	CXCL8/F3/S1PR1/SMAD3/VEGFA/KDR	6
BP	GO:0070102	interleukin-6-mediated signaling pathway	6/303	27/18805	0.222222222222222	13.7917125045838	8.51183119005355	3.70677912548307e-06	1.92686322040736e-05	7.91174379132712e-06	IL6/PTPN2/JAK2/CEBPA/RIPK1/STAT3	6
BP	GO:0006096	glycolytic process	10/303	97/18805	0.103092783505155	6.39821714130176	6.82118194137979	3.7123740483335e-06	1.92805010788561e-05	7.91661717805097e-06	INS/PRKAA2/APP/MTOR/PRKAA1/PPARA/EP300/IFNG/HIF1A/STAT3	10
BP	GO:0060047	heart contraction	16/303	254/18805	0.062992125984252	3.90946181232296	5.97424397279127	3.929643334492e-06	2.0390716126036e-05	8.37247397751321e-06	PDE4D/SREBF1/MTOR/TRPV1/CXCR4/TH/SCN10A/ACE2/HSP90AA1/AGT/PIK3CA/NOS3/PDE4B/SOD1/ATP1A1/TNF	16
BP	GO:0034374	low-density lipoprotein particle remodeling	5/303	16/18805	0.3125	19.394595709571	9.41966596455406	3.96771203126416e-06	2.05333506186844e-05	8.43104002152132e-06	MPO/PLA2G2A/APOE/AGT/PLA2G10	5
BP	GO:1903798	regulation of miR processing	5/303	16/18805	0.3125	19.394595709571	9.41966596455406	3.96771203126416e-06	2.05333506186844e-05	8.43104002152132e-06	IL6/TGFB1/RIPK1/TP53/STAT3	5
BP	GO:1904177	regulation of adipose tissue development	5/303	16/18805	0.3125	19.394595709571	9.41966596455406	3.96771203126416e-06	2.05333506186844e-05	8.43104002152132e-06	NR1H4/PPARG/PARP1/PRKAA1/SIRT1	5
BP	GO:0043502	regulation of muscle adaptation	10/303	98/18805	0.102040816326531	6.33292921128848	6.77351163079086	4.07606940627183e-06	2.1056677979871e-05	8.64591941497532e-06	RPS6KB1/PPARG/PARP1/PPARA/SMAD3/AGT/NOS3/G6PD/MIR21/PRKCA	10
BP	GO:0051899	membrane depolarization	10/303	98/18805	0.102040816326531	6.33292921128848	6.77351163079086	4.07606940627183e-06	2.1056677979871e-05	8.64591941497532e-06	ABL1/LRRK2/PARK7/ALB/PARP1/CDKN2A/SCN10A/BCL2/ADORA2A/KDR	10
BP	GO:1903828	negative regulation of protein localization	15/303	226/18805	0.0663716814159292	4.11920616840445	6.03704246092942	4.18482109788026e-06	2.15993159856905e-05	8.86872780261859e-06	BCL2L1/INS/LRRK2/PARK7/APP/ADIPOQ/SREBF1/MTOR/TGFB1/PIM3/GSK3B/IL1B/HMGCR/AKT1/APOE	15
BP	GO:0006476	protein deacetylation	7/303	42/18805	0.166666666666667	10.3437843784378	7.75770768347126	4.37657925263986e-06	2.25690384489542e-05	9.26689803062339e-06	HDAC7/PRKAA2/PRKAA1/EP300/IFNG/SIRT1/HDAC9	7
BP	GO:0002248	connective tissue replacement involved in inflammatory response wound healing	4/303	8/18805	0.5	31.0313531353135	10.8720820379746	4.39595995417433e-06	2.25889486789082e-05	9.27507321589623e-06	PPARG/IL1A/TGFB1/HIF1A	4
BP	GO:0010757	negative regulation of plasminogen activation	4/303	8/18805	0.5	31.0313531353135	10.8720820379746	4.39595995417433e-06	2.25889486789082e-05	9.27507321589623e-06	PLAT/THBS1/PLAU/SERPINE1	4
BP	GO:0070427	nucleotide-binding oligomerization domain containing 1 signaling pathway	4/303	8/18805	0.5	31.0313531353135	10.8720820379746	4.39595995417433e-06	2.25889486789082e-05	9.27507321589623e-06	NFKBIA/TLR4/XIAP/RIPK2	4
BP	GO:0090400	stress-induced premature senescence	4/303	8/18805	0.5	31.0313531353135	10.8720820379746	4.39595995417433e-06	2.25889486789082e-05	9.27507321589623e-06	TP53/SIRT1/CDKN1A/MAPK14	4
BP	GO:0046032	ADP catabolic process	10/303	99/18805	0.101010101010101	6.26896022935627	6.72650005342409	4.47027049513029e-06	2.29505421716477e-05	9.42354431861216e-06	INS/PRKAA2/APP/MTOR/PRKAA1/PPARA/EP300/IFNG/HIF1A/STAT3	10
BP	GO:0050853	B cell receptor signaling pathway	9/303	78/18805	0.115384615384615	7.16108149276466	6.97761891393966	4.47579759855982e-06	2.29586727919077e-05	9.42688276960755e-06	ABL1/SYK/MAPK1/NFKBIA/NFKB1/PRKCB/BCL2/PTPN22/BAX	9
BP	GO:0045912	negative regulation of carbohydrate metabolic process	8/303	59/18805	0.135593220338983	8.41528220618672	7.30022894616782	4.50091604253336e-06	2.30671947179835e-05	9.47144211693224e-06	INS/ADIPOQ/TGFB1/GSK3B/PPARA/EP300/TP53/STAT3	8
BP	GO:0045582	positive regulation of T cell differentiation	11/303	122/18805	0.0901639344262295	5.59581777849916	6.51713183569399	4.55325908059267e-06	2.33149290828589e-05	9.57316240524553e-06	SYK/IL4/CD86/TGFB1/EP300/IFNG/IL2/NLRP3/FOXP3/MIR21/RIPK2	11
BP	GO:0002449	lymphocyte mediated immunity	20/303	384/18805	0.0520833333333333	3.23243261826183	5.65619622366348	4.59233002677342e-06	2.34943281334577e-05	9.64682405957121e-06	PRF1/C4A/IL4/IL6/CD274/IL10/CD40LG/LEP/STAT6/HMGB1/TGFB1/AHR/PRKAA1/IL1B/PIK3R1/IL2/NLRP3/FOXP3/ICAM1/TNF	20
BP	GO:0000303	response to superoxide	6/303	28/18805	0.214285714285714	13.2991513437058	8.33447321798222	4.6541648917947e-06	2.37272749562423e-05	9.74247254978871e-06	MPO/PARK7/NFE2L2/NQO1/NOS3/SOD1	6
BP	GO:0002675	positive regulation of acute inflammatory response	6/303	28/18805	0.214285714285714	13.2991513437058	8.33447321798222	4.6541648917947e-06	2.37272749562423e-05	9.74247254978871e-06	IL6/PARK7/PTGS2/ALOX5AP/IL1B/TNF	6
BP	GO:0051043	regulation of membrane protein ectodomain proteolysis	6/303	28/18805	0.214285714285714	13.2991513437058	8.33447321798222	4.6541648917947e-06	2.37272749562423e-05	9.74247254978871e-06	IL10/APP/IFNG/IL1B/APOE/TNF	6
BP	GO:1902993	positive regulation of amyloid precursor protein catabolic process	6/303	28/18805	0.214285714285714	13.2991513437058	8.33447321798222	4.6541648917947e-06	2.37272749562423e-05	9.74247254978871e-06	APP/RELA/CASP3/IFNG/APOE/TNF	6
BP	GO:0051961	negative regulation of nervous system development	12/303	147/18805	0.0816326530612245	5.06634336903078	6.33384262844072	4.758164396558e-06	2.42362494459848e-05	9.95145862189364e-06	IL6/RB1/APP/TGFB1/F2/PTEN/IL1B/CTNNB1/TP53/TNF/SPP1/CDH1	12
BP	GO:0030301	cholesterol transport	11/303	123/18805	0.0894308943089431	5.55032332501543	6.47918269122498	4.92974941960708e-06	2.50882876931402e-05	1.03013074456456e-05	NFKBIA/ADIPOQ/PPARG/EGF/NFKB1/RXRA/ABCA1/CES1/APOE/SIRT1/PLA2G10	11
BP	GO:0001937	negative regulation of endothelial cell proliferation	9/303	79/18805	0.113924050632911	7.07043489159042	6.91907341578446	4.98067910371837e-06	2.53253395125313e-05	1.03986414567175e-05	XDH/PPARG/THBS1/CCL2/ALOX5/APOE/MIR21/TNF/STAT1	9
BP	GO:0030308	negative regulation of cell growth	13/303	174/18805	0.0747126436781609	4.63686885929972	6.16767214231688	5.11049806347559e-06	2.59627571776221e-05	1.06603665859769e-05	RB1/PPARD/TGFB1/CDKN1B/CDKN2A/PPARA/SMAD3/BCL2/TP53/G6PD/CDKN1A/SPP1/CDH1	13
BP	GO:0000079	regulation of cyclin-dependent protein serine/threonine kinase activity	8/303	60/18805	0.133333333333333	8.27502750275027	7.22278420248754	5.12143534003963e-06	2.59956377939937e-05	1.06738674411325e-05	CDKN1B/PTEN/APC/CDKN2A/CCND1/AKT1/EGFR/CDKN1A	8
BP	GO:0045124	regulation of bone resorption	7/303	43/18805	0.162790697674419	10.1032312533579	7.64763821378526	5.15602061648605e-06	2.61029148079842e-05	1.07179156247504e-05	SYK/IL6/TF/S1PR1/EGFR/SPP1/PRKCA	7
BP	GO:0046640	regulation of alpha-beta T cell proliferation	7/303	43/18805	0.162790697674419	10.1032312533579	7.64763821378526	5.15602061648605e-06	2.61029148079842e-05	1.07179156247504e-05	SYK/CD274/JAK2/IRF1/IL2/FOXP3/RIPK2	7
BP	GO:0048246	macrophage chemotaxis	7/303	43/18805	0.162790697674419	10.1032312533579	7.64763821378526	5.15602061648605e-06	2.61029148079842e-05	1.07179156247504e-05	MAPK1/MIF/CYP19A1/THBS1/CCL2/MAPK3/MMP2	7
BP	GO:0005996	monosaccharide metabolic process	16/303	260/18805	0.0615384615384615	3.81924346280782	5.85791322994942	5.29542144185645e-06	2.67853550256197e-05	1.09981271155114e-05	INS/PTPN2/PPARD/ADIPOQ/LEP/SLC2A1/PRKAA1/PPARA/EP300/AKT1/TP53/PIK3CA/SIRT1/G6PD/TNF/MAPK14	16
BP	GO:0019364	pyridine nucleotide catabolic process	10/303	101/18805	0.099009900990099	6.14482240303238	6.63438888672652	5.35879556992873e-06	2.70823852501085e-05	1.11200883948357e-05	INS/PRKAA2/APP/MTOR/PRKAA1/PPARA/EP300/IFNG/HIF1A/STAT3	10
BP	GO:0051048	negative regulation of secretion	13/303	175/18805	0.0742857142857143	4.61037246581801	6.14047125273978	5.44197214542515e-06	2.74788914402994e-05	1.12828947297763e-05	INS/ADIPOQ/LEP/SREBF1/BRAF/SNCA/EGF/PIM3/MAOB/IL1B/HMGCR/APOE/TNF	13
BP	GO:0032720	negative regulation of tumor necrosis factor production	9/303	80/18805	0.1125	6.98205445544554	6.86153905550367	5.5336288296726e-06	2.77920691616437e-05	1.14114862076864e-05	IL4/IL10/NR1H4/ADIPOQ/THBS1/PTPN22/GSTP1/FOXP3/TLR4	9
BP	GO:0045651	positive regulation of macrophage differentiation	5/303	17/18805	0.294117647058824	18.2537371384197	9.10761071539301	5.54695712226555e-06	2.77920691616437e-05	1.14114862076864e-05	RB1/CASP8/TGFB1/RIPK1/PRKCA	5
BP	GO:0050872	white fat cell differentiation	5/303	17/18805	0.294117647058824	18.2537371384197	9.10761071539301	5.54695712226555e-06	2.77920691616437e-05	1.14114862076864e-05	PPARG/CEBPA/FABP4/PDGFRA/SIRT1	5
BP	GO:0051044	positive regulation of membrane protein ectodomain proteolysis	5/303	17/18805	0.294117647058824	18.2537371384197	9.10761071539301	5.54695712226555e-06	2.77920691616437e-05	1.14114862076864e-05	APP/IFNG/IL1B/APOE/TNF	5
BP	GO:0070920	regulation of regulatory ncR processing	5/303	17/18805	0.294117647058824	18.2537371384197	9.10761071539301	5.54695712226555e-06	2.77920691616437e-05	1.14114862076864e-05	IL6/TGFB1/RIPK1/TP53/STAT3	5
BP	GO:0071380	cellular response to prostaglandin E stimulus	5/303	17/18805	0.294117647058824	18.2537371384197	9.10761071539301	5.54695712226555e-06	2.77920691616437e-05	1.14114862076864e-05	PRKAA2/PTGER4/PRKAA1/AKT1/ACACA	5
BP	GO:0141161	regulation of cAMP/PKA signal transduction	5/303	17/18805	0.294117647058824	18.2537371384197	9.10761071539301	5.54695712226555e-06	2.77920691616437e-05	1.14114862076864e-05	LRRK2/MIF/APP/ADIPOQ/ADRB2	5
BP	GO:1901550	regulation of endothelial cell development	5/303	17/18805	0.294117647058824	18.2537371384197	9.10761071539301	5.54695712226555e-06	2.77920691616437e-05	1.14114862076864e-05	S1PR2/IL1B/VEGFA/S1PR3/TNF	5
BP	GO:1903140	regulation of establishment of endothelial barrier	5/303	17/18805	0.294117647058824	18.2537371384197	9.10761071539301	5.54695712226555e-06	2.77920691616437e-05	1.14114862076864e-05	S1PR2/IL1B/VEGFA/S1PR3/TNF	5
BP	GO:0000305	response to oxygen radical	6/303	29/18805	0.206896551724138	12.8405599180608	8.16595152844961	5.78926146211382e-06	2.88970232632213e-05	1.18651828510325e-05	MPO/PARK7/NFE2L2/NQO1/NOS3/SOD1	6
BP	GO:0010039	response to iron ion	6/303	29/18805	0.206896551724138	12.8405599180608	8.16595152844961	5.78926146211382e-06	2.88970232632213e-05	1.18651828510325e-05	TF/SNCA/HIF1A/BCL2/CYP1A1/G6PD	6
BP	GO:0034695	response to prostaglandin E	6/303	29/18805	0.206896551724138	12.8405599180608	8.16595152844961	5.78926146211382e-06	2.88970232632213e-05	1.18651828510325e-05	PRKAA2/PTGER4/PTGER1/PRKAA1/AKT1/ACACA	6
BP	GO:0035872	nucleotide-binding domain, leucine rich repeat containing receptor signaling pathway	6/303	29/18805	0.206896551724138	12.8405599180608	8.16595152844961	5.78926146211382e-06	2.88970232632213e-05	1.18651828510325e-05	NFKBIA/RELA/PTPN22/TLR4/XIAP/RIPK2	6
BP	GO:0046661	male sex differentiation	13/303	176/18805	0.0738636363636364	4.58417716771677	6.11347483248886	5.79230954108197e-06	2.88970232632213e-05	1.18651828510325e-05	BCL2L1/TLR9/IL1A/CYP1B1/ESR1/CTNNB1/PDGFRA/BCL2/MMP14/SRD5A2/KIT/AR/BAX	13
BP	GO:0042908	xenobiotic transport	8/303	61/18805	0.131147540983607	8.1393713141806	7.14711626230674	5.81285480016179e-06	2.89251629457624e-05	1.18767370680769e-05	NR1I2/ABCC2/ABCB1/SLC2A1/SLC28A2/ABCG2/SLC22A6/SLC29A1	8
BP	GO:0060612	adipose tissue development	8/303	61/18805	0.131147540983607	8.1393713141806	7.14711626230674	5.81285480016179e-06	2.89251629457624e-05	1.18767370680769e-05	NR1H4/PPARD/LEP/PPARG/PARP1/PRKAA1/PIK3CA/SIRT1	8
BP	GO:0097300	programmed necrotic cell death	8/303	61/18805	0.131147540983607	8.1393713141806	7.14711626230674	5.81285480016179e-06	2.89251629457624e-05	1.18767370680769e-05	CASP8/FAS/PARP1/RIPK1/TP53/BAX/TNF/CFLAR	8
BP	GO:0003073	regulation of systemic arterial blood pressure	10/303	102/18805	0.0980392156862745	6.08457904613991	6.58925856138963	5.85771730023419e-06	2.90243660612455e-05	1.19174700907788e-05	TRPV1/CYP11B2/ACE2/ADRB2/CTSG/AGT/HSD11B2/NOS3/AR/TNF	10
BP	GO:0009137	purine nucleoside diphosphate catabolic process	10/303	102/18805	0.0980392156862745	6.08457904613991	6.58925856138963	5.85771730023419e-06	2.90243660612455e-05	1.19174700907788e-05	INS/PRKAA2/APP/MTOR/PRKAA1/PPARA/EP300/IFNG/HIF1A/STAT3	10
BP	GO:0009181	purine ribonucleoside diphosphate catabolic process	10/303	102/18805	0.0980392156862745	6.08457904613991	6.58925856138963	5.85771730023419e-06	2.90243660612455e-05	1.19174700907788e-05	INS/PRKAA2/APP/MTOR/PRKAA1/PPARA/EP300/IFNG/HIF1A/STAT3	10
BP	GO:0034620	cellular response to unfolded protein	10/303	102/18805	0.0980392156862745	6.08457904613991	6.58925856138963	5.85771730023419e-06	2.90243660612455e-05	1.19174700907788e-05	PTPN2/DDIT3/NFE2L2/ERN1/CCND1/PIK3R1/AKT1/HSPA5/EIF2S1/BAX	10
BP	GO:0048534	hematopoietic or lymphoid organ development	10/303	102/18805	0.0980392156862745	6.08457904613991	6.58925856138963	5.85771730023419e-06	2.90243660612455e-05	1.19174700907788e-05	ABL1/MAPK1/MAP2K1/BRAF/TGFB1/CTNNB1/MAPK3/BCL2/TP53/SOD1	10
BP	GO:0060078	regulation of postsynaptic membrane potential	12/303	150/18805	0.08	4.96501650165017	6.23921712197369	5.86423711189028e-06	2.90319629808038e-05	1.19205894030638e-05	LRRK2/S1PR2/APP/SNCA/GSK3B/TRPV1/PTEN/MET/AKT1/ADRB2/ADORA2A/SLC29A1	12
BP	GO:0042092	type 2 immune response	7/303	44/18805	0.159090909090909	9.87361236123612	7.54112078027249	6.04756687252638e-06	2.98887388216032e-05	1.22723834934389e-05	IL4/IL6/IL10/CD86/STAT6/NLRP3/IDO1	7
BP	GO:0045740	positive regulation of D replication	7/303	44/18805	0.159090909090909	9.87361236123612	7.54112078027249	6.04756687252638e-06	2.98887388216032e-05	1.22723834934389e-05	CDK1/FGFR1/PCNA/CDKN1B/EGFR/CDKN1A/CDK2	7
BP	GO:0032436	positive regulation of proteasomal ubiquitin-dependent protein catabolic process	9/303	81/18805	0.111111111111111	6.8958562522919	6.8049850713856	6.13837093909625e-06	3.02860979723885e-05	1.24355400559211e-05	MAPK9/LRRK2/TF/CEBPA/GSK3B/KEAP1/AKT1/AXIN2/SIRT1	9
BP	GO:1902807	negative regulation of cell cycle G1/S phase transition	9/303	81/18805	0.111111111111111	6.8958562522919	6.8049850713856	6.13837093909625e-06	3.02860979723885e-05	1.24355400559211e-05	RB1/PTEN/APC/CCND1/CCL2/BCL2/TP53/CDKN1A/CDK2	9
BP	GO:0006936	muscle contraction	19/303	359/18805	0.052924791086351	3.2846557636265	5.5931181319708	6.34536184145559e-06	3.12808608306134e-05	1.2843991926508e-05	RPS6KB1/PTGS2/PDE4D/CHUK/MTOR/TRPV1/CXCR4/SCN10A/CHRM3/ACE2/HSP90AA1/ADRB2/PIK3CA/PDE4B/KIT/SOD1/ATP1A1/MIR21/TNF	19
BP	GO:0070167	regulation of biomineral tissue development	10/303	103/18805	0.0970873786407767	6.02550546316768	6.54472544947354	6.39634930832573e-06	3.14789058943976e-05	1.29253096758533e-05	TGFB1/S1PR1/RXRA/HIF1A/SMAD3/ALOX5/ADRB2/NOS3/VDR/LTF	10
BP	GO:0150115	cell-substrate junction organization	10/303	103/18805	0.0970873786407767	6.02550546316768	6.54472544947354	6.39634930832573e-06	3.14789058943976e-05	1.29253096758533e-05	ABL1/PTEN/THBS1/SMAD3/PIK3R1/VEGFA/BCL2/FN1/MMP14/KDR	10
BP	GO:0045165	cell fate commitment	17/303	295/18805	0.0576271186440678	3.57649493762936	5.70787152516654	6.46390886332998e-06	3.17845248330297e-05	1.30507975005533e-05	IL6/FGFR1/STAT6/PPARG/BRAF/MTOR/CASP3/SMAD2/APC/FGFR2/EP300/CTNNB1/BCL2/TP53/STAT3/FOXP3/KDR	17
BP	GO:0038066	p38MAPK cascade	8/303	62/18805	0.129032258064516	8.00809113169382	7.07315426346952	6.58161028814748e-06	3.23087142475503e-05	1.32660308550483e-05	XDH/DUSP1/LEP/IL1B/VEGFA/PTPN22/HGF/MAPK14	8
BP	GO:0045599	negative regulation of fat cell differentiation	8/303	62/18805	0.129032258064516	8.00809113169382	7.07315426346952	6.58161028814748e-06	3.23087142475503e-05	1.32660308550483e-05	IL6/ADIPOQ/DDIT3/TGFB1/SMAD3/VEGFA/SIRT1/TNF	8
BP	GO:0008584	male gonad development	12/303	152/18805	0.0789473684210526	4.89968733715477	6.17752247775675	6.72159275811034e-06	3.29680817503946e-05	1.35367686371379e-05	BCL2L1/TLR9/IL1A/CYP1B1/ESR1/PDGFRA/BCL2/MMP14/SRD5A2/KIT/AR/BAX	12
BP	GO:2000142	regulation of D-templated transcription initiation	9/303	82/18805	0.109756097560976	6.81176044433712	6.74938200870806	6.7988500276961e-06	3.33189434858979e-05	1.36808332561562e-05	NFKBIA/HMGB1/CEBPA/FOSL1/NFKB1/MYC/JUN/CDK4/TP53	9
BP	GO:0072526	pyridine-containing compound catabolic process	10/303	104/18805	0.0961538461538462	5.96756791063722	6.50077544746948	6.97730588687265e-06	3.4164739170204e-05	1.4028118869539e-05	INS/PRKAA2/APP/MTOR/PRKAA1/PPARA/EP300/IFNG/HIF1A/STAT3	10
BP	GO:0008544	epidermis development	20/303	395/18805	0.0506329113924051	3.14241550737352	5.50696674588693	6.98749812896792e-06	3.4185894207438e-05	1.40368051754853e-05	TXNIP/MAP2K1/FGFR1/PPARD/IL1A/RELA/CASP3/FGFR2/KEAP1/MET/IL17A/PPARA/CTNNB1/EGFR/BCL2/VDR/SOD1/CDKN1A/TNF/PLA2G10	20
BP	GO:0003044	regulation of systemic arterial blood pressure mediated by a chemical signal	7/303	45/18805	0.155555555555556	9.65419875320865	7.43795937696331	7.06359630533994e-06	3.44424268757865e-05	1.41421380670255e-05	CYP11B2/ACE2/ADRB2/CTSG/AGT/HSD11B2/NOS3	7
BP	GO:0032689	negative regulation of type II interferon production	7/303	45/18805	0.155555555555556	9.65419875320865	7.43795937696331	7.06359630533994e-06	3.44424268757865e-05	1.41421380670255e-05	CD274/IL10/NR1H4/DDIT3/HMGB1/FOXP3/TLR4	7
BP	GO:0035196	miR processing	7/303	45/18805	0.155555555555556	9.65419875320865	7.43795937696331	7.06359630533994e-06	3.44424268757865e-05	1.41421380670255e-05	IL6/TGFB1/SMAD2/RIPK1/SMAD3/TP53/STAT3	7
BP	GO:0120178	steroid hormone biosynthetic process	7/303	45/18805	0.155555555555556	9.65419875320865	7.43795937696331	7.06359630533994e-06	3.44424268757865e-05	1.41421380670255e-05	EGR1/CYP19A1/CYP17A1/CYP11B2/CYP11B1/SRD5A2/ATP1A1	7
BP	GO:0002066	columnar/cuboidal epithelial cell development	6/303	30/18805	0.2	12.4125412541254	8.00553042055646	7.13914082088051e-06	3.47816551122731e-05	1.42814259451395e-05	TLR9/FASN/TGFB1/TYMS/HIF1A/CDKN1A	6
BP	GO:0046546	development of primary male sexual characteristics	12/303	153/18805	0.0784313725490196	4.86766323691193	6.14707853389142	7.19012795821148e-06	3.50007733885512e-05	1.43713964030085e-05	BCL2L1/TLR9/IL1A/CYP1B1/ESR1/PDGFRA/BCL2/MMP14/SRD5A2/KIT/AR/BAX	12
BP	GO:1905517	macrophage migration	8/303	63/18805	0.126984126984127	7.88097857404788	7.0008312705874	7.4345678306252e-06	3.61604460400166e-05	1.48475606062083e-05	MAPK1/MIF/CYP19A1/THBS1/CCL2/MAPK3/MMP14/MMP2	8
BP	GO:0019318	hexose metabolic process	15/303	237/18805	0.0632911392405063	3.9280193842169	5.80500574678709	7.45078104842161e-06	3.62090544773878e-05	1.4867519340098e-05	INS/PTPN2/PPARD/ADIPOQ/LEP/PRKAA1/PPARA/EP300/AKT1/TP53/PIK3CA/SIRT1/G6PD/TNF/MAPK14	15
BP	GO:2000027	regulation of animal organ morphogenesis	9/303	83/18805	0.108433734939759	6.7296910413933	6.69470164896549	7.51923979844506e-06	3.65112711480793e-05	1.4991610185917e-05	FGFR1/TGFB1/CTNNB1/VEGFA/PRKCB/AGT/HGF/AR/TNF	9
BP	GO:0002830	positive regulation of type 2 immune response	5/303	18/18805	0.277777777777778	17.2396406307297	8.82106549209202	7.57936778313938e-06	3.65896179381737e-05	1.50237795544292e-05	IL4/IL6/CD86/NLRP3/IDO1	5
BP	GO:0051917	regulation of fibrinolysis	5/303	18/18805	0.277777777777778	17.2396406307297	8.82106549209202	7.57936778313938e-06	3.65896179381737e-05	1.50237795544292e-05	PLAT/F2/THBS1/PLAU/SERPINE1	5
BP	GO:0070230	positive regulation of lymphocyte apoptotic process	5/303	18/18805	0.277777777777778	17.2396406307297	8.82106549209202	7.57936778313938e-06	3.65896179381737e-05	1.50237795544292e-05	CD274/IL10/TP53/IDO1/BAX	5
BP	GO:0097396	response to interleukin-17	5/303	18/18805	0.277777777777778	17.2396406307297	8.82106549209202	7.57936778313938e-06	3.65896179381737e-05	1.50237795544292e-05	NFKB1/IL17A/IL1B/STAT3/CXCL10	5
BP	GO:0097398	cellular response to interleukin-17	5/303	18/18805	0.277777777777778	17.2396406307297	8.82106549209202	7.57936778313938e-06	3.65896179381737e-05	1.50237795544292e-05	NFKB1/IL17A/IL1B/STAT3/CXCL10	5
BP	GO:0110096	cellular response to aldehyde	5/303	18/18805	0.277777777777778	17.2396406307297	8.82106549209202	7.57936778313938e-06	3.65896179381737e-05	1.50237795544292e-05	PARK7/TGFB1/IGF1R/ADH5/AKR1B10	5
BP	GO:0150078	positive regulation of neuroinflammatory response	5/303	18/18805	0.277777777777778	17.2396406307297	8.82106549209202	7.57936778313938e-06	3.65896179381737e-05	1.50237795544292e-05	LRRK2/IL6/MMP8/IL1B/TNF	5
BP	GO:0009191	ribonucleoside diphosphate catabolic process	10/303	105/18805	0.0952380952380952	5.91073393053591	6.45739491895251	7.60333594131996e-06	3.66445545118914e-05	1.50463366353587e-05	INS/PRKAA2/APP/MTOR/PRKAA1/PPARA/EP300/IFNG/HIF1A/STAT3	10
BP	GO:0046031	ADP metabolic process	10/303	105/18805	0.0952380952380952	5.91073393053591	6.45739491895251	7.60333594131996e-06	3.66445545118914e-05	1.50463366353587e-05	INS/PRKAA2/APP/MTOR/PRKAA1/PPARA/EP300/IFNG/HIF1A/STAT3	10
BP	GO:0055074	calcium ion homeostasis	18/303	331/18805	0.054380664652568	3.3750112171338	5.57874216069652	7.7005930445628e-06	3.70825911542139e-05	1.52261954675044e-05	ABL1/APP/FGFR1/DDIT3/PDE4D/TGFB1/SNCA/F2/ALPL/ELANE/APOE/PRKCB/BCL2/VDR/CXCL10/KDR/BAX/IL13	18
BP	GO:0009750	response to fructose	4/303	9/18805	0.444444444444444	27.5834250091676	10.2079037974746	7.81225582886924e-06	3.74037446017078e-05	1.53580617965392e-05	PTGS2/SREBF1/PPARA/TNF	4
BP	GO:0031620	regulation of fever generation	4/303	9/18805	0.444444444444444	27.5834250091676	10.2079037974746	7.81225582886924e-06	3.74037446017078e-05	1.53580617965392e-05	PTGES/PTGS2/IL1B/TNF	4
BP	GO:0033197	response to vitamin E	4/303	9/18805	0.444444444444444	27.5834250091676	10.2079037974746	7.81225582886924e-06	3.74037446017078e-05	1.53580617965392e-05	LEP/CAT/IGF1R/COL1A1	4
BP	GO:0038133	ERBB2-ERBB3 signaling pathway	4/303	9/18805	0.444444444444444	27.5834250091676	10.2079037974746	7.81225582886924e-06	3.74037446017078e-05	1.53580617965392e-05	MAPK1/MAP2K1/MAPK3/ERBB2	4
BP	GO:0071316	cellular response to nicotine	4/303	9/18805	0.444444444444444	27.5834250091676	10.2079037974746	7.81225582886924e-06	3.74037446017078e-05	1.53580617965392e-05	RELA/NFKB1/TH/TNF	4
BP	GO:0110076	negative regulation of ferroptosis	4/303	9/18805	0.444444444444444	27.5834250091676	10.2079037974746	7.81225582886924e-06	3.74037446017078e-05	1.53580617965392e-05	HMOX1/SQSTM1/NFE2L2/NQO1	4
BP	GO:0141163	positive regulation of cAMP/PKA signal transduction	4/303	9/18805	0.444444444444444	27.5834250091676	10.2079037974746	7.81225582886924e-06	3.74037446017078e-05	1.53580617965392e-05	MIF/APP/ADIPOQ/ADRB2	4
BP	GO:0141091	transforming growth factor beta receptor superfamily signaling pathway	20/303	399/18805	0.050125313283208	3.1109125950189	5.4539868610764	8.10649985173579e-06	3.87806426760935e-05	1.5923419247755e-05	ABL1/EGR1/FOS/PPARG/TGFB1/SMAD2/PARP1/PPARA/THBS1/EP300/SMAD3/MAPK3/HSPA5/JUN/TP53/STAT3/SIRT1/KDR/MIR21/XIAP	20
BP	GO:0002705	positive regulation of leukocyte mediated immunity	12/303	155/18805	0.0774193548387097	4.80485467901629	6.08697618189483	8.2139131909222e-06	3.91825866836835e-05	1.60884583627701e-05	IL4/IL6/STAT6/TGFB1/PRKAA1/NOS2/IL1B/IL2/NLRP3/KIT/FOXP3/TNF	12
BP	GO:1904375	regulation of protein localization to cell periphery	12/303	155/18805	0.0774193548387097	4.80485467901629	6.08697618189483	8.2139131909222e-06	3.91825866836835e-05	1.60884583627701e-05	BCL2L1/INS/SQSTM1/TGFB1/SNCA/IFNG/PIK3R1/AKT1/EGFR/MMP14/AR/TNF	12
BP	GO:0046633	alpha-beta T cell proliferation	7/303	46/18805	0.152173913043478	9.44432486726934	7.33797291365544	8.21744045702123e-06	3.91825866836835e-05	1.60884583627701e-05	SYK/CD274/JAK2/IRF1/IL2/FOXP3/RIPK2	7
BP	GO:1900744	regulation of p38MAPK cascade	7/303	46/18805	0.152173913043478	9.44432486726934	7.33797291365544	8.21744045702123e-06	3.91825866836835e-05	1.60884583627701e-05	XDH/DUSP1/LEP/IL1B/VEGFA/PTPN22/HGF	7
BP	GO:0002312	B cell activation involved in immune response	10/303	106/18805	0.0943396226415094	5.8549722896818	6.4145706748038	8.27732780700747e-06	3.93714072650306e-05	1.61659885188459e-05	ABL1/IL4/IL6/IL10/CD40LG/STAT6/TGFB1/IL2/FOXP3/TLR4	10
BP	GO:0110020	regulation of actomyosin structure organization	10/303	106/18805	0.0943396226415094	5.8549722896818	6.4145706748038	8.27732780700747e-06	3.93714072650306e-05	1.61659885188459e-05	ABL1/TJP1/PTGER4/BRAF/MTOR/S1PR1/MET/SMAD3/PIK3R1/MIR21	10
BP	GO:1901796	regulation of signal transduction by p53 class mediator	10/303	106/18805	0.0943396226415094	5.8549722896818	6.4145706748038	8.27732780700747e-06	3.93714072650306e-05	1.61659885188459e-05	MIF/MTOR/CDKN2A/EP300/MYC/AKT1/BCL2/TP53/SIRT1/MIR21	10
BP	GO:0001523	retinoid metabolic process	9/303	84/18805	0.107142857142857	6.6495756718529	6.64091694373133	8.30395186176807e-06	3.94658022360928e-05	1.62047473066168e-05	CYP3A4/CYP2C8/CYP2D6/CYP1A2/CYP1B1/AKR1C1/ADH5/CYP1A1/AKR1B10	9
BP	GO:0051216	cartilage development	14/303	210/18805	0.0666666666666667	4.13751375137514	5.8510564910389	8.32711359675914e-06	3.95436014358334e-05	1.62366918332961e-05	RB1/FGFR1/LEP/TGFB1/TYMS/HIF1A/SMAD3/CTNNB1/MAPK3/AXIN2/COL1A1/MMP13/MIR21/MAPK14	14
BP	GO:0033619	membrane protein proteolysis	8/303	64/18805	0.125	7.75783828382838	6.93008399885663	8.37904127312591e-06	3.97253894887126e-05	1.63113344173401e-05	IL10/APP/TGFB1/IFNG/IL1B/APOE/MMP7/TNF	8
BP	GO:0045620	negative regulation of lymphocyte differentiation	8/303	64/18805	0.125	7.75783828382838	6.93008399885663	8.37904127312591e-06	3.97253894887126e-05	1.63113344173401e-05	PTPN2/HMGB1/IRF1/CDKN2A/IL2/ERBB2/FOXP3/MIR21	8
BP	GO:0050482	arachidonate secretion	6/303	31/18805	0.193548387096774	12.0121366975407	7.85255760799638	8.7333717103372e-06	4.13379594289294e-05	1.69734592675873e-05	SYK/MIF/PLA2G2A/PLA2G1B/PLA2G4A/PLA2G10	6
BP	GO:1903963	arachidonate transport	6/303	31/18805	0.193548387096774	12.0121366975407	7.85255760799638	8.7333717103372e-06	4.13379594289294e-05	1.69734592675873e-05	SYK/MIF/PLA2G2A/PLA2G1B/PLA2G4A/PLA2G10	6
BP	GO:0032231	regulation of actin filament bundle assembly	10/303	107/18805	0.0934579439252336	5.80025292248851	6.37228995444874	9.00231414436793e-06	4.25763387071568e-05	1.74819405890458e-05	ABL1/TJP1/PTGER4/BRAF/MTOR/S1PR1/MET/SMAD3/PIK3R1/MIR21	10
BP	GO:0051651	maintenance of location in cell	14/303	212/18805	0.0660377358490566	4.09848060277726	5.8060273155947	9.27884488049506e-06	4.38485672842875e-05	1.80043205088895e-05	ABL1/PARK7/DDIT3/PDE4D/TGFB1/SNCA/F2/AKT1/APOE/HSPA5/SIRT1/CXCL10/BAX/IL13	14
BP	GO:1901292	nucleoside phosphate catabolic process	13/303	184/18805	0.0706521739130435	4.38486511694648	5.90453737355219	9.39228514088807e-06	4.43486488972022e-05	1.82096551457351e-05	INS/PRKAA2/XDH/APP/PDE4D/MTOR/PRKAA1/PPARA/EP300/IFNG/HIF1A/PDE4B/STAT3	13
BP	GO:0002931	response to ischemia	8/303	65/18805	0.123076923076923	7.63848692561564	6.86085256128149	9.42281007696207e-06	4.44567263112424e-05	1.82540319754166e-05	EGR1/SQSTM1/NFE2L2/RELA/CASP9/NQO1/BCL2/TP53	8
BP	GO:0050798	activated T cell proliferation	7/303	47/18805	0.148936170212766	9.24338178498701	7.24099378433019	9.52342362554649e-06	4.48950383384062e-05	1.84340038811984e-05	ABL1/CD274/HMGB1/CASP3/IL2/FOXP3/MIR21	7
BP	GO:0046434	organophosphate catabolic process	15/303	242/18805	0.0619834710743802	3.84686195892317	5.70409969047321	9.57335758489478e-06	4.50939222162277e-05	1.85156660494771e-05	INS/PRKAA2/XDH/APP/PDE4D/MTOR/PRKAA1/PPARA/EP300/IFNG/HIF1A/PLA2G4A/PDE4B/STAT3/PLA2G10	15
BP	GO:0015918	sterol transport	11/303	132/18805	0.0833333333333333	5.17189218921892	6.15531227878506	9.74001448952674e-06	4.5804817736692e-05	1.88075613516837e-05	NFKBIA/ADIPOQ/PPARG/EGF/NFKB1/RXRA/ABCA1/CES1/APOE/SIRT1/PLA2G10	11
BP	GO:0032434	regulation of proteasomal ubiquitin-dependent protein catabolic process	11/303	132/18805	0.0833333333333333	5.17189218921892	6.15531227878506	9.74001448952674e-06	4.5804817736692e-05	1.88075613516837e-05	MAPK9/LRRK2/PARK7/TF/CEBPA/GSK3B/KEAP1/AKT1/AXIN2/SIRT1/CDK2	11
BP	GO:0009134	nucleoside diphosphate catabolic process	10/303	108/18805	0.0925925925925926	5.74654687690991	6.33054040804964	9.78147691015854e-06	4.59626784269112e-05	1.8872379306716e-05	INS/PRKAA2/APP/MTOR/PRKAA1/PPARA/EP300/IFNG/HIF1A/STAT3	10
BP	GO:0042552	myelination	12/303	158/18805	0.0759493670886076	4.71362326106028	5.99872563096827	9.9891699893894e-06	4.69007642566331e-05	1.92575594617176e-05	MAPK1/MAP2K1/MTOR/TGFB1/CXCR4/PTEN/CTNNB1/AKT1/MAPK3/ERBB2/SOD1/TNF	12
BP	GO:0072332	intrinsic apoptotic signaling pathway by p53 class mediator	9/303	86/18805	0.104651162790698	6.49493437715865	6.53593178629002	1.00852324775525e-05	4.73136369736588e-05	1.94270859294471e-05	MIF/EP300/MYC/BCL2/TP53/SIRT1/CDKN1A/BAX/MIR21	9
BP	GO:0010885	regulation of cholesterol storage	5/303	19/18805	0.263157894736842	16.3322911238492	8.55665054232186	1.0151018136956e-05	4.74692591111307e-05	1.94909847296783e-05	PPARD/PPARG/PPARA/ABCA1/CES1	5
BP	GO:0031053	primary miR processing	5/303	19/18805	0.263157894736842	16.3322911238492	8.55665054232186	1.0151018136956e-05	4.74692591111307e-05	1.94909847296783e-05	IL6/TGFB1/SMAD2/SMAD3/STAT3	5
BP	GO:0045780	positive regulation of bone resorption	5/303	19/18805	0.263157894736842	16.3322911238492	8.55665054232186	1.0151018136956e-05	4.74692591111307e-05	1.94909847296783e-05	SYK/TF/EGFR/SPP1/PRKCA	5
BP	GO:1902170	cellular response to reactive nitrogen species	5/303	19/18805	0.263157894736842	16.3322911238492	8.55665054232186	1.0151018136956e-05	4.74692591111307e-05	1.94909847296783e-05	CCNA2/STAT6/MMP3/CDK2/CFLAR	5
BP	GO:0010812	negative regulation of cell-substrate adhesion	8/303	66/18805	0.121212121212121	7.52275227522752	6.79308023699342	1.05741372336426e-05	4.94082078445165e-05	2.02871214476662e-05	PTEN/CDKN2A/MMP12/THBS1/PIK3R1/SERPINE1/MMP14/COL1A1	8
BP	GO:0034250	positive regulation of amide metabolic process	6/303	32/18805	0.1875	11.6367574257426	7.70645242053357	1.0604115063418e-05	4.94292697351639e-05	2.02957695074142e-05	NFE2L2/RELA/CASP3/IFNG/APOE/TNF	6
BP	GO:0035767	endothelial cell chemotaxis	6/303	32/18805	0.1875	11.6367574257426	7.70645242053357	1.0604115063418e-05	4.94292697351639e-05	2.02957695074142e-05	FGFR1/MET/THBS1/HSPB1/VEGFA/KDR	6
BP	GO:0043373	CD4-positive, alpha-beta T cell lineage commitment	6/303	32/18805	0.1875	11.6367574257426	7.70645242053357	1.0604115063418e-05	4.94292697351639e-05	2.02957695074142e-05	IL6/STAT6/MTOR/EP300/STAT3/FOXP3	6
BP	GO:0031295	T cell costimulation	7/303	48/18805	0.145833333333333	9.05081133113311	7.14686660016732	1.09969021011936e-05	5.10557926899116e-05	2.09636234968612e-05	CD274/CD86/CD40LG/MTOR/AKT1/PIK3CA/MAP3K8	7
BP	GO:0048806	genitalia development	7/303	48/18805	0.145833333333333	9.05081133113311	7.14686660016732	1.09969021011936e-05	5.10557926899116e-05	2.09636234968612e-05	CYP19A1/ESR1/CTNNB1/PDGFRA/SRD5A2/AR/BAX	7
BP	GO:0070266	necroptotic process	7/303	48/18805	0.145833333333333	9.05081133113311	7.14686660016732	1.09969021011936e-05	5.10557926899116e-05	2.09636234968612e-05	CASP8/FAS/PARP1/RIPK1/TP53/TNF/CFLAR	7
BP	GO:1900271	regulation of long-term synaptic potentiation	7/303	48/18805	0.145833333333333	9.05081133113311	7.14686660016732	1.09969021011936e-05	5.10557926899116e-05	2.09636234968612e-05	INS/ABL1/SQSTM1/APP/GSK3B/APOE/ADORA2A	7
BP	GO:2000516	positive regulation of CD4-positive, alpha-beta T cell activation	7/303	48/18805	0.145833333333333	9.05081133113311	7.14686660016732	1.09969021011936e-05	5.10557926899116e-05	2.09636234968612e-05	CD86/EP300/IFNG/NLRP3/FOXP3/MIR21/RIPK2	7
BP	GO:0045333	cellular respiration	15/303	245/18805	0.0612244897959184	3.79975752677309	5.64483919042098	1.10907068616258e-05	5.14502751779964e-05	2.11255988951581e-05	IL4/CDK1/PARK7/CYCS/CCNB1/CYP1A2/COX7C/SNCA/CAT/NOS2/IFNG/HIF1A/NDUFV2/PIK3CA/TNF	15
BP	GO:0009141	nucleoside triphosphate metabolic process	16/303	277/18805	0.0577617328519856	3.58484945967521	5.54623115120989	1.17555070540623e-05	5.44908933668398e-05	2.23740835733955e-05	INS/IL4/LRRK2/PRKAA2/APP/MTOR/TGFB1/PARP1/PRKAA1/TYMS/PPARA/EP300/IFNG/HIF1A/NDUFV2/STAT3	16
BP	GO:0006695	cholesterol biosynthetic process	8/303	67/18805	0.119402985074627	7.41047239052263	6.72671325861492	1.1841787274784e-05	5.48035655912498e-05	2.25024674931256e-05	MAPK1/PRKAA2/SREBF1/PRKAA1/CES1/HMGCR/APOE/G6PD	8
BP	GO:1902653	secondary alcohol biosynthetic process	8/303	67/18805	0.119402985074627	7.41047239052263	6.72671325861492	1.1841787274784e-05	5.48035655912498e-05	2.25024674931256e-05	MAPK1/PRKAA2/SREBF1/PRKAA1/CES1/HMGCR/APOE/G6PD	8
BP	GO:0007005	mitochondrion organization	21/303	445/18805	0.0471910112359551	2.92880186895094	5.26948754618525	1.20390150025763e-05	5.56720773193004e-05	2.28590803652446e-05	BCL2L1/LRRK2/SQSTM1/HSPA4/PARK7/PPARG/CEBPA/SNCA/TERT/PARP1/GSK3B/EP300/AKT1/HSP90AA1/BCL2/TP53/HGF/NOS3/MMP9/KDR/BAX	21
BP	GO:0002244	hematopoietic progenitor cell differentiation	11/303	135/18805	0.0814814814814815	5.05696125168072	6.0538643054284	1.20677429561213e-05	5.57164151392054e-05	2.28772855739817e-05	ABL1/NFE2L2/BRAF/TGFB1/VEGFA/PDGFRA/BCL2/TP53/KIT/KDR/FLT3	11
BP	GO:0002832	negative regulation of response to biotic stimulus	11/303	135/18805	0.0814814814814815	5.05696125168072	6.0538643054284	1.20677429561213e-05	5.57164151392054e-05	2.28772855739817e-05	INS/CD274/PTPN2/PPARG/TGFB1/PARP1/AHR/MMP12/LTF/FOXP3/MIR21	11
BP	GO:0072006	nephron development	12/303	161/18805	0.0745341614906832	4.62579177172376	5.91266600363919	1.20918337551383e-05	5.57834042174448e-05	2.29047914404197e-05	EGR1/ADIPOQ/TGFB1/MYC/CTNNB1/VEGFA/PDGFRA/BCL2/AGT/SLC22A6/CFLAR/STAT1	12
BP	GO:0009308	amine metabolic process	10/303	111/18805	0.0900900900900901	5.59123479915559	6.20836112602747	1.2478189237104e-05	5.75202040684238e-05	2.36179253718907e-05	ODC1/MAOA/PARK7/VCAM1/SNCA/MAOB/TH/CYP1A1/IDO1/MIR21	10
BP	GO:0006509	membrane protein ectodomain proteolysis	7/303	49/18805	0.142857142857143	8.86610089580386	7.05544706523819	1.26543030647301e-05	5.8102012967554e-05	2.38568174165715e-05	IL10/APP/IFNG/IL1B/APOE/MMP7/TNF	7
BP	GO:0030850	prostate gland development	7/303	49/18805	0.142857142857143	8.86610089580386	7.05544706523819	1.26543030647301e-05	5.8102012967554e-05	2.38568174165715e-05	CYP19A1/ESR1/CDKN1B/FGFR2/CTNNB1/AR/MMP2	7
BP	GO:0031294	lymphocyte costimulation	7/303	49/18805	0.142857142857143	8.86610089580386	7.05544706523819	1.26543030647301e-05	5.8102012967554e-05	2.38568174165715e-05	CD274/CD86/CD40LG/MTOR/AKT1/PIK3CA/MAP3K8	7
BP	GO:0042088	T-helper 1 type immune response	7/303	49/18805	0.142857142857143	8.86610089580386	7.05544706523819	1.26543030647301e-05	5.8102012967554e-05	2.38568174165715e-05	STAT6/HMGB1/MTOR/IL1B/PLA2G4A/TLR4/RIPK2	7
BP	GO:0045622	regulation of T-helper cell differentiation	7/303	49/18805	0.142857142857143	8.86610089580386	7.05544706523819	1.26543030647301e-05	5.8102012967554e-05	2.38568174165715e-05	CD86/EP300/IL2/NLRP3/FOXP3/MIR21/RIPK2	7
BP	GO:0001542	ovulation from ovarian follicle	4/303	10/18805	0.4	24.8250825082508	9.64384775108267	1.2855181833942e-05	5.87463647073863e-05	2.41213896925409e-05	LEP/NOS3/SIRT1/MMP2	4
BP	GO:0009624	response to nematode	4/303	10/18805	0.4	24.8250825082508	9.64384775108267	1.2855181833942e-05	5.87463647073863e-05	2.41213896925409e-05	PTGER4/PTGS2/CYP1A1/IL13	4
BP	GO:0038060	nitric oxide-cGMP-mediated signaling	4/303	10/18805	0.4	24.8250825082508	9.64384775108267	1.2855181833942e-05	5.87463647073863e-05	2.41213896925409e-05	INS/THBS1/APOE/AGT	4
BP	GO:0038129	ERBB3 signaling pathway	4/303	10/18805	0.4	24.8250825082508	9.64384775108267	1.2855181833942e-05	5.87463647073863e-05	2.41213896925409e-05	MAPK1/MAP2K1/MAPK3/ERBB2	4
BP	GO:0042368	vitamin D biosynthetic process	4/303	10/18805	0.4	24.8250825082508	9.64384775108267	1.2855181833942e-05	5.87463647073863e-05	2.41213896925409e-05	CYP3A4/NFKB1/IFNG/TNF	4
BP	GO:1904179	positive regulation of adipose tissue development	4/303	10/18805	0.4	24.8250825082508	9.64384775108267	1.2855181833942e-05	5.87463647073863e-05	2.41213896925409e-05	NR1H4/PPARG/PRKAA1/SIRT1	4
BP	GO:0000723	telomere maintenance	12/303	162/18805	0.0740740740740741	4.59723750152793	5.88444918695818	1.28739496471695e-05	5.87859881143694e-05	2.41376591527116e-05	MAPK1/PCNA/TERT/PARP1/CCNE1/MYC/CTNNB1/MAPK3/HSP90AA1/TP53/FEN1/CDK2	12
BP	GO:0070918	regulatory ncR processing	8/303	68/18805	0.117647058823529	7.30149485536789	6.66170061684398	1.32350443553045e-05	6.03401943904328e-05	2.4775819750976e-05	IL6/TGFB1/TERT/SMAD2/RIPK1/SMAD3/TP53/STAT3	8
BP	GO:0150116	regulation of cell-substrate junction organization	8/303	68/18805	0.117647058823529	7.30149485536789	6.66170061684398	1.32350443553045e-05	6.03401943904328e-05	2.4775819750976e-05	ABL1/PTEN/THBS1/SMAD3/PIK3R1/VEGFA/MMP14/KDR	8
BP	GO:0045472	response to ether	5/303	20/18805	0.25	15.5156765676568	8.3115836136986	1.33567698069438e-05	6.07050068821443e-05	2.49256125819215e-05	TH/AKT1/CDK4/CYP1A1/FOXP3	5
BP	GO:0071605	monocyte chemotactic protein-1 production	5/303	20/18805	0.25	15.5156765676568	8.3115836136986	1.33567698069438e-05	6.07050068821443e-05	2.49256125819215e-05	SYK/NR1H4/ADIPOQ/IL1B/GSTP1	5
BP	GO:0071637	regulation of monocyte chemotactic protein-1 production	5/303	20/18805	0.25	15.5156765676568	8.3115836136986	1.33567698069438e-05	6.07050068821443e-05	2.49256125819215e-05	SYK/NR1H4/ADIPOQ/IL1B/GSTP1	5
BP	GO:1903427	negative regulation of reactive oxygen species biosynthetic process	5/303	20/18805	0.25	15.5156765676568	8.3115836136986	1.33567698069438e-05	6.07050068821443e-05	2.49256125819215e-05	INS/PARK7/PPARA/MIR21/CFLAR	5
BP	GO:0019693	ribose phosphate metabolic process	19/303	379/18805	0.050131926121372	3.11132300565149	5.31368552902597	1.36565023448324e-05	6.2018842941977e-05	2.54650766278959e-05	INS/IL4/LRRK2/PRKAA2/XDH/APP/PDE4D/MTOR/TGFB1/PARP1/PRKAA1/PPARA/EP300/IFNG/HIF1A/NDUFV2/PDE4B/STAT3/G6PD	19
BP	GO:0002456	T cell mediated immunity	11/303	137/18805	0.0802919708029197	4.98313699983137	5.98788883220899	1.38755264055401e-05	6.29643918418197e-05	2.5853321136302e-05	PRF1/IL4/IL6/CD274/HMGB1/AHR/PRKAA1/IL1B/NLRP3/FOXP3/ICAM1	11
BP	GO:0044403	biological process involved in symbiotic interaction	14/303	220/18805	0.0636363636363636	3.94944494449445	5.63128423718541	1.41203728042124e-05	6.4025553322527e-05	2.62890364308628e-05	CXCL8/CD86/CDK1/HMGB1/CXCR4/F2/PPARA/ELANE/EGFR/ACE2/FN1/CTSG/LTF/ICAM1	14
BP	GO:0031670	cellular response to nutrient	7/303	50/18805	0.14	8.68877887788779	6.96660097625864	1.45131630730093e-05	6.5653174367568e-05	2.69573412986579e-05	RPS6KB1/LEP/NFE2L2/MTOR/RXRA/VDR/COL1A1	7
BP	GO:0035601	protein deacylation	7/303	50/18805	0.14	8.68877887788779	6.96660097625864	1.45131630730093e-05	6.5653174367568e-05	2.69573412986579e-05	HDAC7/PRKAA2/PRKAA1/EP300/IFNG/SIRT1/HDAC9	7
BP	GO:0061082	myeloid leukocyte cytokine production	7/303	50/18805	0.14	8.68877887788779	6.96660097625864	1.45131630730093e-05	6.5653174367568e-05	2.69573412986579e-05	SYK/MIF/TGFB1/SIRT1/KIT/TLR4/RIPK2	7
BP	GO:0090277	positive regulation of peptide hormone secretion	10/303	113/18805	0.0884955752212389	5.49227489120593	6.12935473125382	1.46123980115202e-05	6.60507618191543e-05	2.71205916019634e-05	INS/NR1H4/PPARD/JAK2/F2/HIF1A/CHRM3/PRKCB/EGFR/PRKCA	10
BP	GO:0048645	animal organ formation	8/303	69/18805	0.115942028985507	7.19567608934807	6.59799388063354	1.47637303875604e-05	6.66830398109984e-05	2.73802063698091e-05	MAPK1/MAP2K1/FGFR1/FGFR2/CTNNB1/MAPK3/AXIN2/AR	8
BP	GO:0018205	peptidyl-lysine modification	11/303	138/18805	0.0797101449275362	4.94702731142679	5.95538041227088	1.48644164895498e-05	6.70857618621388e-05	2.75455649512588e-05	HDAC7/EGR1/PRKAA2/PARK7/RELA/PRKAA1/CDKN2A/EP300/CTNNB1/SIRT1/HDAC9	11
BP	GO:0002418	immune response to tumor cell	6/303	34/18805	0.176470588235294	10.9522422830518	7.43282300197529	1.5317287362472e-05	6.87035801419971e-05	2.82098447815862e-05	PRF1/CD274/HMGB1/TGFB1/AHR/PRKAA1	6
BP	GO:0002828	regulation of type 2 immune response	6/303	34/18805	0.176470588235294	10.9522422830518	7.43282300197529	1.5317287362472e-05	6.87035801419971e-05	2.82098447815862e-05	IL4/IL6/CD86/STAT6/NLRP3/IDO1	6
BP	GO:0007435	salivary gland morphogenesis	6/303	34/18805	0.176470588235294	10.9522422830518	7.43282300197529	1.5317287362472e-05	6.87035801419971e-05	2.82098447815862e-05	FGFR1/TGFB1/FGFR2/EGFR/HGF/TNF	6
BP	GO:0010464	regulation of mesenchymal cell proliferation	6/303	34/18805	0.176470588235294	10.9522422830518	7.43282300197529	1.5317287362472e-05	6.87035801419971e-05	2.82098447815862e-05	FGFR1/FGFR2/MYC/CTNNB1/KDR/STAT1	6
BP	GO:0060055	angiogenesis involved in wound healing	6/303	34/18805	0.176470588235294	10.9522422830518	7.43282300197529	1.5317287362472e-05	6.87035801419971e-05	2.82098447815862e-05	CXCR4/ALOX5/VEGFA/SERPINE1/KDR/TNF	6
BP	GO:1901889	negative regulation of cell junction assembly	6/303	34/18805	0.176470588235294	10.9522422830518	7.43282300197529	1.5317287362472e-05	6.87035801419971e-05	2.82098447815862e-05	APP/PTEN/THBS1/IL1B/MMP14/TNF	6
BP	GO:1902235	regulation of endoplasmic reticulum stress-induced intrinsic apoptotic signaling pathway	6/303	34/18805	0.176470588235294	10.9522422830518	7.43282300197529	1.5317287362472e-05	6.87035801419971e-05	2.82098447815862e-05	BCL2L1/LRRK2/PARK7/PTPN2/APP/SIRT1	6
BP	GO:1902253	regulation of intrinsic apoptotic signaling pathway by p53 class mediator	6/303	34/18805	0.176470588235294	10.9522422830518	7.43282300197529	1.5317287362472e-05	6.87035801419971e-05	2.82098447815862e-05	MIF/MYC/BCL2/TP53/SIRT1/MIR21	6
BP	GO:0007179	transforming growth factor beta receptor signaling pathway	15/303	252/18805	0.0595238095238095	3.69420870658494	5.5101260075297	1.54906720863631e-05	6.93266735108175e-05	2.84656883225273e-05	FOS/PPARG/TGFB1/SMAD2/PARP1/PPARA/THBS1/EP300/SMAD3/HSPA5/JUN/TP53/STAT3/SIRT1/MIR21	15
BP	GO:0045861	negative regulation of proteolysis	12/303	165/18805	0.0727272727272727	4.51365136513651	5.80115918302803	1.54919275571236e-05	6.93266735108175e-05	2.84656883225273e-05	INS/LRRK2/IL10/PARK7/PLAT/F2/CDKN2A/THBS1/PLAU/AKT1/SERPINE1/TP53	12
BP	GO:0072331	signal transduction by p53 class mediator	12/303	165/18805	0.0727272727272727	4.51365136513651	5.80115918302803	1.54919275571236e-05	6.93266735108175e-05	2.84656883225273e-05	MIF/MTOR/CDKN2A/EP300/MYC/AKT1/BCL2/TP53/SIRT1/CDKN1A/BAX/MIR21	12
BP	GO:0030038	contractile actin filament bundle assembly	10/303	114/18805	0.087719298245614	5.44409704128308	6.09055385504983	1.57924455441366e-05	7.05630222240698e-05	2.89733358894326e-05	ABL1/TJP1/PTGER4/BRAF/MTOR/S1PR1/MET/SMAD3/PIK3R1/MIR21	10
BP	GO:0043149	stress fiber assembly	10/303	114/18805	0.087719298245614	5.44409704128308	6.09055385504983	1.57924455441366e-05	7.05630222240698e-05	2.89733358894326e-05	ABL1/TJP1/PTGER4/BRAF/MTOR/S1PR1/MET/SMAD3/PIK3R1/MIR21	10
BP	GO:0050768	negative regulation of neurogenesis	11/303	139/18805	0.079136690647482	4.91143718688416	5.92318404117719	1.59138863220617e-05	7.1051109023806e-05	2.91737454289651e-05	IL6/RB1/TGFB1/F2/PTEN/IL1B/CTNNB1/TP53/TNF/SPP1/CDH1	11
BP	GO:0009150	purine ribonucleotide metabolic process	18/303	350/18805	0.0514285714285714	3.19179632248939	5.29680870391261	1.63970699492804e-05	7.31522921415405e-05	3.00364959506479e-05	INS/IL4/LRRK2/PRKAA2/XDH/APP/PDE4D/MTOR/TGFB1/PARP1/PRKAA1/PPARA/EP300/IFNG/HIF1A/NDUFV2/PDE4B/STAT3	18
BP	GO:0043627	response to estrogen	8/303	70/18805	0.114285714285714	7.09288071664309	6.53554703151525	1.64382232039924e-05	7.32797362125911e-05	3.0088824773327e-05	ESR1/PRKAA1/EP300/HSP90AA1/MMP14/AR/GSTM3/MMP2	8
BP	GO:0008206	bile acid metabolic process	7/303	51/18805	0.137254901960784	8.51841066459587	6.88020333053237	1.65921660596568e-05	7.38528981646193e-05	3.03241663620478e-05	NR1H4/LEP/CES1/AKR1C1/SIRT1/KIT/AKR1D1	7
BP	GO:0045933	positive regulation of muscle contraction	7/303	51/18805	0.137254901960784	8.51841066459587	6.88020333053237	1.65921660596568e-05	7.38528981646193e-05	3.03241663620478e-05	PTGS2/CHRM3/ACE2/HSP90AA1/KIT/ATP1A1/MIR21	7
BP	GO:0051962	positive regulation of nervous system development	16/303	285/18805	0.056140350877193	3.48422210642117	5.40791003516362	1.67278307436255e-05	7.43998705801282e-05	3.05487544680741e-05	IL6/MAP2K1/BRAF/MTOR/TGFB1/RELA/CXCR4/IFNG/IL1B/HIF1A/CTNNB1/VEGFA/EGFR/FN1/KIT/TNF	16
BP	GO:0009205	purine ribonucleoside triphosphate metabolic process	15/303	254/18805	0.0590551181102362	3.66512044905278	5.47251718928865	1.70036195138942e-05	7.55687578701467e-05	3.10287022226226e-05	INS/IL4/LRRK2/PRKAA2/APP/MTOR/TGFB1/PARP1/PRKAA1/PPARA/EP300/IFNG/HIF1A/NDUFV2/STAT3	15
BP	GO:1901800	positive regulation of proteasomal protein catabolic process	10/303	115/18805	0.0869565217391304	5.39675706701105	6.0522078846317	1.7053556011654e-05	7.57328780319217e-05	3.10960903307769e-05	MAPK9/LRRK2/NFE2L2/TF/CEBPA/GSK3B/KEAP1/AKT1/AXIN2/SIRT1	10
BP	GO:0051235	maintenance of location	14/303	224/18805	0.0625	3.87891914191419	5.54697274576222	1.72895093442172e-05	7.63630578001042e-05	3.13548435632603e-05	ABL1/PARK7/DDIT3/PDE4D/TGFB1/SNCA/F2/AKT1/APOE/HSPA5/SIRT1/CXCL10/BAX/IL13	14
BP	GO:0002902	regulation of B cell apoptotic process	5/303	21/18805	0.238095238095238	14.7768348263398	8.08355051033037	1.73003904566021e-05	7.63630578001042e-05	3.13548435632603e-05	IL10/MIF/BCL2/IL2/BAX	5
BP	GO:0010800	positive regulation of peptidyl-threonine phosphorylation	5/303	21/18805	0.238095238095238	14.7768348263398	8.08355051033037	1.73003904566021e-05	7.63630578001042e-05	3.13548435632603e-05	MAPK1/S1PR2/APP/EGF/RIPK2	5
BP	GO:0019370	leukotriene biosynthetic process	5/303	21/18805	0.238095238095238	14.7768348263398	8.08355051033037	1.73003904566021e-05	7.63630578001042e-05	3.13548435632603e-05	SYK/PLA2G1B/ALOX5AP/ALOX5/PLA2G4A	5
BP	GO:0044321	response to leptin	5/303	21/18805	0.238095238095238	14.7768348263398	8.08355051033037	1.73003904566021e-05	7.63630578001042e-05	3.13548435632603e-05	CCNA2/LEP/CCND1/STAT3/SIRT1	5
BP	GO:0051900	regulation of mitochondrial depolarization	5/303	21/18805	0.238095238095238	14.7768348263398	8.08355051033037	1.73003904566021e-05	7.63630578001042e-05	3.13548435632603e-05	LRRK2/ALB/PARP1/BCL2/KDR	5
BP	GO:0072567	chemokine (C-X-C motif) ligand 2 production	5/303	21/18805	0.238095238095238	14.7768348263398	8.08355051033037	1.73003904566021e-05	7.63630578001042e-05	3.13548435632603e-05	MIF/HMGB1/TGFB1/TNF/TLR4	5
BP	GO:2000341	regulation of chemokine (C-X-C motif) ligand 2 production	5/303	21/18805	0.238095238095238	14.7768348263398	8.08355051033037	1.73003904566021e-05	7.63630578001042e-05	3.13548435632603e-05	MIF/HMGB1/TGFB1/TNF/TLR4	5
BP	GO:0051147	regulation of muscle cell differentiation	12/303	167/18805	0.0718562874251497	4.45959566016482	5.74673303901558	1.74853059893574e-05	7.7120796568211e-05	3.16659728084773e-05	MTOR/TGFB1/FGFR2/PPARA/BCL2/MMP14/SIRT1/KIT/G6PD/HDAC9/MIR21/MAPK14	12
BP	GO:0001893	maternal placenta development	6/303	35/18805	0.171428571428571	10.6393210749646	7.30441482826706	1.82377991079501e-05	8.01967268931158e-05	3.29289567293327e-05	PPARD/PTGS2/PARP1/AKT1/VDR/SPP1	6
BP	GO:0032633	interleukin-4 production	6/303	35/18805	0.171428571428571	10.6393210749646	7.30441482826706	1.82377991079501e-05	8.01967268931158e-05	3.29289567293327e-05	SYK/CD86/CD40LG/DDIT3/NLRP3/FOXP3	6
BP	GO:0032673	regulation of interleukin-4 production	6/303	35/18805	0.171428571428571	10.6393210749646	7.30441482826706	1.82377991079501e-05	8.01967268931158e-05	3.29289567293327e-05	SYK/CD86/CD40LG/DDIT3/NLRP3/FOXP3	6
BP	GO:0061081	positive regulation of myeloid leukocyte cytokine production involved in immune response	6/303	35/18805	0.171428571428571	10.6393210749646	7.30441482826706	1.82377991079501e-05	8.01967268931158e-05	3.29289567293327e-05	SYK/MIF/SIRT1/KIT/TLR4/RIPK2	6
BP	GO:0010611	regulation of cardiac muscle hypertrophy	8/303	71/18805	0.112676056338028	6.99298098823967	6.4743163107701	1.82694747258027e-05	8.02753825310365e-05	3.29612529114581e-05	PPARG/PARP1/PPARA/SMAD3/AGT/G6PD/MIR21/PRKCA	8
BP	GO:0045833	negative regulation of lipid metabolic process	10/303	116/18805	0.0862068965517241	5.35023329919199	6.01430721242859	1.84002930752412e-05	8.07892204253802e-05	3.31722359084486e-05	INS/SREBF1/NFKB1/PRKAA1/IL1B/AKT1/APOE/SIRT1/ATP1A1/TNF	10
BP	GO:0035987	endodermal cell differentiation	7/303	52/18805	0.134615384615385	8.3545950748921	6.79613752851329	1.89111807806699e-05	8.27826274474136e-05	3.39907333224387e-05	MAP2K1/MMP8/CTNNB1/FN1/MMP14/MMP9/MMP2	7
BP	GO:0042572	retinol metabolic process	7/303	52/18805	0.134615384615385	8.3545950748921	6.79613752851329	1.89111807806699e-05	8.27826274474136e-05	3.39907333224387e-05	CYP3A4/CYP2C8/CYP2D6/CYP1A2/CYP1B1/CYP1A1/AKR1B10	7
BP	GO:0045776	negative regulation of blood pressure	7/303	52/18805	0.134615384615385	8.3545950748921	6.79613752851329	1.89111807806699e-05	8.27826274474136e-05	3.39907333224387e-05	ADIPOQ/TRPV1/NOS2/PPARA/ADRB2/NOS3/TNF	7
BP	GO:0050922	negative regulation of chemotaxis	7/303	52/18805	0.134615384615385	8.3545950748921	6.79613752851329	1.89111807806699e-05	8.27826274474136e-05	3.39907333224387e-05	DUSP1/MIF/PTPN2/CYP19A1/THBS1/ELANE/CCL2	7
BP	GO:1905475	regulation of protein localization to membrane	13/303	197/18805	0.065989847715736	4.09550853562514	5.5892349679902	1.94980478346622e-05	8.52874789582293e-05	3.50192309957039e-05	BCL2L1/INS/SQSTM1/TGFB1/IFNG/PIK3R1/AKT1/EGFR/PIK3CA/MMP14/ERBB2/AR/TNF	13
BP	GO:0006766	vitamin metabolic process	10/303	117/18805	0.0854700854700855	5.3045048094553	5.97684	1.98374174682313e-05	8.65767949775433e-05	3.55486270578027e-05	CYP3A4/FGFR1/VKORC1/SLC2A1/NFKB1/ALPL/IFNG/NQO1/CYP1A1/TNF	10
BP	GO:0009135	purine nucleoside diphosphate metabolic process	10/303	117/18805	0.0854700854700855	5.3045048094553	5.97684	1.98374174682313e-05	8.65767949775433e-05	3.55486270578027e-05	INS/PRKAA2/APP/MTOR/PRKAA1/PPARA/EP300/IFNG/HIF1A/STAT3	10
BP	GO:0009179	purine ribonucleoside diphosphate metabolic process	10/303	117/18805	0.0854700854700855	5.3045048094553	5.97684	1.98374174682313e-05	8.65767949775433e-05	3.55486270578027e-05	INS/PRKAA2/APP/MTOR/PRKAA1/PPARA/EP300/IFNG/HIF1A/STAT3	10
BP	GO:0006983	ER overload response	4/303	11/18805	0.363636363636364	22.5682568256826	9.15669766228882	1.9944754242244e-05	8.66554919390632e-05	3.55809402074911e-05	DDIT3/GSK3B/HSPA5/TP53	4
BP	GO:0060439	trachea morphogenesis	4/303	11/18805	0.363636363636364	22.5682568256826	9.15669766228882	1.9944754242244e-05	8.66554919390632e-05	3.55809402074911e-05	MAPK1/MAP2K1/CTNNB1/MAPK3	4
BP	GO:0060736	prostate gland growth	4/303	11/18805	0.363636363636364	22.5682568256826	9.15669766228882	1.9944754242244e-05	8.66554919390632e-05	3.55809402074911e-05	CYP19A1/ESR1/FGFR2/AR	4
BP	GO:0070391	response to lipoteichoic acid	4/303	11/18805	0.363636363636364	22.5682568256826	9.15669766228882	1.9944754242244e-05	8.66554919390632e-05	3.55809402074911e-05	RELA/TLR4/RIPK2/MAPK14	4
BP	GO:0071223	cellular response to lipoteichoic acid	4/303	11/18805	0.363636363636364	22.5682568256826	9.15669766228882	1.9944754242244e-05	8.66554919390632e-05	3.55809402074911e-05	RELA/TLR4/RIPK2/MAPK14	4
BP	GO:0071492	cellular response to UV-A	4/303	11/18805	0.363636363636364	22.5682568256826	9.15669766228882	1.9944754242244e-05	8.66554919390632e-05	3.55809402074911e-05	MMP3/MMP1/MMP9/MMP2	4
BP	GO:0002562	somatic diversification of immune receptors via germline recombination within a single locus	8/303	72/18805	0.111111111111111	6.8958562522919	6.41426007828415	2.02690291151791e-05	8.79331501554191e-05	3.61055495494326e-05	IL4/IL10/CD40LG/STAT6/HMGB1/TGFB1/IL2/FOXP3	8
BP	GO:0016444	somatic cell D recombination	8/303	72/18805	0.111111111111111	6.8958562522919	6.41426007828415	2.02690291151791e-05	8.79331501554191e-05	3.61055495494326e-05	IL4/IL10/CD40LG/STAT6/HMGB1/TGFB1/IL2/FOXP3	8
BP	GO:1901136	carbohydrate derivative catabolic process	15/303	258/18805	0.0581395348837209	3.60829687619925	5.39842578709625	2.04272921190735e-05	8.85537563047251e-05	3.63603718324379e-05	INS/PRKAA2/XDH/APP/PDE4D/MTOR/TGFB1/PRKAA1/MMP12/PPARA/EP300/IFNG/HIF1A/PDE4B/STAT3	15
BP	GO:0035967	cellular response to topologically incorrect protein	10/303	118/18805	0.0847457627118644	5.2595513788667	5.93980474750183	2.13698925936135e-05	9.25022413977826e-05	3.79816287067863e-05	PTPN2/DDIT3/NFE2L2/ERN1/CCND1/PIK3R1/AKT1/HSPA5/EIF2S1/BAX	10
BP	GO:0042177	negative regulation of protein catabolic process	10/303	118/18805	0.0847457627118644	5.2595513788667	5.93980474750183	2.13698925936135e-05	9.25022413977826e-05	3.79816287067863e-05	INS/IL10/PARK7/SNCA/RELA/NOS2/HMGCR/SMAD3/NQO1/EGFR	10
BP	GO:0022602	ovulation cycle process	7/303	53/18805	0.132075471698113	8.19696120555452	6.71429465934333	2.14912976369855e-05	9.29586440137665e-05	3.81690286490922e-05	LEP/ESR1/CASP3/PDGFRA/NOS3/SIRT1/MMP2	7
BP	GO:0090183	regulation of kidney development	6/303	36/18805	0.166666666666667	10.3437843784378	7.18109361438605	2.15911492617373e-05	9.31828547085503e-05	3.82610900654717e-05	ADIPOQ/TGFB1/MYC/VEGFA/AGT/STAT1	6
BP	GO:1900101	regulation of endoplasmic reticulum unfolded protein response	6/303	36/18805	0.166666666666667	10.3437843784378	7.18109361438605	2.15911492617373e-05	9.31828547085503e-05	3.82610900654717e-05	PTPN2/ERN1/PIK3R1/AKT1/HSPA5/BAX	6
BP	GO:1905332	positive regulation of morphogenesis of an epithelium	6/303	36/18805	0.166666666666667	10.3437843784378	7.18109361438605	2.15911492617373e-05	9.31828547085503e-05	3.82610900654717e-05	ABL1/TGFB1/EGF/CTNNB1/VEGFA/AGT	6
BP	GO:0090205	positive regulation of cholesterol metabolic process	5/303	22/18805	0.227272727272727	14.1051605160516	7.87060836950202	2.20946371180951e-05	9.5144213980436e-05	3.90664286010541e-05	MAPK1/SREBF1/PRKAA1/CES1/APOE	5
BP	GO:1902004	positive regulation of amyloid-beta formation	5/303	22/18805	0.227272727272727	14.1051605160516	7.87060836950202	2.20946371180951e-05	9.5144213980436e-05	3.90664286010541e-05	RELA/CASP3/IFNG/APOE/TNF	5
BP	GO:1904030	negative regulation of cyclin-dependent protein kinase activity	5/303	22/18805	0.227272727272727	14.1051605160516	7.87060836950202	2.20946371180951e-05	9.5144213980436e-05	3.90664286010541e-05	CDKN1B/PTEN/APC/CDKN2A/CDKN1A	5
BP	GO:0042770	signal transduction in response to D damage	12/303	171/18805	0.0701754385964912	4.35527763302646	5.64040863233403	2.2152987817064e-05	9.52545753847465e-05	3.91117432422859e-05	ABL1/MIF/CDK1/CDKN2A/CCND1/CASP9/MAPK3/TP53/SIRT1/CDKN1A/CDK2/MAPK14	12
BP	GO:0048639	positive regulation of developmental growth	12/303	171/18805	0.0701754385964912	4.35527763302646	5.64040863233403	2.2152987817064e-05	9.52545753847465e-05	3.91117432422859e-05	RPS6KB1/CDK1/FGFR1/PPARD/LEP/CXCR4/FGFR2/AKT1/VEGFA/BCL2/FN1/MAPK14	12
BP	GO:0007586	digestion	11/303	144/18805	0.0763888888888889	4.74090117345068	5.76669685649207	2.21822726854004e-05	9.53101044829528e-05	3.91345436151053e-05	AKR1C2/LEP/TLR9/IL17A/AKR1C1/CHRM3/CLDN2/VDR/AKR1D1/TLR4/HRH2	11
BP	GO:0014015	positive regulation of gliogenesis	8/303	73/18805	0.10958904109589	6.80139246801392	6.35533868204728	2.24490408886065e-05	9.63851888299906e-05	3.95759756699468e-05	IL6/MTOR/TGFB1/RELA/CXCR4/IL1B/EGFR/TNF	8
BP	GO:0097006	regulation of plasma lipoprotein particle levels	9/303	95/18805	0.0947368421052632	5.87962480458572	6.10166607496537	2.27082306475819e-05	9.74261745248502e-05	4.00034067413865e-05	HMOX1/MPO/NR1H4/ADIPOQ/PLA2G2A/ABCA1/APOE/AGT/PLA2G10	9
BP	GO:0061136	regulation of proteasomal protein catabolic process	13/303	200/18805	0.065	4.03407590759076	5.52031296168835	2.28743256761955e-05	9.80665125823346e-05	4.02663309903419e-05	MAPK9/LRRK2/PARK7/NFE2L2/TF/CEBPA/GSK3B/KEAP1/AKT1/APOE/AXIN2/SIRT1/CDK2	13
BP	GO:0030518	nuclear receptor-mediated steroid hormone signaling pathway	10/303	119/18805	0.0840336134453782	5.21535346811992	5.90318512273773	2.3002890168752e-05	9.85451262417027e-05	4.04628508370983e-05	MAPK1/PARK7/NR3C2/JAK2/ESR1/PARP1/KDM4C/EP300/SIRT1/AR	10
BP	GO:0046034	ATP metabolic process	14/303	230/18805	0.0608695652173913	3.77772994690773	5.4240867275358	2.32198320057103e-05	9.94013690715039e-05	4.08144260719567e-05	INS/IL4/PRKAA2/APP/MTOR/TGFB1/PARP1/PRKAA1/PPARA/EP300/IFNG/HIF1A/NDUFV2/STAT3	14
BP	GO:0009144	purine nucleoside triphosphate metabolic process	15/303	261/18805	0.0574712643678161	3.56682219946133	5.34381516677681	2.33816817541813e-05	9.9947247557154e-05	4.10385650079185e-05	INS/IL4/LRRK2/PRKAA2/APP/MTOR/TGFB1/PARP1/PRKAA1/PPARA/EP300/IFNG/HIF1A/NDUFV2/STAT3	15
BP	GO:0009199	ribonucleoside triphosphate metabolic process	15/303	261/18805	0.0574712643678161	3.56682219946133	5.34381516677681	2.33816817541813e-05	9.9947247557154e-05	4.10385650079185e-05	INS/IL4/LRRK2/PRKAA2/APP/MTOR/TGFB1/PARP1/PRKAA1/PPARA/EP300/IFNG/HIF1A/NDUFV2/STAT3	15
[truncated: 5,426 more rows]
