# Supplementary material for: Dahuang gancao dandelion decoction regulates intestinal flora and inhibits NF-κB/ARA signaling pathway to alleviate ulcerative colitis
Source: Front Immunol. 2026 Jan 29;16:1735021. doi: 10.3389/fimmu.2025.1735021 (PMC12893983; doi:10.3389/fimmu.2025.1735021)
Supplement: Supplementary file 4 [file DataSheet4.zip]

Archive with 11 entries (9 files):
- Figure-3/
- Figure-3/fig3-B(Original image of mouse colon)/
- Figure-3/fig3-B(Original image of mouse colon)/5-ASA.jpg
- Figure-3/fig3-B(Original image of mouse colon)/5-ASA(1).jpg
- Figure-3/fig3-B(Original image of mouse colon)/Control.jpg
- Figure-3/fig3-B(Original image of mouse colon)/Control(1).jpg
- Figure-3/fig3-B(Original image of mouse colon)/DGD-D.jpg
- Figure-3/fig3-B(Original image of mouse colon)/DGD-D(1).jpg
- Figure-3/fig3-B(Original image of mouse colon)/DSS.jpg
- Figure-3/fig3-B(Original image of mouse colon)/DSS(1).jpg
- Figure-3/Fig3-C—G.xlsx
