# Supplementary material for: Dahuang gancao dandelion decoction regulates intestinal flora and inhibits NF-κB/ARA signaling pathway to alleviate ulcerative colitis
Source: Front Immunol. 2026 Jan 29;16:1735021. doi: 10.3389/fimmu.2025.1735021 (PMC12893983; doi:10.3389/fimmu.2025.1735021)
Supplement: Supplementary file 4 [file DataSheet4.zip › Figure-3/Fig3-C—G.xlsx]

## Sheet: Fig3-C
group days	CK						DSS						5-ASA						DGD-D
	1	2	3	4	5	6	1	2	3	4	5	6	1	2	3	4	5	6	1	2	3	4	5	6
7	100	100	100	100	100	100	100	100	100	100	100	100	100	100	100	100	100	100	100	100	100	100	100	100
8	97.6986	106.295	107.099	108.79	105.877	106.503	102.365	101.684	98.275	99.1131	99.9593	97.6917	96.621	97.785	98.6049	97.8394	99.4017	98.0516	96.5468	94.0999	94.9686	94.2664	95.3904	95.0246
9	96.2996	107.523	105.375	112.048	104.358	106.703	101.874	100.722	98.0355	97.4723	100.244	97.0322	103.379	103.276	105.401	102.255	102.255	103.327	100.384	103.144	96.9901	98.0135	102.399	100.191
10	108.388	103.379	103.85	102.538	103.613	102.485	101.205	102.357	97.1251	93.3925	99.3488	93.1162	102.1	102.03	102.88	102.724	100.92	102.132	102.206	102.326	96.3612	98.1038	100.8	99.9453
11	106.373	102.951	101.396	100.554	100.798	98.5466	94.8684	96.8735	95.1126	89.0022	97.0696	88.582	98.9954	100.138	99.1449	98.8257	98.3433	99.0902	101.631	95.7795	92.4079	98.8713	98.1656	97.2936
12	98.8987	100.185	99.8576	99.6329	100.326	101.38	90.0937	93.5546	92.4293	86.7849	89.7029	86.6035	94.5205	100.323	99.55	99.7182	97.607	98.3365	102.11	96.5116	89.2183	97.0655	102.916	97.4485
13	96.9163	100.509	99.383	99.6329	101.257	102.807	86.2115	91.2939	86.1524	83.5477	87.7086	82.6051	91.8265	96.4928	95.2745	96.3363	93.0971	94.5961	99.4724	87.2954	96.3612	91.3318	101.129	94.9426
14	96.5	98.988	96.9914	99.9079	95.5862	99.2596	78.0455	83.646	77.6713	77.2506	85.2666	82.2754	89.6347	91.2783	88.4788	94.4575	90.7501	90.8924	93.3813	89.8363	91.5544	95.6208	88.9934	91.8626

## Sheet: Fig3-D
group number	CK	DSS	5-ASA	DGD-D
1	4.99093	18.1728	10.3653	6.61871
2	-1.27389	28.3827	8.72174	10.1637
3	-4.88847	17.7265	11.5212	8.44564
4	3.10112	19	5.54251	4.37923
5	-2.01835	14.1266	9.24988	11.0066
6	-0.230947	21.2146	8.33333	8.54974

## Sheet: Fig3-E
group days	CK			DSS			5-ASA			DGD-D
	WCS	FCS	FBS	WCS	FCS	FBS	WCS	FCS	FBS	WCS	FCS	FBS
7	0	0	0	0	0	0	0	0	0	0	0	0
8	0	0	0	0.1	0.2	0.3	0	0	0	0	0	0
9	0	0	0	0.2	0.3	0.5	0	0	0.2	0	0.3	0
10	0	0	0	0.8	0.6	1	0	0.3	0.5	0	0.5	0.2
11	0	0	0	1.8	2.2	1.7	0.51	0.6	0.8	0.9	1	1.2
12	0	0	0	2.8	2.7	2.4	1.03	1.2	1.2	1.06	1.5	1
13	0	0	0	3.5	3.4	3.2	1.9	2	2.2	1.95	1.9	2.2
14	0	0	0	4	3.6	3.4	2.41	2.3	2.5	2.64	2.4	2.3

## Sheet: Fig3-F
group number	CK	DSS	5-ASA	DGD-D
1	7.3	4.4	6.1	6.1
2	8.6	5.1	5.4	6.3
3	7.5	5.1	5.5	5.7
4	8.3	3.9	5.9	5.6
5	7.3	5	6.6	5.9
6	7.4	4.9	6.1	5.4

## Sheet: Fig3-G
group number	CK	DSS	5-ASA	DGD-D
1	31.0888	85.3762	59.9083	36.8772
2	26.7054	77.624	42.7199	41.8504
3	28.2353	59.5686	32.0448	29.9804
4	36.3636	57.9094	45.2511	44.1926
5	29.0018	60.5475	49.6957	37.2622
6	37.5115	48.5216	63.5105	33.578
