# Supplementary material for: Dahuang gancao dandelion decoction regulates intestinal flora and inhibits NF-κB/ARA signaling pathway to alleviate ulcerative colitis
Source: Front Immunol. 2026 Jan 29;16:1735021. doi: 10.3389/fimmu.2025.1735021 (PMC12893983; doi:10.3389/fimmu.2025.1735021)
Supplement: Supplementary file 5 [file DataSheet5.zip]

Archive with 3 entries (2 files):
- Figure-4/
- Figure-4/Fig4A-E(Elisa).xlsx
- Figure-4/figure4F-K(QPCR).xlsx
