# Supplementary material for: Dahuang gancao dandelion decoction regulates intestinal flora and inhibits NF-κB/ARA signaling pathway to alleviate ulcerative colitis
Source: Front Immunol. 2026 Jan 29;16:1735021. doi: 10.3389/fimmu.2025.1735021 (PMC12893983; doi:10.3389/fimmu.2025.1735021)
Supplement: Supplementary file 5 [file DataSheet5.zip › Figure-4/Fig4A-E(Elisa).xlsx]

## Sheet: Fig4A
group number	CK	DSS	5-ASA	DGD-D
1	87.9	102.59	86.71	84.33
2	75.6	111.33	87.51	75.6
3	87.51	104.98	83.54	97.04
4	98.62	104.29	91.48	93.86
5	83.67	106.3	78.77	89.89
6	87.24	106.87	85.12	85.92

## Sheet: Fig4B
group number	CK	DSS	5-ASA	DGD-D
1	139.948	302.561	189.506	197.869
2	143.045	288.623	228.533	203.444
3	118.266	294.818	214.595	209.02
4	149.24	276.233	234.109	242.472
5	139.948	285.526	172.78	181.143
6	164.727	276.233	209.02	220.17

## Sheet: Fig4C
group number	CK	DSS	5-ASA	DGD-D
1	173.73	242.52	199.82	197.45
2	178.47	270.98	204.56	237.77
3	190.33	263.87	223.54	233.03
4	199.82	297.08	233.03	218.8
5	180.84	259.12	220.38	240.14
6	189.54	277.31	209.31	225.44

## Sheet: Fig4D
group number	CK	DSS	5-ASA	DGD-D
1	676.664	227.351	303.389	448.551
2	545.326	213.526	400.164	400.164
3	704.314	199.701	344.864	331.039
4	635.189	289.564	413.989	372.514
5	496.939	241.176	427.814	427.814
6	640.373	232.536	365.601	388.067

## Sheet: Fig4E
group number	CK	DSS	5-ASA	DGD-D
1	843.557	864.373	1199.51	1150.59
2	906.005	874.781	1214.08	1156.84
3	942.433	932.025	1294.22	1169.33
4	890.393	932.025	1294.22	1556.51
5	947.637	973.657	1352.51	1406.63
6	1004.88	915.372	1228.65	1287.98
