# Supplementary material for: Dahuang gancao dandelion decoction regulates intestinal flora and inhibits NF-κB/ARA signaling pathway to alleviate ulcerative colitis
Source: Front Immunol. 2026 Jan 29;16:1735021. doi: 10.3389/fimmu.2025.1735021 (PMC12893983; doi:10.3389/fimmu.2025.1735021)
Supplement: Supplementary file 5 [file DataSheet5.zip › Figure-4/figure4F-K(QPCR).xlsx]

## Sheet: Fig4F(IL-1β)
Sample name	CT		Sample name	delta CT	deltadeltaCT	2-deltadeltacrCT	Mean
control1 β-actin	19.9897		control1 IL-1β	8.60379	-0.576112	1.49083	1.02803
control2 β-actin	20.101		control2 IL-1β	9.16562	-0.0142773	1.00995
control3 β-actin	20.4977		control3 IL-1β	9.26815	0.0882479	0.940664
control4 β-actin	20.1577		control4 IL-1β	9.40963	0.229733	0.852793
control5 β-actin	19.8955		control5 IL-1β	8.96518	-0.214718	1.16048
control6 β-actin	19.6247		control6 IL-1β	9.66703	0.487126	0.713445
control1 IL-1β	28.6482		DSS1 IL-1β	6.47865	-2.70125	6.50365	7.0585
control2 IL-1β	29.21		DSS2 IL-1β	6.72174	-2.45816	5.49515
control3 IL-1β	29.3125		DSS3 IL-1β	6.55039	-2.62951	6.18817
control4 IL-1β	29.454		DSS4 IL-1β	5.78612	-3.39378	10.5106
control5 IL-1β	29.0096		DSS5 IL-1β	6.58359	-2.59631	6.04737
control6 IL-1β	29.7114		DSS6 IL-1β	6.25275	-2.92715	7.60606
DSS1 β-actin	23.9632		5-ASA1 IL-1β	7.88667	-1.29323	2.45077	3.58257
DSS2 β-actin	22.0791		5-ASA2 IL-1β	6.84667	-2.33323	5.03933
DSS3 β-actin	22.6292		5-ASA3 IL-1β	7.08667	-2.09323	4.26703
DSS4 β-actin	22.6978		5-ASA4 IL-1β	7.42667	-1.75323	3.37113
DSS5 β-actin	22.8905		5-ASA5 IL-1β	7.87667	-1.30323	2.46781
DSS6 β-actin	22.7887		5-ASA6 IL-1β	7.21667	-1.96323	3.89935
DSS1 IL-1β	29.3201		DGD-D1 IL-1β	7.55251	-1.62738	3.08952	3.68802
DSS2 IL-1β	29.5632		DGD-D2 IL-1β	7.17216	-2.00774	4.02151
DSS3 IL-1β	29.3918		DGD-D3 IL-1β	7.32911	-1.85078	3.60696
DSS4 IL-1β	28.6276		DGD-D4 IL-1β	7.18653	-1.99337	3.98166
DSS5 IL-1β	29.425		DGD-D5 IL-1β	7.73081	-1.44908	2.73035
DSS6 IL-1β	29.0942		DGD-D6 IL-1β	6.94782	-2.23208	4.6981
5-ASA1 β-actin	22.18
5-ASA2 β-actin	21.92
5-ASA3 β-actin	21.68
5-ASA4 β-actin	22.06
5-ASA5 β-actin	22.37
5-ASA6 β-actin	21.93
5-ASA1 IL-1β	29.91
5-ASA2 IL-1β	28.87
5-ASA3 IL-1β	29.11
5-ASA4 IL-1β	29.45
5-ASA5 IL-1β	29.9
5-ASA6 IL-1β	29.24
DGD-D1 β-actin	22.4639
DGD-D2 β-actin	22.3504
DGD-D3 β-actin	22.8507
DGD-D4 β-actin	22.6614
DGD-D5 β-actin	22.0217
DGD-D6 β-actin	23.0875
DGD-D1 IL-1β	30.1251
DGD-D2 IL-1β	29.7448
DGD-D3 IL-1β	29.9017
DGD-D4 IL-1β	29.7592
DGD-D5 IL-1β	30.3034
DGD-D6 IL-1β	29.5204

## Sheet: Fig4G(IL-6)
Sample name	CT		Sample name	delta CT	deltadeltaCT	2-deltadeltacrCT	Mean
control1 β-actin	19.101		control1 IL-6	5.67367	-0.180825	1.13353	1.00612
control2 β-actin	19.3077		control2 IL-6	5.97741	0.122915	0.91833
control3 β-actin	19.0139		control3 IL-6	6.10829	0.253795	0.838687
control4 β-actin	19.6162		control4 IL-6	5.91198	0.0574906	0.960934
control5 β-actin	19.0288		control5 IL-6	5.78423	-0.0702636	1.04991
control6 β-actin	19.1303		control6 IL-6	5.67138	-0.183112	1.13533
control1 IL-6	24.8733		DSS1 IL-6	2.55004	-3.30445	9.87959	9.81543
control2 IL-6	25.1771		DSS2 IL-6	2.61107	-3.24342	9.4704
control3 IL-6	25.308		DSS3 IL-6	2.5505	-3.304	9.87647
control4 IL-6	25.1116		DSS4 IL-6	2.52226	-3.33223	10.0716
control5 IL-6	24.9839		DSS5 IL-6	2.67053	-3.18396	9.08796
control6 IL-6	24.871		DSS6 IL-6	2.46127	-3.39322	10.5065
DSS1 β-actin	23.1947		5-ASA1 IL-6	3.29317	-2.56132	5.90248	7.29772
DSS2 β-actin	23.1208		5-ASA2 IL-6	2.87964	-2.97485	7.86172
DSS3 β-actin	23.151		5-ASA3 IL-6	2.51361	-3.34088	10.1322
DSS4 β-actin	22.8417		5-ASA4 IL-6	2.93361	-2.92088	7.57309
DSS5 β-actin	23.0921		5-ASA5 IL-6	2.95825	-2.89624	7.44481
DSS6 β-actin	23.0112		5-ASA6 IL-6	3.56998	-2.28451	4.87198
DSS1 IL-6	25.6186		DGD-D1 IL-6	3.92094	-1.93356	3.81995	7.12213
DSS2 IL-6	25.6796		DGD-D2 IL-6	3.08043	-2.77406	6.84032
DSS3 IL-6	25.6191		DGD-D3 IL-6	2.97498	-2.87951	7.35898
DSS4 IL-6	25.5908		DGD-D4 IL-6	2.9194	-2.93509	7.64803
DSS5 IL-6	25.7391		DGD-D5 IL-6	2.99244	-2.86205	7.27046
DSS6 IL-6	25.5298		DGD-D6 IL-6	2.56244	-3.29205	9.79501
5-ASA1 β-actin	22.3294
5-ASA2 β-actin	22.901
5-ASA3 β-actin	22.8228
5-ASA4 β-actin	22.1952
5-ASA5 β-actin	23.9743
5-ASA6 β-actin	23.5509
5-ASA1 IL-6	26.2554
5-ASA2 IL-6	25.8419
5-ASA3 IL-6	25.4759
5-ASA4 IL-6	25.8959
5-ASA5 IL-6	25.9205
5-ASA6 IL-6	26.5322
DGD-D1 β-actin	23.8799
DGD-D2 β-actin	23.7436
DGD-D3 β-actin	23.8302
DGD-D4 β-actin	23.8551
DGD-D5 β-actin	23.7749
DGD-D6 β-actin	23.9743
DGD-D1 IL-6	27.7639
DGD-D2 IL-6	26.9234
DGD-D3 IL-6	26.818
DGD-D4 IL-6	26.7624
DGD-D5 IL-6	26.8354
DGD-D5 IL-6	26.4054

## Sheet: Fig4H(IL-17)
Sample name	CT		Sample name	delta CT	deltadeltaCT	2-deltadeltacrCT	Mean
control1 β-actin	19.0139		control1 IL-17	6.86476	-0.159958	1.11725	1.00518
control2 β-actin	19.6162		control2 IL-17	7.25831	0.233591	0.850515
control3 β-actin	19.0288		control3 IL-17	6.84488	-0.179833	1.13275
control4 β-actin	19.1303		control4 IL-17	7.04322	0.0184995	0.987259
control5 β-actin	19.1077		control5 IL-17	6.98637	-0.0383452	1.02694
control6 β-actin	19.101		control6 IL-17	7.15076	0.126045	0.91634
control1 IL-17	26.0311		DSS1 IL-17	3.97231	-3.0524	8.29592	9.36107
control2 IL-17	26.4246		DSS2 IL-17	3.83176	-3.19295	9.14481
control3 IL-17	26.0112		DSS3 IL-17	3.77378	-3.25094	9.51983
control4 IL-17	26.2096		DSS4 IL-17	3.63047	-3.39425	10.514
control5 IL-17	26.1527		DSS5 IL-17	3.85977	-3.16494	8.96898
control6 IL-17	26.3171		DSS6 IL-17	3.74334	-3.28138	9.72284
DSS1 β-actin	22.2947		5-ASA1 IL-17	5.37191	-1.6528	3.14444	3.88655
DSS2 β-actin	22.1208		5-ASA2 IL-17	5.38241	-1.64231	3.12165
DSS3 β-actin	22.191		5-ASA3 IL-17	4.97765	-2.04706	4.13264
DSS4 β-actin	21.8417		5-ASA4 IL-17	4.52666	-2.49805	5.64922
DSS5 β-actin	22.2021		5-ASA5 IL-17	4.90464	-2.12008	4.34717
DSS6 β-actin	22.0512		5-ASA6 IL-17	5.47668	-1.54804	2.92419
DSS1 IL-17	26.0892		DGD-D1 IL-17	5.04888	-1.97584	3.93357	5.12956
DSS2 IL-17	25.9487		DGD-D2 IL-17	5.06185	-1.96287	3.89837
DSS3 IL-17	25.8907		DGD-D3 IL-17	4.60422	-2.4205	5.35356
DSS4 IL-17	25.7474		DGD-D4 IL-17	4.45063	-2.57408	5.95492
DSS5 IL-17	25.9767		DGD-D5 IL-17	4.13498	-2.88974	7.41135
DSS6 IL-17	25.8602		DGD-D5 IL-17	4.94557	-2.07915	4.22558
5-ASA1 β-actin	23.7749
5-ASA2 β-actin	21.9743
5-ASA3 β-actin	24.5907
5-ASA4 β-actin	21.5509
5-ASA5 β-actin	23.3232
5-ASA6 β-actin	21.2333
5-ASA1 IL-17	28.1131
5-ASA2 IL-17	28.1236
5-ASA3 IL-17	27.7189
5-ASA4 IL-17	27.2679
5-ASA5 IL-17	27.6458
5-ASA6 IL-17	28.2179
DGD-D1 β-actin	22.2799
DGD-D2 β-actin	22.3436
DGD-D3 β-actin	22.4302
DGD-D4 β-actin	22.0551
DGD-D5 β-actin	22.3512
DGD-D6 β-actin	22.2763
DGD-D1 IL-17	27.3383
DGD-D2 IL-17	27.3512
DGD-D3 IL-17	26.8936
DGD-D4 IL-17	26.74
DGD-D5 IL-17	26.4244
DGD-D5 IL-17	27.2349

## Sheet: Fig4I(TNF-α)
Sample name	CT		Sample name	delta CT	deltadeltaCT	2-deltadeltacrCT	Mean
control1 β-actin	18.9897		control1 TNF-α	8.16047	-0.592098	1.50744	1.02318
control2 β-actin	19.101		control2 TNF-α	9.02658	0.274006	0.82702
control3 β-actin	19.1077		control3 TNF-α	9.08162	0.329047	0.796062
control4 β-actin	18.9966		control4 TNF-α	8.77471	0.0221408	0.98477
control5 β-actin	18.8884		control5 TNF-α	8.69734	-0.0552365	1.03903
control6 β-actin	18.0756		control6 TNF-α	8.77471	0.0221408	0.98477
control1 TNF-α	27.0203		DSS1 TNF-α	5.2147	-3.53787	11.6146	11.5967
control2 TNF-α	27.8864		DSS2 TNF-α	5.31811	-3.43446	10.8113
control3 TNF-α	27.9414		DSS3 TNF-α	5.26294	-3.48963	11.2327
control4 TNF-α	27.6345		DSS4 TNF-α	5.32008	-3.43249	10.7965
control5 TNF-α	27.5571		DSS5 TNF-α	5.08678	-3.66579	12.6915
control6 TNF-α	27.6345		DSS6 TNF-α	5.11638	-3.6362	12.4338
DSS1 β-actin	21.8184		5-ASA1 TNF-α	6.35642	-2.39615	5.26397	4.21962
DSS2 β-actin	22.4801		5-ASA2 TNF-α	6.60767	-2.14491	4.42263
DSS3 β-actin	22.3525		5-ASA3 TNF-α	6.96492	-1.78765	3.45252
DSS4 β-actin	21.4937		5-ASA4 TNF-α	7.37	-1.38257	2.60733
DSS5 β-actin	22.4221		5-ASA5 TNF-α	5.99833	-2.75424	6.74699
DSS6 β-actin	20.6562		5-ASA6 TNF-α	7.25468	-1.4979	2.82431
DSS1 TNF-α	27.0852		DGD-D1 TNF-α	6.85848	-1.8941	3.71689	5.09829
DSS2 TNF-α	27.1886		DGD-D2 TNF-α	6.31773	-2.43484	5.40704
DSS3 TNF-α	27.1334		DGD-D3 TNF-α	6.32136	-2.43121	5.39345
DSS4 TNF-α	27.1906		DGD-D4 TNF-α	6.99436	-1.75821	3.38279
DSS5 TNF-α	26.9573		DGD-D5 TNF-α	6.64613	-2.10644	4.30628
DSS6 TNF-α	26.9869		DGD-D5 TNF-α	5.68505	-3.06752	8.38331
5-ASA1 β-actin	21.9781
5-ASA2 β-actin	21.1784
5-ASA3 β-actin	22.5375
5-ASA4 β-actin	23.8561
5-ASA5 β-actin	23.8178
5-ASA6 β-actin	23.7888
5-ASA1 TNF-α	29.2159
5-ASA2 TNF-α	29.4671
5-ASA3 TNF-α	29.8244
5-ASA4 TNF-α	30.2294
5-ASA5 TNF-α	28.8578
5-ASA6 TNF-α	30.1141
DGD-D1 β-actin	24.269
DGD-D2 β-actin	23.626
DGD-D3 β-actin	23.4448
DGD-D4 β-actin	24.7781
DGD-D5 β-actin	24.4312
DGD-D6 β-actin	22.9298
DGD-D1 TNF-α	30.7716
DGD-D2 TNF-α	30.2309
DGD-D3 TNF-α	30.2345
DGD-D4 TNF-α	30.9075
DGD-D5 TNF-α	30.5593
DGD-D5 TNF-α	29.5982

## Sheet: Fig4J(IFN-γ）
Sample name	CT		Sample name	delta CT	deltadeltaCT	2-deltadeltacrCT	Mean
control1 β-actin	18.9897		control1 IFN-γ	6.91977	-0.212933	1.15904	1.00672
control2 β-actin	19.101		control2 IFN-γ	6.99091	-0.141794	1.10328
control3 β-actin	18.7964		control3 IFN-γ	7.25156	0.118862	0.920914
control4 β-actin	18.4563		control4 IFN-γ	7.31391	0.181204	0.881967
control5 β-actin	18.4001		control5 IFN-γ	7.3236	0.190899	0.87606
control6 β-actin	18.3659		control6 IFN-γ	6.99646	-0.136238	1.09904
control1 IFN-γ	25.6047		DSS1 IFN-γ	4.76563	-2.36707	5.15891	5.26657
control2 IFN-γ	25.6758		DSS2 IFN-γ	4.91775	-2.21495	4.64266
control3 IFN-γ	25.9365		DSS3 IFN-γ	4.818	-2.3147	4.97502
control4 IFN-γ	25.9988		DSS4 IFN-γ	4.99792	-2.13478	4.39171
control5 IFN-γ	26.0085		DSS5 IFN-γ	4.17097	-2.96173	7.79056
control6 IFN-γ	25.6814		DSS6 IFN-γ	4.91841	-2.21429	4.64054
DSS1 β-actin	18.9409		5-ASA1 IFN-γ	6.12969	-1.00301	2.00418	3.10851
DSS2 β-actin	18.765		5-ASA2 IFN-γ	5.42567	-1.70704	3.26489
DSS3 β-actin	18.5656		5-ASA3 IFN-γ	5.74534	-1.38736	2.616
DSS4 β-actin	19.1297		5-ASA4 IFN-γ	5.63356	-1.49914	2.82674
DSS5 β-actin	19.6071		5-ASA5 IFN-γ	4.74713	-2.38557	5.22549
DSS6 β-actin	19.0227		5-ASA6 IFN-γ	5.69242	-1.44028	2.71373
DSS1 IFN-γ	23.7708		DGD-D1 IFN-γ	5.45144	-1.68126	3.20708	3.22616
DSS2 IFN-γ	23.9229		DGD-D2 IFN-γ	5.72626	-1.40644	2.65082
DSS3 IFN-γ	23.8232		DGD-D3 IFN-γ	5.9656	-1.1671	2.2456
DSS4 IFN-γ	24.0031		DGD-D4 IFN-γ	4.91672	-2.21598	4.64598
DSS5 IFN-γ	23.1761		DGD-D5 IFN-γ	5.18242	-1.95028	3.86449
DSS6 IFN-γ	23.9236		DGD-D5 IFN-γ	5.67695	-1.45575	2.74299
5-ASA1 β-actin	19.1222
5-ASA2 β-actin	20.6946
5-ASA3 β-actin	19.8917
5-ASA4 β-actin	20.274
5-ASA5 β-actin	20.3828
5-ASA6 β-actin	19.553
5-ASA1 IFN-γ	26.116
5-ASA2 IFN-γ	25.412
5-ASA3 IFN-γ	25.7317
5-ASA4 IFN-γ	25.6199
5-ASA5 IFN-γ	24.7335
5-ASA6 IFN-γ	25.6788
DGD-D1 β-actin	20.4468
DGD-D2 β-actin	21.1577
DGD-D3 β-actin	21.1764
DGD-D4 β-actin	20.2939
DGD-D5 β-actin	21.1873
DGD-D6 β-actin	21.7686
DGD-D1 IFN-γ	26.4566
DGD-D2 IFN-γ	26.7314
DGD-D3 IFN-γ	26.9707
DGD-D4 IFN-γ	25.9218
DGD-D5 IFN-γ	26.1875
DGD-D5 IFN-γ	26.6821

## Sheet: Fig4K(MPO）
Sample name	CT		Sample name	delta CT	deltadeltaCT	2-deltadeltacrCT	Mean
control1 β-actin	17.6254		control1 MPO	8.86501	0.0304505	0.979115	1.04219
control2 β-actin	17.8331		control2 MPO	8.98719	0.152633	0.899607
control3 β-actin	17.6088		control3 MPO	8.91465	0.0800931	0.945997
control4 β-actin	17.6749		control4 MPO	8.62299	-0.211565	1.15794
control5 β-actin	17.9671		control5 MPO	8.12298	-0.711573	1.63759
control6 β-actin	17.6313		control6 MPO	9.49452	0.659961	0.632895
control1 MPO	26.5884		DSS1 MPO	5.13195	-3.70261	13.0196	15.2897
control2 MPO	26.7106		DSS2 MPO	5.04135	-3.79321	13.8634
control3 MPO	26.6381		DSS3 MPO	4.7033	-4.13125	17.5239
control4 MPO	26.3464		DSS4 MPO	4.72375	-4.11081	17.2774
control5 MPO	25.8464		DSS5 MPO	5.09344	-3.74112	13.3718
control6 MPO	27.2179		DSS6 MPO	4.77434	-4.06021	16.6819
DSS1 β-actin	20.2679		5-ASA1 MPO	6.17207	-2.66249	6.33125	9.46137
DSS2 β-actin	21.073		5-ASA2 MPO	5.87637	-2.95818	7.77146
DSS3 β-actin	20.043		5-ASA3 MPO	5.91712	-2.91744	7.55504
DSS4 β-actin	22.1443		5-ASA4 MPO	5.93282	-2.90173	7.47324
DSS5 β-actin	21.9437		5-ASA5 MPO	5.13595	-3.69861	12.9835
DSS6 β-actin	21.5688		5-ASA6 MPO	4.96137	-3.87319	14.6537
DSS1 MPO	26.3054		DGD-D1 MPO	6.09116	-2.74339	6.69644	7.10122
DSS2 MPO	26.2148		DGD-D2 MPO	7.18439	-1.65017	3.13871
DSS3 MPO	25.8768		DGD-D3 MPO	5.30051	-3.53404	11.5838
DSS4 MPO	25.8972		DGD-D4 MPO	5.90872	-2.92584	7.59915
DSS5 MPO	26.2669		DGD-D5 MPO	6.17065	-2.66391	6.33749
DSS6 MPO	25.9478		DGD-D5 MPO	5.97624	-2.85831	7.25167
5-ASA1 β-actin	22.8339
5-ASA2 β-actin	22.8382
5-ASA3 β-actin	22.7364
5-ASA4 β-actin	22.5252
5-ASA5 β-actin	22.6668
5-ASA6 β-actin	22.4491
5-ASA1 MPO	28.847
5-ASA2 MPO	28.5513
5-ASA3 MPO	28.592
5-ASA4 MPO	28.6077
5-ASA5 MPO	27.8109
5-ASA6 MPO	27.6363
DGD-D1 β-actin	21.8918
DGD-D2 β-actin	21.782
DGD-D3 β-actin	21.7973
DGD-D4 β-actin	22.0259
DGD-D5 β-actin	21.319
DGD-D6 β-actin	21.4187
DGD-D1 MPO	27.797
DGD-D2 MPO	28.8902
DGD-D3 MPO	27.0063
DGD-D4 MPO	27.6145
DGD-D5 MPO	27.8765
DGD-D5 MPO	27.6821
