# Supplementary material for: Dahuang gancao dandelion decoction regulates intestinal flora and inhibits NF-κB/ARA signaling pathway to alleviate ulcerative colitis
Source: Front Immunol. 2026 Jan 29;16:1735021. doi: 10.3389/fimmu.2025.1735021 (PMC12893983; doi:10.3389/fimmu.2025.1735021)
Supplement: Supplementary file 6 [file DataSheet6.zip]

Archive with 43 entries (35 files):
- Figure-6/
- Figure-6/fig6-A(IF Original image)/
- Figure-6/fig6-A(IF Original image)/DAPI/
- Figure-6/fig6-A(IF Original image)/DAPI/B2 结肠 OCCLUDIN(CY3)+ZO-1(488)+MUC2(CY5)_7.7x.jpg
- Figure-6/fig6-A(IF Original image)/DAPI/DSS-6结肠  ZO-1(488)+OCCLUDIN(CY3)+MUC2(CY5)_9.0x.jpg
- Figure-6/fig6-A(IF Original image)/DAPI/H-J-5  ZO-1(488)+OCCLUDIN(CY3)+MUC2(CY5)_6.5x.jpg
- Figure-6/fig6-A(IF Original image)/DAPI/Y1-J-5  ZO-1(488)+OCCLUDIN(CY3)+MUC2(CY5)_7.2x.jpg
- Figure-6/fig6-A(IF Original image)/mergy/
- Figure-6/fig6-A(IF Original image)/mergy/B2 结肠 OCCLUDIN(CY3)+ZO-1(488)+MUC2(CY5)_8.1x.jpg
- Figure-6/fig6-A(IF Original image)/mergy/DSS-6结肠  ZO-1(488)+OCCLUDIN(CY3)+MUC2(CY5)_8.8x.jpg
- Figure-6/fig6-A(IF Original image)/mergy/H-J-5  ZO-1(488)+OCCLUDIN(CY3)+MUC2(CY5)_6.5x.jpg
- Figure-6/fig6-A(IF Original image)/mergy/Y1-J-5  ZO-1(488)+OCCLUDIN(CY3)+MUC2(CY5)_7.2x.jpg
- Figure-6/fig6-A(IF Original image)/muc2/
- Figure-6/fig6-A(IF Original image)/muc2/B2 结肠 OCCLUDIN(CY3)+ZO-1(488)+MUC2(CY5)_8.1x.jpg
- Figure-6/fig6-A(IF Original image)/muc2/DSS-6结肠  ZO-1(488)+OCCLUDIN(CY3)+MUC2(CY5)_8.8x.jpg
- Figure-6/fig6-A(IF Original image)/muc2/H-J-5  ZO-1(488)+OCCLUDIN(CY3)+MUC2(CY5)_6.5x.jpg
- Figure-6/fig6-A(IF Original image)/muc2/Y1-J-5  ZO-1(488)+OCCLUDIN(CY3)+MUC2(CY5)_7.2x.jpg
- Figure-6/fig6-A(IF Original image)/occludin/
- Figure-6/fig6-A(IF Original image)/occludin/B2 结肠 OCCLUDIN(CY3)+ZO-1(488)+MUC2(CY5)_8.0x.jpg
- Figure-6/fig6-A(IF Original image)/occludin/DSS-6结肠  ZO-1(488)+OCCLUDIN(CY3)+MUC2(CY5)_8.8x.jpg
- Figure-6/fig6-A(IF Original image)/occludin/H-J-5  ZO-1(488)+OCCLUDIN(CY3)+MUC2(CY5)_6.5x.jpg
- Figure-6/fig6-A(IF Original image)/occludin/Y1-J-5  ZO-1(488)+OCCLUDIN(CY3)+MUC2(CY5)_7.2x.jpg
- Figure-6/fig6-A(IF Original image)/zo-1/
- Figure-6/fig6-A(IF Original image)/zo-1/B2 结肠 OCCLUDIN(CY3)+ZO-1(488)+MUC2(CY5)_8.1x.jpg
- Figure-6/fig6-A(IF Original image)/zo-1/DSS-6结肠  ZO-1(488)+OCCLUDIN(CY3)+MUC2(CY5)_9.0x.jpg
- Figure-6/fig6-A(IF Original image)/zo-1/H-J-5  ZO-1(488)+OCCLUDIN(CY3)+MUC2(CY5)_6.5x.jpg
- Figure-6/fig6-A(IF Original image)/zo-1/Y1-J-5  ZO-1(488)+OCCLUDIN(CY3)+MUC2(CY5)_7.2x.jpg
- Figure-6/fig6-E(IHC Original image)/
- Figure-6/fig6-E(IHC Original image)/5-ASA-MUC2_viewcapture.png
- Figure-6/fig6-E(IHC Original image)/5-ASA-occludin_viewcapture.png
- Figure-6/fig6-E(IHC Original image)/5-ASA-ZO-1_viewcapture.png
- Figure-6/fig6-E(IHC Original image)/control-MUC2_viewcapture.png
- Figure-6/fig6-E(IHC Original image)/control-occludin_viewcapture.png
- Figure-6/fig6-E(IHC Original image)/control-ZO-1_viewcapture.png
- Figure-6/fig6-E(IHC Original image)/DGD-D-MUC2_viewcapture.png
- Figure-6/fig6-E(IHC Original image)/DGD-D-occludin_viewcapture.png
- Figure-6/fig6-E(IHC Original image)/DGD-D-ZO-1_viewcapture.png
- Figure-6/fig6-E(IHC Original image)/DSS-MUC2_viewcapture.png
- Figure-6/fig6-E(IHC Original image)/DSS-occludin_viewcapture.png
- Figure-6/fig6-E(IHC Original image)/DSS-ZO1_viewcapture.png
- Figure-6/Fig6B-D(IF).xlsx
- Figure-6/Fig6F-H(IHC).xlsx
- Figure-6/figure6I-K(QPCR).xlsx
