# Supplementary material for: Dahuang gancao dandelion decoction regulates intestinal flora and inhibits NF-κB/ARA signaling pathway to alleviate ulcerative colitis
Source: Front Immunol. 2026 Jan 29;16:1735021. doi: 10.3389/fimmu.2025.1735021 (PMC12893983; doi:10.3389/fimmu.2025.1735021)
Supplement: Supplementary file 6 [file DataSheet6.zip › Figure-6/Fig6B-D(IF).xlsx]

## Sheet: Fig6B
group number	CK	DSS	5-ASA	DGD-D
1	6.786	1.054	3.677	3.085
2	6.485	1.429	5.574	5.007
3	7.313	1.51	3.682	4.013
4	8.994	0.568	5.891	4.263
5	6.92	0.503	4.683	4.845
6	4.107	0.82	3.969	5.625

## Sheet: Fig6C
group number	CK	DSS	5-ASA	DGD-D
1	10.22	0.199	2.256	2.581
2	8.315	0.234	1.845	1.641
3	6.686	0.199	3.461	3.479
4	7.599	0.256	2.127	3.295
5	9.167	1.183	2.473	3.609
6	5.878	0.818	1.972	1.854

## Sheet: Fig6D
group number	CK	DSS	5-ASA	DGD-D
1	44.638	3.8	28.312	26.615
2	51.12	7.6	34.834	30.793
3	55.58	5.012	22.308	24.14
4	55.377	4.43	30.036	30.506
5	41.872	2.841	25.91	22.531
6	42.933	4.25	35.574	26.611
