# Supplementary material for: Dahuang gancao dandelion decoction regulates intestinal flora and inhibits NF-κB/ARA signaling pathway to alleviate ulcerative colitis
Source: Front Immunol. 2026 Jan 29;16:1735021. doi: 10.3389/fimmu.2025.1735021 (PMC12893983; doi:10.3389/fimmu.2025.1735021)
Supplement: Supplementary file 6 [file DataSheet6.zip › Figure-6/Fig6F-H(IHC).xlsx]

## Sheet: Fig6F
group number	CK	DSS	5-ASA	DGD-D
1	13.428	1.3	7.022	6.179
2	14.778	1.595	6.605	7.106
3	13.154	0.939	9.866	8.637
4	11.882	1.581	9.607	10.407
5	14.369	2.3	6.281	8.162
6	15.439	1.565	9.126	6.676

## Sheet: Fig6I
group number	CK	DSS	5-ASA	DGD-D
1	10.967	2.583	7.548	6.976
2	8.554	3.625	9.3	9.639
3	13.145	1.89	9.038	12.534
4	16.328	1.525	9.115	7.763
5	11.956	3.18	6.247	7.851
6	10.065	1.261	9.413	5.557

## Sheet: Fig6G
group number	CK	DSS	5-ASA	DGD-D
1	16.856	1.88	13.426	11.08
2	16.138	1.052	12.081	13.08
3	20.308	1.636	14.776	14.311
4	23.708	2.349	18.534	18.667
5	21.853	3.855	18.089	19.48
6	17.473	4.675	9.882	10.546
