# Supplementary material for: Dahuang gancao dandelion decoction regulates intestinal flora and inhibits NF-κB/ARA signaling pathway to alleviate ulcerative colitis
Source: Front Immunol. 2026 Jan 29;16:1735021. doi: 10.3389/fimmu.2025.1735021 (PMC12893983; doi:10.3389/fimmu.2025.1735021)
Supplement: Supplementary file 6 [file DataSheet6.zip › Figure-6/figure6I-K(QPCR).xlsx]

## Sheet: Fig4I (ZO-1）
Sample name	CT		Sample name	delta CT	deltadeltaCT	2-deltadeltacrCT	Mean
control1 β-actin	17.5735		control1 ZO-1	2.14643	-0.0416946	1.02932	1.00067
control2 β-actin	17.3661		control2 ZO-1	2.17183	-0.0162888	1.01135
control3 β-actin	17.4143		control3 ZO-1	2.26849	0.0803642	0.945819
control4 β-actin	17.4297		control4 ZO-1	2.18283	-0.00529289	1.00368
control5 β-actin	17.3555		control5 ZO-1	2.24376	0.0556393	0.962168
control6 β-actin	17.2135		control6 ZO-1	2.1154	-0.0727272	1.0517
control1 ZO-1	19.5385		DSS1 ZO-1	3.47887	1.29074	0.408741	0.42853
control2 ZO-1	19.5639		DSS2 ZO-1	3.35049	1.16236	0.44678
control3 ZO-1	19.6606		DSS3 ZO-1	3.84069	1.65256	0.318075
control4 ZO-1	19.5749		DSS4 ZO-1	3.12596	0.937835	0.522016
control5 ZO-1	19.6359		DSS5 ZO-1	3.6541	1.46597	0.361991
control6 ZO-1	19.5075		DSS6 ZO-1	3.14947	0.961351	0.513576
DSS1 β-actin	24.3159		5-ASA1 IL-6	2.73142	0.543298	0.6862	0.791212
DSS2 β-actin	24.1004		5-ASA2 IL-6	2.30083	0.112704	0.924853
DSS3 β-actin	24.1588		5-ASA3 IL-6	2.65494	0.466815	0.72356
DSS4 β-actin	24.7923		5-ASA4 IL-6	2.47451	0.286383	0.819955
DSS5 β-actin	22.7354		5-ASA5 IL-6	2.46471	0.276587	0.825542
DSS6 β-actin	24.8333		5-ASA6 IL-6	2.57052	0.382401	0.76716
DSS1 ZO-1	27.6349		DGD-D1 ZO-1	2.59412	0.406001	0.754713	0.780075
DSS2 ZO-1	27.5065		DGD-D2 ZO-1	2.84701	0.658882	0.633369
DSS3 ZO-1	27.9967		DGD-D3 ZO-1	2.2951	0.106972	0.928535
DSS4 ZO-1	27.282		DGD-D4 ZO-1	2.51529	0.327168	0.7971
DSS5 ZO-1	27.8101		DGD-D5 ZO-1	2.61187	0.423751	0.745484
DSS6 ZO-1	27.3055		DGD-D5 ZO-1	2.47223	0.284106	0.82125
5-ASA1 β-actin	22.5131
5-ASA2 β-actin	22.35
5-ASA3 β-actin	22.4135
5-ASA4 β-actin	22.4108
5-ASA5 β-actin	22.9446
5-ASA6 β-actin	22.3478
5-ASA1 ZO-1	25.2447
5-ASA2 ZO-1	24.8141
5-ASA3 ZO-1	25.1682
5-ASA4 ZO-1	24.9878
5-ASA5 ZO-1	24.978
5-ASA6 ZO-1	25.0838
DGD-D1 β-actin	22.5913
DGD-D2 β-actin	22.6711
DGD-D3 β-actin	22.731
DGD-D4 β-actin	22.7727
DGD-D5 β-actin	22.6644
DGD-D6 β-actin	22.7249
DGD-D1 ZO-1	25.2867
DGD-D2 ZO-1	25.5396
DGD-D3 ZO-1	24.9877
DGD-D4 ZO-1	25.2079
DGD-D5 ZO-1	25.3044
DGD-D5 ZO-1	25.1648

## Sheet: Fig4J (Occludin）
Sample name	CT		Sample name	delta CT	deltadeltaCT	2-deltadeltacrCT	Mean
control1 β-actin	17.4165		control1 Occludin	3.63931	0.214632	0.861766	1.00921
control2 β-actin	17.6595		control2 Occludin	3.37847	-0.0462033	1.03254
control3 β-actin	17.5145		control3 Occludin	3.2013	-0.223373	1.16746
control4 β-actin	17.6001		control4 Occludin	3.73794	0.313259	0.804821
control5 β-actin	17.5302		control5 Occludin	3.24455	-0.18013	1.13299
control6 β-actin	17.5914		control6 Occludin	3.34649	-0.0781857	1.05569
control1 Occludin	21.1913		DSS1 Occludin	5.54015	2.11547	0.23077	0.326964
control2 Occludin	20.9305		DSS2 Occludin	4.9709	1.54622	0.342406
control3 Occludin	20.7533		DSS3 Occludin	4.87357	1.4489	0.366301
control4 Occludin	21.29		DSS4 Occludin	4.83281	1.40813	0.376799
control5 Occludin	20.7966		DSS5 Occludin	4.91712	1.49244	0.355411
control6 Occludin	20.8985		DSS6 Occludin	5.21007	1.7854	0.290096
DSS1 β-actin	22.0718		5-ASA1 IL-6	4.75342	1.32874	0.398116	0.627472
DSS2 β-actin	22.5572		5-ASA2 IL-6	4.0092	0.584525	0.666869
DSS3 β-actin	22.6192		5-ASA3 IL-6	4.6478	1.22312	0.428356
DSS4 β-actin	23.0028		5-ASA4 IL-6	3.66512	0.240447	0.846483
DSS5 β-actin	22.7644		5-ASA5 IL-6	3.90541	0.480729	0.716615
DSS6 β-actin	22.3377		5-ASA6 IL-6	3.92205	0.497376	0.708394
DSS1 Occludin	28.099		DGD-D1 Occludin	4.00771	0.583034	0.667558	0.663371
DSS2 Occludin	27.5297		DGD-D2 Occludin	4.07727	0.652589	0.636138
DSS3 Occludin	27.4324		DGD-D3 Occludin	3.73868	0.314005	0.804406
DSS4 Occludin	27.3917		DGD-D4 Occludin	4.40574	0.98106	0.506607
DSS5 Occludin	27.476		DGD-D5 Occludin	4.01328	0.588607	0.664985
DSS6 Occludin	27.7689		DGD-D5 Occludin	3.93815	0.513475	0.700533
5-ASA1 β-actin	23.2308
5-ASA2 β-actin	23.0707
5-ASA3 β-actin	23.1345
5-ASA4 β-actin	23.4507
5-ASA5 β-actin	23.1454
5-ASA6 β-actin	23.2186
5-ASA1 Occludin	27.9619
5-ASA2 Occludin	27.2177
5-ASA3 Occludin	27.8562
5-ASA4 Occludin	26.8736
5-ASA5 Occludin	27.1139
5-ASA6 Occludin	27.1305
DGD-D1 β-actin	21.3913
DGD-D2 β-actin	21.4711
DGD-D3 β-actin	21.531
DGD-D4 β-actin	21.5727
DGD-D5 β-actin	21.4644
DGD-D6 β-actin	21.5249
DGD-D1 Occludin	25.5003
DGD-D2 Occludin	25.5698
DGD-D3 Occludin	25.2312
DGD-D4 Occludin	25.8983
DGD-D5 Occludin	25.5058
DGD-D5 Occludin	25.4307

## Sheet: Fig4K (MUC2）
Sample name	CT		Sample name	delta CT	deltadeltaCT	2-deltadeltacrCT	Mean
control1 β-actin	17.6074		control1 MUC2	1.38621	0.500163	0.707027	1.01165
control2 β-actin	17.5622		control2 MUC2	0.800812	-0.0852305	1.06086
control3 β-actin	17.5847		control3 MUC2	0.820784	-0.0652587	1.04627
control4 β-actin	17.5968		control4 MUC2	0.778975	-0.107068	1.07704
control5 β-actin	17.5847		control5 MUC2	0.685628	-0.200415	1.14903
control6 β-actin	17.5812		control6 MUC2	0.843852	-0.0421912	1.02968
control1 MUC2	18.9724		DSS1 MUC2	3.18148	2.29544	0.203706	0.215937
control2 MUC2	18.387		DSS2 MUC2	3.09284	2.2068	0.216615
control3 MUC2	18.407		DSS3 MUC2	2.94342	2.05737	0.240253
control4 MUC2	18.3651		DSS4 MUC2	3.25699	2.37095	0.193318
control5 MUC2	18.2718		DSS5 MUC2	3.07149	2.18544	0.219845
control6 MUC2	18.43		DSS6 MUC2	3.05813	2.17209	0.221889
DSS1 β-actin	23.6242		5-ASA1 MUC2	2.27053	1.38449	0.383025	0.613175
DSS2 β-actin	23.5529		5-ASA2 MUC2	1.66833	0.782284	0.581446
DSS3 β-actin	23.8413		5-ASA3 MUC2	1.09995	0.213902	0.862202
DSS4 β-actin	24.0183		5-ASA4 MUC2	1.22467	0.338628	0.790793
DSS5 β-actin	23.8681		5-ASA5 MUC2	1.72492	0.838881	0.559077
DSS6 β-actin	23.6281		5-ASA6 MUC2	1.87884	0.992792	0.502504
DSS1 MUC2	26.9632		DGD-D1 MUC2	1.74986	0.86382	0.549496	0.578724
DSS2 MUC2	26.8746		DGD-D2 MUC2	1.20908	0.323034	0.799387
DSS3 MUC2	26.7252		DGD-D3 MUC2	1.9575	1.07146	0.475839
DSS4 MUC2	27.0387		DGD-D4 MUC2	1.27124	0.385194	0.765676
DSS5 MUC2	26.8532		DGD-D5 MUC2	1.88738	1.00134	0.499537
DSS6 MUC2	26.8399		DGD-D5 MUC2	2.27285	1.38681	0.38241
5-ASA1 β-actin	24.8863
5-ASA2 β-actin	24.9327
5-ASA3 β-actin	24.958
5-ASA4 β-actin	24.9438
5-ASA5 β-actin	24.9257
5-ASA6 β-actin	24.9448
5-ASA1 MUC2	27.2024
5-ASA2 MUC2	26.6002
5-ASA3 MUC2	26.0318
5-ASA4 MUC2	26.1565
5-ASA5 MUC2	26.6568
5-ASA6 MUC2	26.8107
DGD-D1 β-actin	22.9382
DGD-D2 β-actin	22.8356
DGD-D3 β-actin	22.8743
DGD-D4 β-actin	22.85
DGD-D5 β-actin	22.8827
DGD-D6 β-actin	22.8533
DGD-D1 MUC2	24.6222
DGD-D2 MUC2	24.0814
DGD-D3 MUC2	24.8299
DGD-D4 MUC2	24.1436
DGD-D5 MUC2	24.7597
DGD-D5 MUC2	25.1452
