# Supplementary material for: Dahuang gancao dandelion decoction regulates intestinal flora and inhibits NF-κB/ARA signaling pathway to alleviate ulcerative colitis
Source: Front Immunol. 2026 Jan 29;16:1735021. doi: 10.3389/fimmu.2025.1735021 (PMC12893983; doi:10.3389/fimmu.2025.1735021)
Supplement: Supplementary file 7 [file DataSheet7.zip]

Archive with 8 entries (7 files):
- Figure-7/
- Figure-7/Fig7A-(α-Diversity indices).xlsx
- Figure-7/Fig7B-(PCoA).xlsx
- Figure-7/Fig7C-F(Phylum).xlsx
- Figure-7/Fig7G-H(Family).xlsx
- Figure-7/Fig7I-J(LEfSe).xlsx
- Figure-7/Fig7K-DSS_vs_DGD-D_fitFeatureModel.xlsx
- Figure-7/~$Fig7C-F(Phylum).xlsx
