# Supplementary material for: Dahuang gancao dandelion decoction regulates intestinal flora and inhibits NF-κB/ARA signaling pathway to alleviate ulcerative colitis
Source: Front Immunol. 2026 Jan 29;16:1735021. doi: 10.3389/fimmu.2025.1735021 (PMC12893983; doi:10.3389/fimmu.2025.1735021)
Supplement: Supplementary file 7 [file DataSheet7.zip › Figure-7/Fig7A-(α-Diversity indices).xlsx]

## Sheet: Fig7A-Chao1
group number	CK	DSS	DGD-D
1	876.635	640.902	824.826
2	723.35	661.608	751.231
3	790.605	578.337	1268.52
4	826.598	632.125	801.759
5	750.68	933.105	825.478
6	544.445	514.32	1158.82

## Sheet: Fig7A-Pielou_e
group number	CK	DSS	DGD-D
1	0.617432	0.565712	0.692179
2	0.627641	0.569547	0.697925
3	0.651644	0.576014	0.659811
4	0.634327	0.56517	0.685303
5	0.624149	0.570367	0.68706
6	0.627945	0.582846	0.650035

## Sheet: Fig7A-Shannon
group number	CK	DSS	DGD-D
1	6.03343	5.27238	6.68668
2	5.95256	5.31541	6.65422
3	6.26729	5.27154	6.62851
4	6.14095	5.23849	6.57143
5	5.95482	5.61634	6.61729
6	5.6994	5.22967	6.58497

## Sheet: Fig7A-Simpson
group number	CK	DSS	DGD-D
1	0.935807	0.907553	0.975907
2	0.941634	0.91417	0.976063
3	0.95538	0.914835	0.975224
4	0.948018	0.910276	0.974925
5	0.940048	0.918815	0.975416
6	0.937171	0.91209	0.963168
