# Supplementary material for: Dahuang gancao dandelion decoction regulates intestinal flora and inhibits NF-κB/ARA signaling pathway to alleviate ulcerative colitis
Source: Front Immunol. 2026 Jan 29;16:1735021. doi: 10.3389/fimmu.2025.1735021 (PMC12893983; doi:10.3389/fimmu.2025.1735021)
Supplement: Supplementary file 7 [file DataSheet7.zip › Figure-7/Fig7B-(PCoA).xlsx]

## Sheet: Fig7B-PCOA
ID	PC1	PC2	PC3	PC4	PC5	PC6	PC7	PC8	PC9	PC10	PC11	PC12	PC13	PC14	PC15	PC16	PC17	PC18
CK1	-0.30906	0.0112044	0.00437154	-0.0123141	0.00227525	0.00111934	-0.000242521	-0.000306676	0.000632318	-6.36565e-07	0.000423015	-0.000117673	0.00044509	-7.92849e-05	0.000125415	0.00041954	0.00013241	1.31209e-17
CK2	-0.270781	0.0103916	0.000386868	0.00213392	0.000582832	0.00206956	0.00028986	3.75095e-05	-0.000859877	-0.000751354	0.000470943	0.000206147	-0.000105925	0.000608888	-0.000326337	-2.3279e-05	-0.000244084	1.04521e-17
CK3	-0.188205	-0.00306911	-0.0073395	0.0192522	-0.00376705	-0.000891855	-0.000593834	8.55301e-05	-6.75665e-05	0.000299283	0.000197604	-5.4819e-05	0.000353124	-0.000124799	-1.30781e-05	0.000230514	0.000119274	9.07895e-18
CK4	-0.229818	-0.00250384	-0.000182992	0.00320531	0.000927806	0.00215529	4.60332e-05	0.00144848	0.00165197	0.000309184	-0.000327522	9.8715e-05	-0.000452164	-5.79963e-05	0.000283025	-0.000148227	-0.00015186	-8.99577e-18
CK5	-0.271537	0.00457858	0.00113355	-0.00337563	-0.000519454	0.000517462	7.62431e-05	-0.000328732	-0.000625455	0.000227776	-0.000479491	-0.000132779	0.000534008	-0.000262025	-0.000102042	-0.000567901	8.88237e-05	1.32913e-17
CK6	-0.273861	0.00757115	-0.000767546	-0.00348515	-0.000571556	-0.00509185	0.000431433	-0.000698899	-0.000612648	-1.77955e-05	-0.000286159	8.5066e-06	-0.000774487	-0.000107841	5.98548e-05	7.53299e-05	5.01967e-05	-3.21012e-17
DSS1	0.118281	-0.092562	0.00543844	-0.00653944	-0.00609652	-0.00191442	-0.000469422	0.000261386	0.000307607	0.00120272	7.65534e-05	0.000128968	0.000177014	0.000404099	-0.000109794	3.06266e-06	-0.000150539	-2.45047e-17
DSS2	0.121406	-0.0780588	0.00369976	0.00299583	0.00519928	-0.00288363	-0.00043285	0.000572259	0.000658103	-0.000442214	0.00049568	0.000237817	7.33141e-05	0.000297874	-3.00667e-05	-0.000221032	0.000343114	-4.7252e-17
DSS3	0.112979	-0.081452	0.00584091	0.00134782	0.00218954	0.002998	0.000779147	0.000327862	-0.000669897	0.000759607	0.000314272	-0.000385208	-0.000472254	-0.00032798	-0.000395379	8.059e-05	0.000142328	-1.56545e-17
DSS4	0.115838	-0.0847212	0.00522787	-0.000243355	-0.000649112	0.00134459	0.000284832	0.000613369	-0.000858152	-0.000570496	-0.00108998	0.00068824	0.000137133	-8.49723e-05	0.000129313	0.000226451	7.15202e-05	-2.20476e-17
DSS5	0.11689	-0.0837759	0.00261253	0.0022914	-0.00305264	0.00178583	-0.000572092	-0.00220075	0.00109592	-0.000781612	-0.00024925	-0.000346486	-0.000175169	4.47674e-05	1.51061e-05	-5.22096e-05	5.05482e-06	-3.16395e-17
DSS6	0.122924	-0.07897	0.004017	0.00253374	0.00340067	-0.00185178	0.000178543	8.32985e-05	-0.000610722	-0.000264696	0.000450595	-0.000332684	0.000257042	-0.000323936	0.000358981	-1.83309e-05	-0.000410264	-2.02921e-17
JWK1	0.135618	0.111201	-0.000157982	0.00445196	0.00574267	0.000730466	0.000267482	-0.00159213	-7.12727e-05	0.0010616	-0.000256163	0.000412822	4.11828e-05	0.000212787	0.00013034	1.84588e-05	-5.32239e-05	1.56143e-17
JWK2	0.141758	0.107097	0.00119841	-0.00233821	-0.00177616	-0.000740765	-0.00102044	2.42046e-06	0.000626659	-0.000381995	0.00044551	0.000639805	-2.67242e-05	-0.000577095	-0.000388587	-2.98961e-05	-0.000123647	-3.78164e-17
JWK3	0.141216	0.109842	0.0031303	-0.00219502	-0.00307796	0.00163307	-0.00251608	0.000473641	-0.0010022	-9.10736e-05	0.000366986	-0.000212325	-0.000251794	0.000124657	0.000423452	-8.68435e-05	0.000150261	-1.35026e-17
JWK4	0.150676	0.0893436	4.15208e-05	-0.000662207	-0.00379224	1.7071e-05	0.00420138	0.000236344	0.000195766	-0.000271029	0.00031526	-9.04757e-05	8.88573e-05	5.95032e-05	0.000165936	-3.96731e-05	9.66123e-05	-3.8162e-17
JWK5	0.138856	0.109018	0.000813892	5.72132e-06	0.00205123	-0.00166767	-0.000533433	0.000861592	0.000331362	-0.000281442	-0.000897358	-0.000745405	0.000162869	0.000187356	-0.00032697	0.000136796	-6.60094e-05	-1.63551e-17
JWK6	0.126824	-0.0551349	-0.0294646	-0.00706479	0.000933418	0.000671296	-0.000174293	0.000123486	-0.000121917	-5.83078e-06	2.95093e-05	-3.16478e-06	-1.11187e-05	5.99919e-06	8.28893e-07	-3.3509e-06	3.2629e-08	-9.16101e-17
Proportion of Variance	0.85476	0.14227	0.00153	0.001	0.00025	0.0001	4e-05	2e-05	1e-05	1e-05	1e-05	0	0	0	0	0	0	0
