# Supplementary material for: Dahuang gancao dandelion decoction regulates intestinal flora and inhibits NF-κB/ARA signaling pathway to alleviate ulcerative colitis
Source: Front Immunol. 2026 Jan 29;16:1735021. doi: 10.3389/fimmu.2025.1735021 (PMC12893983; doi:10.3389/fimmu.2025.1735021)
Supplement: Supplementary file 7 [file DataSheet7.zip › Figure-7/Fig7C-F(Phylum).xlsx]

## Sheet: Fig7C-Phylum
Taxon	CK（%）	DSS（%）	DGD-D（%）
Firmicutes	78.4616	50.6582	69.6307
Bacteroidetes	8.42669	33.1477	15.7983
Proteobacteria	8.48197	13.3376	11.3308
TM7	2.38803	1.22948	1.70719
Actinobacteria	1.74813	0.710047	1.08658
Verrucomicrobia	0.131683	0.476146	0.0993491
Tenericutes	0.150979	0.094134	0.122817
u_Bacteria	0.102217	0.0328556	0.0250329
Acidobacteria	0.00625821	0.086572	0.0638859
u_Bacteria	0.0677973	0.0135595	0.0237291
Cyanobacteria	0.0213822	0.0524125	0.0182531
Chloroflexi	0.00104304	0.0409391	0.0318126
Gemmatimonadetes	0.00651897	0.0255544	0.0252936
Deferribacteres	0.000521518	0.0284227	0.00130379
Nitrospirae	0.000521518	0.0182531	0.00730125
Planctomycetes	0	0.0112126	0.00417214
AD3	0	0.00782277	0.00391138
WS3	0	0.00286835	0.00365062
GAL15	0.000521518	0.00391138	0.00182531
Other	0.00417214	0.0224253	0.014081

## Sheet: Fig7D-Firmicutes
group number	CK	DSS	DGD-D
1	78.1588	48.11	70.8164
2	77.8882	46.5799	69.4177
3	76.394	47.0336	69.2377
4	77.8193	49.9812	69.6445
5	78.2918	47.7674	68.9499
6	82.2173	64.4768	69.7181

## Sheet: Fig7E-Bacteroidetes
group number	CK	DSS	DGD-D
1	8.72551	35.1993	15.7785
2	8.70518	36.9125	15.5345
3	9.32474	36.609	16.0273
4	8.50335	34.7049	15.9475
5	8.94455	36.0098	15.8067
6	6.35678	19.4505	15.6956

## Sheet: Fig7AF-Proteobacteria 
group number	CK	DSS	DGD-D
1	8.2452	14.1545	10.1352
2	8.7881	13.9433	11.6278
3	8.95863	13.8573	11.5793
4	8.65824	13.0061	11.2945
5	8.27805	13.9136	11.742
6	7.96358	11.1506	11.6059
