# Supplementary material for: Dahuang gancao dandelion decoction regulates intestinal flora and inhibits NF-κB/ARA signaling pathway to alleviate ulcerative colitis
Source: Front Immunol. 2026 Jan 29;16:1735021. doi: 10.3389/fimmu.2025.1735021 (PMC12893983; doi:10.3389/fimmu.2025.1735021)
Supplement: Supplementary file 7 [file DataSheet7.zip › Figure-7/Fig7G-H(Family).xlsx]

## Sheet: Fig7G-family
Taxon	CK（%）	DSS（%）	DGD-D（%）
U_Clostridiales	14.1709	31.6765	14.1368
Erysipelotrichaceae	38.9412	12.4252	4.76563
S24-7	8.1555	12.9271	18.5874
Desulfovibrionaceae	8.33359	7.70073	10.0616
Lachnospiraceae	9.31457	6.9873	9.65147
U_Clostridiales	6.30698	9.5722	6.29159
Bacteroidaceae	0.0192962	2.39351	11.1959
Turicibacteraceae	1.61592	3.20551	5.60501
Ruminococcaceae	1.127	1.41696	3.95102
Clostridiaceae	0.39166	2.49077	3.36562
Lactobacillaceae	5.54034	0.164278	0.124904
F16	2.38803	1.70719	1.22635
Enterobacteriaceae	0.0161671	1.91919	2.24931
Coriobacteriaceae	1.42766	1.00236	0.503265
Peptostreptococcaceae	0.0625821	0.415389	1.71188
Porphyromonadaceae	0.0844859	0.190093	1.68998
Alcaligenaceae	0.0547594	0.910049	0.379404
Streptococcaceae	0.387749	0.475885	0.26441
[Mogibacteriaceae]	0.204696	0.342637	0.443812
[Paraprevotellaceae]	0.00730125	0.05841	0.850856
Verrucomicrobiaceae	0.130901	0.0954378	0.461804
Rikenellaceae	0.0174708	0.0482404	0.609394
Bifidobacteriaceae	0.315779	0.0179924	0.159584
Dehalobacteriaceae	0.163757	0.138463	0.12386
U_RF39	0.150197	0.121774	0.094134
U_RF32	0.00677973	0.0440683	0.181227
Moraxellaceae	0.0117342	0.131944	0.0717087
Enterococcaceae	0.101435	0.0346809	0.0414607
Prevotellaceae	0.127772	0.0305088	0.0132987
Xanthomonadaceae	0.00625821	0.12725	0.0375493
other	0.417475	1.22844	1.14969

## Sheet: Fig7H
name	CK1	CK2	CK3	CK4	CK5	CK6	DSS1	DSS2	DSS3	DSS4	DSS5	DSS6	DGD-D1	DGD-D2	DGD-D3	DGD-D4	DGD-D5	DGD-D6
unidentified_Clostridiales	12.3521	13.4458	15.1996	14.5597	13.6758	15.7926	32.5865	31.5821	31.0454	31.8637	31.1205	31.8606	10.4121	10.3214	10.4262	11.6919	10.2995	31.6697
Erysipelotrichaceae	43.2364	39.8179	33.1545	36.9814	40.2247	40.2325	12.9858	11.8124	12.7198	12.6557	12.5774	11.7999	3.78465	3.70956	3.73928	3.56092	3.81595	9.98342
S24-7	8.48927	8.40165	9.00088	8.24207	8.69266	6.10645	12.7871	12.7136	13.2612	13.1657	12.8137	12.8215	19.5147	20.602	20.0889	19.5491	19.9293	11.8405
Desulfovibrionaceae	8.03085	8.6379	8.82095	8.5143	8.17949	7.81807	6.89499	7.87753	7.99174	7.68665	7.89317	7.86032	11.1975	10.6233	10.7234	10.1946	10.8549	6.77608
Lachnospiraceae	8.07935	8.8319	10.3417	9.95682	8.97584	9.7018	7.36592	6.84805	7.13593	6.89029	6.88873	6.79486	9.95056	9.44208	9.75656	10.6077	9.71744	8.43451
unclassified_Clostridiales	5.58233	6.06108	6.89186	6.7886	6.09706	6.42093	9.73465	9.39514	9.58915	9.42956	9.58133	9.70336	6.7839	6.72758	6.66343	7.29082	6.56017	3.72364
Bacteroidaceae	0.0312911	0.0265974	0.0234683	0.00782277	0.00312911	0.0234683	2.51111	2.39377	2.31867	2.37499	2.29676	2.46574	12.5211	13.1094	13.4395	12.1394	12.8778	3.08843
Turicibacteraceae	1.38776	1.48945	1.854	1.63809	1.46286	1.86338	2.9085	3.7784	3.08217	3.04931	2.81776	3.59691	6.2942	6.02353	5.85456	5.63709	6.31923	3.50147
Ruminococcaceae	1.02478	1.18593	1.26885	1.19375	1.02948	1.0592	1.28763	1.51292	1.41749	1.37681	1.40966	1.49728	4.18831	4.2681	4.13824	4.50748	4.27749	2.32649
Clostridiaceae	0.40209	0.297265	0.408348	0.455285	0.423994	0.362976	2.38907	2.72076	2.48295	2.48608	2.38594	2.47982	3.89887	3.36379	3.70173	3.97084	3.72833	1.53013
Lactobacillaceae	5.14738	5.70593	6.12836	5.14269	5.44621	5.67151	0.120471	0.101696	0.0672758	0.151762	0.417736	0.126729	0.125164	0.0750986	0.104825	0.101696	0.0750986	0.267539
F16	2.42193	2.39533	2.92728	2.52206	2.46574	1.59584	1.87746	1.79454	1.69128	1.68033	1.46129	1.73822	1.12491	1.13743	1.24695	1.08893	1.16716	1.59272
Enterobacteriaceae	0.028162	0	0.0250329	0.0156455	0.0109519	0.0172101	1.81175	1.98229	1.98385	1.87121	1.78672	2.07929	1.92127	2.26704	2.09181	1.84617	2.0699	3.29964
Coriobacteriaceae	1.40653	1.45191	1.55047	1.67094	1.27824	1.20784	0.830778	1.05294	1.03886	1.00131	1.14838	0.941861	0.417736	0.463108	0.47406	0.524125	0.461543	0.679016
Peptostreptococcaceae	0.0625821	0.059453	0.0625821	0.0923087	0.0500657	0.0485012	0.35046	0.397397	0.450591	0.383316	0.459979	0.450591	1.71944	1.77577	1.71319	1.66468	1.86338	1.53483
Porphyromonadaceae	0.0829213	0.101696	0.0782277	0.059453	0.103261	0.0813568	0.198698	0.154891	0.239377	0.17523	0.165843	0.206521	1.91032	1.79767	1.86182	1.80237	1.85712	0.91057
Alcaligenaceae	0.0547594	0.0610176	0.0547594	0.059453	0.0469366	0.0516303	0.844859	0.966894	1.02165	0.832342	0.80418	0.990362	0.489705	0.431817	0.43651	0.411478	0.38488	0.122035
Streptococcaceae	0.306652	0.423994	0.403655	0.395832	0.377057	0.4193	0.408348	0.463108	0.495963	0.574191	0.420865	0.492834	0.215908	0.183053	0.211215	0.178359	0.228425	0.569497
[Mogibacteriaceae]	0.215908	0.198698	0.219037	0.186182	0.186182	0.222167	0.330121	0.339508	0.309782	0.362976	0.319169	0.394267	0.409913	0.398961	0.438075	0.497528	0.539771	0.378622
[Paraprevotellaceae]	0.00312911	0.00782277	0.0109519	0.00469366	0.00312911	0.014081	0.0531948	0.0516303	0.0359847	0.0453721	0.131422	0.0328556	0.475624	0.5429	0.478753	0.485012	0.531948	2.5909
Verrucomicrobiaceae	0.168972	0.136116	0.114212	0.100131	0.131422	0.134552	0.0797922	0.101696	0.107954	0.0719695	0.134552	0.0766631	0.607047	0.444333	0.394267	0.36767	0.326992	0.630515
Rikenellaceae	0.00469366	0.0250329	0.0265974	0.0297265	0.0109519	0.00782277	0.0750986	0.0312911	0.0312911	0.0453721	0.0438075	0.0625821	0.527255	0.62895	0.528819	0.552287	0.574191	0.844859
Bifidobacteriaceae	0.362976	0.283184	0.341073	0.35046	0.330121	0.22686	0.014081	0.0234683	0.0187746	0.0156455	0.0125164	0.0234683	0.0453721	0.0547594	0.0391138	0.0438075	0.0438075	0.730646
Dehalobacteriaceae	0.134552	0.173665	0.198698	0.150197	0.134552	0.190876	0.104825	0.153326	0.153326	0.100131	0.165843	0.153326	0.170536	0.104825	0.159584	0.142374	0.115777	0.0500657
unidentified_RF39	0.148633	0.195569	0.134552	0.134552	0.114212	0.173665	0.136116	0.151762	0.139245	0.0985669	0.109519	0.0954378	0.0688404	0.118906	0.111083	0.0938732	0.0907441	0.0813568
unidentified_RF32	0.00625821	0	0	0.00625821	0.00469366	0.0234683	0.0453721	0.0219037	0.0453721	0.0563239	0.0578885	0.0375493	0.200263	0.20965	0.183053	0.183053	0.215908	0.0954378
Moraxellaceae	0.014081	0.00625821	0.0156455	0.0156455	0	0.0187746	0.104825	0.165843	0.0813568	0.126729	0.143939	0.168972	0.0406784	0.0516303	0.0469366	0.0328556	0.0422429	0.115908
Enterococcaceae	0.0970023	0.087615	0.114212	0.101696	0.0985669	0.109519	0.0156455	0.0250329	0.0328556	0.0391138	0.0657112	0.0297265	0.0297265	0.0469366	0.0297265	0.028162	0.0782277	0.0359847
Prevotellaceae	0.104825	0.128293	0.151762	0.151762	0.10639	0.1236	0.014081	0.00938732	0.0125164	0.00625821	0.131422	0.00938732	0.0172101	0.0172101	0.0125164	0.00625821	0.014081	0.0125164
Xanthomonadaceae	0.00625821	0.00625821	0.0172101	0.00312911	0.00469366	0	0.0797922	0.111083	0.145503	0.120471	0.150197	0.156455	0.0453721	0.0250329	0.0297265	0.0250329	0.0125164	0.087615
other	0.605482	0.356718	0.461543	0.469366	0.331685	0.280055	1.05294	1.26572	0.852682	1.26259	2.08399	0.852682	0.891795	1.03417	0.87615	0.774454	0.926216	2.49533
