# Supplementary material for: Dahuang gancao dandelion decoction regulates intestinal flora and inhibits NF-κB/ARA signaling pathway to alleviate ulcerative colitis
Source: Front Immunol. 2026 Jan 29;16:1735021. doi: 10.3389/fimmu.2025.1735021 (PMC12893983; doi:10.3389/fimmu.2025.1735021)
Supplement: Supplementary file 7 [file DataSheet7.zip › Figure-7/Fig7I-J(LEfSe).xlsx]

## Sheet: Fig7K-LEfSe original data 
name	CK1	CK2	CK3	CK4	CK5	CK6	DSS1	DSS2	DSS3	DSS4	DSS5	DSS6	DGD-D1	DGD-D2	DGD-D3	DGD-D4	DGD-D5	DGD-D6
unidentified_Clostridiales	12.3521	13.4458	15.1996	14.5597	13.6758	15.7926	32.5865	31.5821	31.0454	31.8637	31.1205	31.8606	10.4121	10.3214	10.4262	11.6919	10.2995	31.6697
Erysipelotrichaceae	43.2364	39.8179	33.1545	36.9814	40.2247	40.2325	12.9858	11.8124	12.7198	12.6557	12.5774	11.7999	3.78465	3.70956	3.73928	3.56092	3.81595	9.98342
S24-7	8.48927	8.40165	9.00088	8.24207	8.69266	6.10645	12.7871	12.7136	13.2612	13.1657	12.8137	12.8215	19.5147	20.602	20.0889	19.5491	19.9293	11.8405
Desulfovibrionaceae	8.03085	8.6379	8.82095	8.5143	8.17949	7.81807	6.89499	7.87753	7.99174	7.68665	7.89317	7.86032	11.1975	10.6233	10.7234	10.1946	10.8549	6.77608
Lachnospiraceae	8.07935	8.8319	10.3417	9.95682	8.97584	9.7018	7.36592	6.84805	7.13593	6.89029	6.88873	6.79486	9.95056	9.44208	9.75656	10.6077	9.71744	8.43451
unclassified_Clostridiales	5.58233	6.06108	6.89186	6.7886	6.09706	6.42093	9.73465	9.39514	9.58915	9.42956	9.58133	9.70336	6.7839	6.72758	6.66343	7.29082	6.56017	3.72364
Bacteroidaceae	0.0312911	0.0265974	0.0234683	0.00782277	0.00312911	0.0234683	2.51111	2.39377	2.31867	2.37499	2.29676	2.46574	12.5211	13.1094	13.4395	12.1394	12.8778	3.08843
Turicibacteraceae	1.38776	1.48945	1.854	1.63809	1.46286	1.86338	2.9085	3.7784	3.08217	3.04931	2.81776	3.59691	6.2942	6.02353	5.85456	5.63709	6.31923	3.50147
Ruminococcaceae	1.02478	1.18593	1.26885	1.19375	1.02948	1.0592	1.28763	1.51292	1.41749	1.37681	1.40966	1.49728	4.18831	4.2681	4.13824	4.50748	4.27749	2.32649
Clostridiaceae	0.40209	0.297265	0.408348	0.455285	0.423994	0.362976	2.38907	2.72076	2.48295	2.48608	2.38594	2.47982	3.89887	3.36379	3.70173	3.97084	3.72833	1.53013
Lactobacillaceae	5.14738	5.70593	6.12836	5.14269	5.44621	5.67151	0.120471	0.101696	0.0672758	0.151762	0.417736	0.126729	0.125164	0.0750986	0.104825	0.101696	0.0750986	0.267539
F16	2.42193	2.39533	2.92728	2.52206	2.46574	1.59584	1.87746	1.79454	1.69128	1.68033	1.46129	1.73822	1.12491	1.13743	1.24695	1.08893	1.16716	1.59272
Enterobacteriaceae	0.028162	0	0.0250329	0.0156455	0.0109519	0.0172101	1.81175	1.98229	1.98385	1.87121	1.78672	2.07929	1.92127	2.26704	2.09181	1.84617	2.0699	3.29964
Coriobacteriaceae	1.40653	1.45191	1.55047	1.67094	1.27824	1.20784	0.830778	1.05294	1.03886	1.00131	1.14838	0.941861	0.417736	0.463108	0.47406	0.524125	0.461543	0.679016
Peptostreptococcaceae	0.0625821	0.059453	0.0625821	0.0923087	0.0500657	0.0485012	0.35046	0.397397	0.450591	0.383316	0.459979	0.450591	1.71944	1.77577	1.71319	1.66468	1.86338	1.53483
Porphyromonadaceae	0.0829213	0.101696	0.0782277	0.059453	0.103261	0.0813568	0.198698	0.154891	0.239377	0.17523	0.165843	0.206521	1.91032	1.79767	1.86182	1.80237	1.85712	0.91057
Alcaligenaceae	0.0547594	0.0610176	0.0547594	0.059453	0.0469366	0.0516303	0.844859	0.966894	1.02165	0.832342	0.80418	0.990362	0.489705	0.431817	0.43651	0.411478	0.38488	0.122035
Streptococcaceae	0.306652	0.423994	0.403655	0.395832	0.377057	0.4193	0.408348	0.463108	0.495963	0.574191	0.420865	0.492834	0.215908	0.183053	0.211215	0.178359	0.228425	0.569497
[Mogibacteriaceae]	0.215908	0.198698	0.219037	0.186182	0.186182	0.222167	0.330121	0.339508	0.309782	0.362976	0.319169	0.394267	0.409913	0.398961	0.438075	0.497528	0.539771	0.378622
[Paraprevotellaceae]	0.00312911	0.00782277	0.0109519	0.00469366	0.00312911	0.014081	0.0531948	0.0516303	0.0359847	0.0453721	0.131422	0.0328556	0.475624	0.5429	0.478753	0.485012	0.531948	2.5909
Verrucomicrobiaceae	0.168972	0.136116	0.114212	0.100131	0.131422	0.134552	0.0797922	0.101696	0.107954	0.0719695	0.134552	0.0766631	0.607047	0.444333	0.394267	0.36767	0.326992	0.630515
Rikenellaceae	0.00469366	0.0250329	0.0265974	0.0297265	0.0109519	0.00782277	0.0750986	0.0312911	0.0312911	0.0453721	0.0438075	0.0625821	0.527255	0.62895	0.528819	0.552287	0.574191	0.844859
Bifidobacteriaceae	0.362976	0.283184	0.341073	0.35046	0.330121	0.22686	0.014081	0.0234683	0.0187746	0.0156455	0.0125164	0.0234683	0.0453721	0.0547594	0.0391138	0.0438075	0.0438075	0.730646
Dehalobacteriaceae	0.134552	0.173665	0.198698	0.150197	0.134552	0.190876	0.104825	0.153326	0.153326	0.100131	0.165843	0.153326	0.170536	0.104825	0.159584	0.142374	0.115777	0.0500657
unidentified_RF39	0.148633	0.195569	0.134552	0.134552	0.114212	0.173665	0.136116	0.151762	0.139245	0.0985669	0.109519	0.0954378	0.0688404	0.118906	0.111083	0.0938732	0.0907441	0.0813568
unidentified_RF32	0.00625821	0	0	0.00625821	0.00469366	0.0234683	0.0453721	0.0219037	0.0453721	0.0563239	0.0578885	0.0375493	0.200263	0.20965	0.183053	0.183053	0.215908	0.0954378
Moraxellaceae	0.014081	0.00625821	0.0156455	0.0156455	0	0.0187746	0.104825	0.165843	0.0813568	0.126729	0.143939	0.168972	0.0406784	0.0516303	0.0469366	0.0328556	0.0422429	0.115908
Enterococcaceae	0.0970023	0.087615	0.114212	0.101696	0.0985669	0.109519	0.0156455	0.0250329	0.0328556	0.0391138	0.0657112	0.0297265	0.0297265	0.0469366	0.0297265	0.028162	0.0782277	0.0359847
Prevotellaceae	0.104825	0.128293	0.151762	0.151762	0.10639	0.1236	0.014081	0.00938732	0.0125164	0.00625821	0.131422	0.00938732	0.0172101	0.0172101	0.0125164	0.00625821	0.014081	0.0125164
Xanthomonadaceae	0.00625821	0.00625821	0.0172101	0.00312911	0.00469366	0	0.0797922	0.111083	0.145503	0.120471	0.150197	0.156455	0.0453721	0.0250329	0.0297265	0.0250329	0.0125164	0.087615
other	0.605482	0.356718	0.461543	0.469366	0.331685	0.280055	1.05294	1.26572	0.852682	1.26259	2.08399	0.852682	0.891795	1.03417	0.87615	0.774454	0.926216	2.49533

## Sheet: Fig7K-LEfSe result data 
name	max_log10_abundance	enrich_group	LDA_score	kw_pvalue
d__Bacteria	5.93381	DGD-D	4.95603	0.00442248894532
d__Bacteria.p__Proteobacteria.c__Deltaproteobacteria	4.98459	DGD-D	4.12468	0.00309558685237
d__Bacteria.p__Proteobacteria.c__Gammaproteobacteria.o__Enterobacteriales	4.15462	CK	3.70122	0.000511098938839
d__Bacteria.p__Firmicutes.c__Clostridia.o__Clostridiales.f__Peptostreptococcaceae	4.22788	DGD-D	3.98119	0.000511098938839
d__Bacteria.p__Bacteroidetes.c__Bacteroidia.o__Bacteroidales.f__Prevotellaceae	3.10466	DSS	3.80501	0.000762766107026
d__Bacteria.p__Bacteroidetes	5.22285	DGD-D	4.51177	0.00113880276135
d__Bacteria.p__Proteobacteria.c__Betaproteobacteria.o__Burkholderiales.f__Alcaligenaceae	3.6775	DSS	3.28857	0.0158245
d__Bacteria.p__Actinobacteria.c__Actinobacteria.o__Bifidobacteriales	3.2142			-
d__Bacteria.p__Bacteroidetes.c__Bacteroidia.o__Bacteroidales.f__Bacteroidaceae	4.74858	DGD-D	4.31285	0.000760688548701
d__Bacteria.p__Proteobacteria.c__Gammaproteobacteria.o__Pseudomonadales	3.00619	CK	3.47278	0.00286674839002
d__Bacteria.p__Firmicutes.c__Clostridia.o__Clostridiales.f__Clostridiaceae	4.74354	CK	4.43357	0.00305881503919
d__Bacteria.p__Actinobacteria.c__Coriobacteriia.o__Coriobacteriales.f__Coriobacteriaceae	4.23347	DGD-D	4.00536	0.000507112918871
d__Bacteria.p__Proteobacteria.c__Deltaproteobacteria.o__Desulfovibrionales	4.98459	DGD-D	4.12468	0.00309558685237
d__Bacteria.p__Firmicutes.c__Clostridia.o__Clostridiales.f___Mogibacteriaceae_	3.92986	DGD-D	3.71906	0.000507112918871
d__Bacteria.p__Actinobacteria.c__Actinobacteria.o__Bifidobacteriales.f__Bifidobacteriaceae	3.2142			-
d__Bacteria.p__Verrucomicrobia.c__Verrucomicrobiae	3.7849	DGD-D	3.79624	0.000507112918871
d__Bacteria.p__Actinobacteria.c__Actinobacteria	3.2142			-
d__Bacteria.p__Firmicutes.c__Clostridia.o__Clostridiales.f__Lachnospiraceae	4.98101	DSS	4.22946	0.00309558685237
d__Bacteria.p__Proteobacteria.c__Gammaproteobacteria.o__Xanthomonadales	4.08935	DSS	3.6286	0.00309558685237
d__Bacteria.p__Proteobacteria.c__Alphaproteobacteria	3.12039	DSS	3.58585	0.000755066121685
d__Bacteria.p__Verrucomicrobia.c__Verrucomicrobiae.o__Verrucomicrobiales	3.7849	DGD-D	3.79624	0.000507112918871
d__Bacteria.p__Actinobacteria	4.26381	DGD-D	3.96426	0.000511098938839
d__Bacteria.p__Firmicutes.c__Clostridia	5.71131	CK	5.09405	0.00146439104851
d__Bacteria.p__Firmicutes.c__Erysipelotrichi	5.26922	DGD-D	4.7363	0.00146439104851
d__Bacteria.p__Verrucomicrobia	3.7849	DGD-D	3.79624	0.000507112918871
d__Bacteria.p__Actinobacteria.c__Coriobacteriia.o__Coriobacteriales	4.23347	DGD-D	4.00536	0.000507112918871
d__Bacteria.p__TM7.c__TM7_3.o__CW040.f__F16	4.35205	DGD-D	4.07055	0.00189411068152
d__Bacteria.p__Firmicutes.c__Bacilli.o__Lactobacillales.f__Streptococcaceae	3.6472	DGD-D	3.52068	0.0006224252281
d__Bacteria.p__Bacteroidetes.c__Bacteroidia.o__Bacteroidales.f__Porphyromonadaceae	3.95906	DSS	3.69579	0.000507112918871
d__Bacteria.p__Bacteroidetes.c__Bacteroidia.o__Bacteroidales.f__S24_7	5.00267	DGD-D	4.0889	0.0254124867892
d__Bacteria.p__Proteobacteria	5.06752	DGD-D	3.94676	0.00447451763044
d__Bacteria.p__Bacteroidetes.c__Bacteroidia	5.22285	DGD-D	4.51177	0.00113880276135
d__Bacteria.p__Firmicutes.c__Erysipelotrichi.o__Erysipelotrichales	5.26922	DGD-D	4.7363	0.00146439104851
d__Bacteria.p__TM7.c__TM7_3.o__CW040	4.35205	DGD-D	4.07055	0.00189411068152
d__Bacteria.p__Firmicutes.c__Clostridia.o__Clostridiales.f__Dehalobacteriaceae	3.17666	CK	3.68164	0.0130651
Taxon	5.50074	DSS	4.95603	0.00442248894532
d__Bacteria.p__Bacteroidetes.c__Bacteroidia.o__Bacteroidales.f__Rikenellaceae	3.49938	CK	3.46987	0.00144475740505
d__Bacteria.p__Firmicutes.c__Bacilli.o__Lactobacillales.f__Enterococcaceae	3.10644	CK	3.47482	0.0101888801644
d__Bacteria.p__Proteobacteria.c__Gammaproteobacteria.o__Pseudomonadales.f__Moraxellaceae	3.00619	CK	3.47278	0.00286674839002
d__Bacteria.p__Tenericutes.c__Mollicutes.o__RF39	3.25822	DGD-D	3.56512	0.000612984773049
d__Bacteria.p__Firmicutes.c__Erysipelotrichi.o__Erysipelotrichales.f__Erysipelotrichaceae	5.26922	DGD-D	4.7363	0.00146439104851
d__Bacteria.p__Firmicutes.c__Bacilli.o__Turicibacterales.f__Turicibacteraceae	4.59671	DGD-D	4.19783	0.000511098938839
d__Bacteria.p__Bacteroidetes.c__Bacteroidia.o__Bacteroidales.f___Paraprevotellaceae_	3.66446	DGD-D	3.47972	0.00125652197321
d__Bacteria.p__Firmicutes.c__Clostridia.o__Clostridiales	5.71131	CK	5.09405	0.00146439104851
d__Bacteria.p__Proteobacteria.c__Betaproteobacteria	3.6775	DSS	3.28857	0.0158245
d__Bacteria.p__Bacteroidetes.c__Bacteroidia.o__Bacteroidales	5.22285	DGD-D	4.51177	0.00113880276135
d__Bacteria.p__Proteobacteria.c__Deltaproteobacteria.o__Desulfovibrionales.f__Desulfovibrionaceae	4.98459	DGD-D	4.12468	0.00309558685237
d__Bacteria.p__Proteobacteria.c__Gammaproteobacteria.o__Xanthomonadales.f__Xanthomonadaceae	4.08935	DSS	3.6286	0.00309558685237
d__Bacteria.p__Firmicutes.c__Bacilli.o__Turicibacterales	4.59671	DGD-D	4.19783	0.000511098938839
d__Bacteria.p__Firmicutes.c__Bacilli	4.75085	DGD-D	4.05136	0.00186117046372
d__Bacteria.p__Tenericutes.c__Mollicutes	3.25822	DGD-D	3.56512	0.000612984773049
d__Bacteria.p__TM7.c__TM7_3	4.35205	DGD-D	4.07055	0.00189411068152
d__Bacteria.p__Firmicutes.c__Clostridia.o__Clostridiales.f__Ruminococcaceae	4.52706	DGD-D	4.19078	0.00146439104851
d__Bacteria.p__Proteobacteria.c__Gammaproteobacteria.o__Enterobacteriales.f__Enterobacteriaceae	4.15462	CK	3.70122	0.000511098938839
d__Bacteria.p__Proteobacteria.c__Betaproteobacteria.o__Burkholderiales	3.6775	DSS	3.28857	0.0158245
d__Bacteria.p__Proteobacteria.c__Gammaproteobacteria	4.35516	DSS	3.50182	0.0422672514549
d__Bacteria.p__Tenericutes	3.25822	DGD-D	3.56512	0.000612984773049
d__Bacteria.p__Actinobacteria.c__Coriobacteriia	4.23347	DGD-D	4.00536	0.000507112918871
d__Bacteria.p__Firmicutes	5.80239	CK	5.00212	0.00146439104851
d__Bacteria.p__Firmicutes.c__Bacilli.o__Lactobacillales.f__Lactobacillaceae	4.37804	CK	3.74238	0.00159864882446
d__Bacteria.p__Proteobacteria.c__Alphaproteobacteria.o__RF32	3.12039	DSS	3.58585	0.000755066121685
d__Bacteria.p__TM7	4.35205	DGD-D	4.07055	0.00189411068152
d__Bacteria.p__Firmicutes.c__Bacilli.o__Lactobacillales	4.43465	CK	3.69348	0.00233795296872
d__Bacteria.p__Verrucomicrobia.c__Verrucomicrobiae.o__Verrucomicrobiales.f__Verrucomicrobiaceae	3.7849	DGD-D	3.79624	0.000507112918871
