# Supplementary material for: Dahuang gancao dandelion decoction regulates intestinal flora and inhibits NF-κB/ARA signaling pathway to alleviate ulcerative colitis
Source: Front Immunol. 2026 Jan 29;16:1735021. doi: 10.3389/fimmu.2025.1735021 (PMC12893983; doi:10.3389/fimmu.2025.1735021)
Supplement: Supplementary file 7 [file DataSheet7.zip › Figure-7/Fig7K-DSS_vs_DGD-D_fitFeatureModel.xlsx]

## Sheet: KEGG-DSS_vs_DGD-D_
pathway	logFC	se	pvalues	adjPvalues
Alzheimers_disease	3.171	2.133	0.1371	0.4136
Protein_digestion_and_absorption	1.164	0.1845	2.84e-10	2.442e-08
Amoebiasis	0.965	0.2724	0.0003973	0.006834
Steroid_hormone_biosynthesis	0.8685	0.1322	5.059e-11	8.702e-09
Apoptosis	0.7614	0.15	3.885e-07	2.227e-05
Flavonoid_biosynthesis	0.6256	0.2952	0.03408	0.1954
Parkinsons_disease	0.5499	0.2749	0.04543	0.2442
Glycosaminoglycan_degradation	0.5138	0.1257	4.327e-05	0.001063
Photosynthesis-antenna_proteins	0.4173	1.044	0.6894	0.8668
Sesquiterpenoid_biosynthesis	0.3462	0.6816	0.6115	0.8192
Carotenoid_biosynthesis	0.3452	0.1465	0.01842	0.1368
Geraniol_degradation	0.3379	0.115	0.003312	0.03561
Meiosis-yeast	0.3189	0.4408	0.4695	0.7341
Biosynthesis_of_siderophore_group_nonribosomal_peptides	0.3185	0.08843	0.0003157	0.006034
Retinol_metabolism	0.276	0.1173	0.01863	0.1368
Lipopolysaccharide_biosynthesis	0.272	0.07886	0.0005614	0.008589
Steroid_biosynthesis	0.2681	0.3252	0.4098	0.6889
Folate_biosynthesis	0.2608	0.07624	0.0006244	0.008589
Hypertrophic_cardiomyopathy_(HCM)	0.2605	0.2168	0.2296	0.5486
Biotin_metabolism	0.2593	0.07603	0.0006492	0.008589
Various_types_of_N-glycan_biosynthesis	0.256	0.1486	0.08495	0.3101
Ubiquinone_and_other_terpenoid-quinone_biosynthesis	0.1995	0.07384	0.006888	0.06285
Protein_processing_in_endoplasmic_reticulum	0.1845	0.08125	0.02319	0.1485
Lysine_degradation	0.141	0.07729	0.06803	0.2958
Biosynthesis_of_type_II_polyketide_products	0.1356	0.1908	0.4772	0.7395
Phosphonate_and_phosphinate_metabolism	0.1323	0.07577	0.08088	0.3101
Fatty_acid_metabolism	0.1314	0.07628	0.08501	0.3101
Vibrio_cholerae_infection	0.1303	0.7499	0.862	0.9819
Pathogenic_Escherichia_coli_infection	0.1266	0.1534	0.4093	0.6889
Peroxisome	0.1258	0.07108	0.07672	0.3101
Taurine_and_hypotaurine_metabolism	0.1215	0.07114	0.08764	0.3101
Toluene_degradation	0.1196	0.07077	0.0911	0.3101
Synthesis_and_degradation_of_ketone_bodies	0.1154	0.09192	0.2092	0.5371
Glutathione_metabolism	0.1083	0.07358	0.141	0.4181
Bacterial_invasion_of_epithelial_cells	0.1069	0.1538	0.487	0.7413
Zeatin_biosynthesis	0.09487	0.06991	0.1748	0.4772
beta-Alanine_metabolism	0.08758	0.07562	0.2468	0.5611
Atrazine_degradation	0.08479	0.2077	0.683	0.8668
Phenylalanine_metabolism	0.08329	0.07309	0.2545	0.5611
Glycosphingolipid_biosynthesis-lacto_and_neolacto_series	0.08281	0.06349	0.1922	0.5032
Metabolism_of_xenobiotics_by_cytochrome_P450	0.07882	2.309	0.9728	1
Sphingolipid_metabolism	0.06474	0.0707	0.3598	0.6876
Carbon_fixation_pathways_in_prokaryotes	0.06044	0.07069	0.3926	0.6889
Wnt_signaling_pathway	0.05778	0.02559	0.02393	0.1485
Bacterial_secretion_system	0.05503	0.07064	0.436	0.7142
Other_glycan_degradation	0.05265	0.07045	0.4548	0.7226
Propanoate_metabolism	0.05085	0.07452	0.495	0.7469
Proteasome	0.05067	0.7284	0.9445	1
Circadian_rhythm-plant	0.05031	0.03136	0.1087	0.3461
Vasopressin-regulated_water_reabsorption	0.04891	0.6885	0.9434	1
Monoterpenoid_biosynthesis	0.04663	0.03583	0.1931	0.5032
Valine,leucine_and_isoleucine_degradation	0.0383	0.07812	0.6239	0.8192
Penicillin_and_cephalosporin_biosynthesis	0.03761	0.1883	0.8417	0.9819
Tropane,piperidine_and_pyridine_alkaloid_biosynthesis	0.03548	0.07166	0.6205	0.8192
Citrate_cycle_(TCA_cycle)	0.02901	0.07411	0.6955	0.8668
Sulfur_metabolism	0.01794	0.07488	0.8107	0.9715
Isoflavonoid_biosynthesis	0.01417	1.22	0.9907	1
Inositol_phosphate_metabolism	0.01261	0.07094	0.8589	0.9819
Epithelial_cell_signaling_in_Helicobacter_pylori_infection	0.008711	0.07154	0.9031	1
Tyrosine_metabolism	0.007942	0.07295	0.9133	1
Nicotinate_and_nicotinamide_metabolism	0.006582	0.07467	0.9298	1
NOD-like_receptor_signaling_pathway	0.003954	0.07244	0.9565	1
D-Arginine_and_D-ornithine_metabolism	0.003875	0.21	0.9853	1
Protein_export	0.002444	0.07391	0.9736	1
One_carbon_pool_by_folate	0.002345	0.07398	0.9747	1
Phagosome	0	0.002829	1	1
Renin-angiotensin_system	0	0.002829	1	1
Fatty_acid_biosynthesis	-0.0008367	0.07601	0.9912	1
Terpenoid_backbone_biosynthesis	-0.001439	0.0736	0.9844	1
Ribosome	-0.00308	0.07439	0.967	1
Alanine,aspartate_and_glutamate_metabolism	-0.005558	0.07304	0.9393	1
D-Glutamine_and_D-glutamate_metabolism	-0.007863	0.07485	0.9163	1
Ethylbenzene_degradation	-0.01069	0.4228	0.9798	1
RNA_degradation	-0.01416	0.07625	0.8527	0.9819
Ribosome_biogenesis_in_eukaryotes	-0.01437	0.07729	0.8525	0.9819
Riboflavin_metabolism	-0.01765	0.07712	0.819	0.9715
Histidine_metabolism	-0.01907	0.07676	0.8038	0.9715
African_trypanosomiasis	-0.02014	0.1781	0.9099	1
Vitamin_B6_metabolism	-0.02061	0.07995	0.7966	0.9715
Thiamine_metabolism	-0.02241	0.07831	0.7747	0.9518
Aminoacyl-tRNA_biosynthesis	-0.02788	0.07648	0.7155	0.8853
Tryptophan_metabolism	-0.03473	0.08724	0.6906	0.8668
Biosynthesis_of_12-,14-_and_16-membered_macrolides	-0.03474	0.04941	0.482	0.7403
Glyoxylate_and_dicarboxylate_metabolism	-0.0354	0.08031	0.6594	0.8527
Fluorobenzoate_degradation	-0.03595	0.1936	0.8527	0.9819
Secondary_bile_acid_biosynthesis	-0.03738	0.07377	0.6123	0.8192
Spliceosome	-0.03811	0.04279	0.3731	0.6889
Primary_bile_acid_biosynthesis	-0.03845	0.07401	0.6034	0.8192
Cell_cycle-Caulobacter	-0.03954	0.07772	0.6109	0.8192
Oxidative_phosphorylation	-0.03988	0.08709	0.647	0.8431
N-Glycan_biosynthesis	-0.04082	0.07237	0.5727	0.8134
Nucleotide_excision_repair	-0.04304	0.07716	0.577	0.8134
Homologous_recombination	-0.04359	0.07918	0.582	0.8138
Butanoate_metabolism	-0.04773	0.08151	0.5581	0.8
Methane_metabolism	-0.04996	0.07692	0.516	0.7665
Phenylalanine,tyrosine_and_tryptophan_biosynthesis	-0.05032	0.07864	0.5223	0.7665
Selenocompound_metabolism	-0.05048	0.07928	0.5243	0.7665
Galactose_metabolism	-0.0513	0.08088	0.5259	0.7665
Arginine_and_proline_metabolism	-0.0517	0.08239	0.5303	0.7665
Nitrogen_metabolism	-0.0603	0.07973	0.4494	0.7225
Sulfur_relay_system	-0.06075	0.08184	0.4579	0.7226
DNA_replication	-0.0621	0.08058	0.4409	0.7154
Peptidoglycan_biosynthesis	-0.06547	0.08253	0.4276	0.7071
Carbon_fixation_in_photosynthetic_organisms	-0.06783	0.08208	0.4086	0.6889
Glycerophospholipid_metabolism	-0.06844	0.08352	0.4125	0.6889
Pyrimidine_metabolism	-0.06936	0.08315	0.4042	0.6889
D-Alanine_metabolism	-0.06943	0.08316	0.4037	0.6889
Pantothenate_and_CoA_biosynthesis	-0.0697	0.08372	0.4052	0.6889
Mismatch_repair	-0.07174	0.08046	0.3726	0.6889
Pyruvate_metabolism	-0.07656	0.08569	0.3716	0.6889
RNA_polymerase	-0.077	0.08898	0.3869	0.6889
Valine,leucine_and_isoleucine_biosynthesis	-0.07875	0.08408	0.3489	0.6744
Nitrotoluene_degradation	-0.07919	0.06652	0.2339	0.551
Purine_metabolism	-0.08084	0.08519	0.3427	0.6744
Glycine,serine_and_threonine_metabolism	-0.08684	0.08669	0.3165	0.6404
Benzoate_degradation	-0.08719	0.08916	0.3281	0.6562
Base_excision_repair	-0.08725	0.0841	0.2995	0.6256
C5-Branched_dibasic_acid_metabolism	-0.0879	0.0876	0.3157	0.6404
Other_types_of_O-glycan_biosynthesis	-0.08842	0.08564	0.3019	0.6256
Caprolactam_degradation	-0.09374	0.1867	0.6156	0.8192
Cysteine_and_methionine_metabolism	-0.09759	0.08772	0.2659	0.579
Aminobenzoate_degradation	-0.09811	0.09403	0.2968	0.6256
Streptomycin_biosynthesis	-0.09961	0.08739	0.2543	0.5611
Amino_sugar_and_nucleotide_sugar_metabolism	-0.09973	0.08465	0.2388	0.555
Polyketide_sugar_unit_biosynthesis	-0.1062	0.08721	0.2233	0.5486
Biosynthesis_of_unsaturated_fatty_acids	-0.1088	0.09895	0.2717	0.5841
RNA_transport	-0.1094	0.09083	0.2286	0.5486
Lipoic_acid_metabolism	-0.1096	0.09015	0.2242	0.5486
Ascorbate_and_aldarate_metabolism	-0.1123	0.09827	0.2533	0.5611
Plant-pathogen_interaction	-0.1232	0.0886	0.1644	0.4712
Drug_metabolism-other_enzymes	-0.1243	0.09387	0.1854	0.4984
Lysine_biosynthesis	-0.1337	0.09264	0.149	0.4344
Insulin_signaling_pathway	-0.1365	0.09989	0.1716	0.4762
Chloroalkane_and_chloroalkene_degradation	-0.1376	0.09971	0.1676	0.4725
mRNA_surveillance_pathway	-0.1384	0.272	0.6108	0.8192
Limonene_and_pinene_degradation	-0.1394	2.118	0.9475	1
Porphyrin_and_chlorophyll_metabolism	-0.1464	0.09593	0.127	0.39
Glycerolipid_metabolism	-0.1576	0.09566	0.09949	0.3291
Starch_and_sucrose_metabolism	-0.162	0.09957	0.1037	0.3366
Pentose_and_glucuronate_interconversions	-0.1714	0.1085	0.1142	0.3571
Biosynthesis_of_vancomycin_group_antibiotics	-0.1733	0.1027	0.09158	0.3101
Glycolysis/Gluconeogenesis	-0.1739	0.1004	0.08346	0.3101
Biosynthesis_of_ansamycins	-0.1871	0.09908	0.05892	0.2739
Vibrio_cholerae_pathogenic_cycle	-0.1893	0.1123	0.09194	0.3101
Linoleic_acid_metabolism	-0.1935	0.112	0.08411	0.3101
Pentose_phosphate_pathway	-0.1936	0.1064	0.06878	0.2958
Photosynthesis	-0.1985	0.1045	0.05756	0.2739
Flagellar_assembly	-0.2018	0.1075	0.06057	0.2741
Two-component_system	-0.2061	0.1077	0.05555	0.2739
Biosynthesis_of_type_II_polyketide_backbone	-0.2088	0.5151	0.6853	0.8668
Fructose_and_mannose_metabolism	-0.2138	0.1095	0.0509	0.2653
Dioxin_degradation	-0.222	0.1067	0.03746	0.2078
Basal_transcription_factors	-0.2554	0.1137	0.02468	0.1485
Xylene_degradation	-0.281	0.1245	0.02398	0.1485
Bacterial_chemotaxis	-0.2867	0.1223	0.01908	0.1368
ABC_transporters	-0.3294	0.1376	0.01665	0.1364
Non-homologous_end-joining	-0.432	0.09857	1.171e-05	0.0003356
Chlorocyclohexane_and_chlorobenzene_degradation	-0.4377	0.1953	0.02504	0.1485
Staphylococcus_aureus_infection	-0.4422	0.1768	0.01236	0.1063
Phosphotransferase_system_(PTS)	-0.4466	0.1533	0.003588	0.0363
beta-Lactam_resistance	-0.5116	0.1895	0.006943	0.06285
Styrene_degradation	-0.525	0.1632	0.001295	0.01485
Tetracycline_biosynthesis	-0.5726	2.44	0.8145	0.9715
Bisphenol_degradation	-0.6429	0.779	0.4092	0.6889
Polycyclic_aromatic_hydrocarbon_degradation	-0.7642	0.4266	0.07322	0.3072
Lysosome	-0.7701	0.4076	0.05886	0.2739
Betalain_biosynthesis	-0.8118	0.866	0.3485	0.6744
Plant_hormone_signal_transduction	-0.8119	0.6593	0.2182	0.5486
Systemic_lupus_erythematosus	-1.226	0.3314	0.0002152	0.004628
Endocytosis	-2.974	0.8811	0.000738	0.009067
Butirosin_and_neomycin_biosynthesis	-8.052	1.736	3.491e-06	0.0001201
Cyanoamino_acid_metabolism	-9.021	1.936	3.174e-06	0.0001201
