# Supplementary material for: Dahuang gancao dandelion decoction regulates intestinal flora and inhibits NF-κB/ARA signaling pathway to alleviate ulcerative colitis
Source: Front Immunol. 2026 Jan 29;16:1735021. doi: 10.3389/fimmu.2025.1735021 (PMC12893983; doi:10.3389/fimmu.2025.1735021)
Supplement: Supplementary file 8 [file DataSheet8.zip]

Archive with 6 entries (5 files):
- Figure-8/
- Figure-8/Fig8A-B.xlsx
- Figure-8/Fig8C-D.xlsx
- Figure-8/Fig8E-F.xlsx
- Figure-8/Fig8G-H.xlsx
- Figure-8/Fig8I-L.xlsx
