# Supplementary material for: Dahuang gancao dandelion decoction regulates intestinal flora and inhibits NF-κB/ARA signaling pathway to alleviate ulcerative colitis
Source: Front Immunol. 2026 Jan 29;16:1735021. doi: 10.3389/fimmu.2025.1735021 (PMC12893983; doi:10.3389/fimmu.2025.1735021)
Supplement: Supplementary file 8 [file DataSheet8.zip › Figure-8/Fig8A-B.xlsx]

## Sheet: Fig8A-Summary
Accession	pre	R2X(cum)
Total	2	0.523

## Sheet: Fig8A-ScoreMatrix
Sample	PC1	PC2
CK_1	-26.8759	33.4705
CK_2	-25.6909	32.0707
CK_3	-26.853	30.0263
CK_4	-26.2325	30.7254
CK_5	-26.5006	29.5519
CK_6	-26.9033	30.2047
DGD_D_1	47.16	4.1281
DGD_D_2	47.9435	1.85223
DGD_D_3	47.7033	3.69188
DGD_D_4	44.9408	2.94556
DGD_D_5	44.6233	2.8693
DGD_D_6	47.3517	2.33698
DSS_1	-20.0459	-31.2775
DSS_2	-20.4366	-34.9468
DSS_3	-20.2374	-33.7937
DSS_4	-19.8463	-33.1694
DSS_5	-19.7695	-34.9381
DSS_6	-20.3305	-35.7482

## Sheet: Fig8A-LoadingsMatrix
Accession	PC1	PC2
M101T282	0.0131189	0.0305125
M101T44	-0.00434188	-0.00277939
M101T56	0.00203536	0.0239013
M102T43	0.00638486	0.00915888
M102T45	0.00212905	0.00491021
M102T54	-0.00513265	0.00491374
M102T64	0.00123968	-0.00269886
M103T84	0.0213565	-0.00635266
M104T138	-0.00787837	0.0207358
M104T331	-0.0113726	-0.0117763
M104T445	-0.0049434	-0.00472606
M104T52	0.00775643	0.0332174
M105T52	0.0117115	0.028753
M106T52	-0.0120271	0.0117382
M106T54	0.00572937	-0.00594872
M107T288	0.0250795	-0.011941
M107T328	-0.0266371	-0.00957164
M107T365	-0.00799945	0.00209962
M107T48	0.0237948	-0.0018853
M107T66	-0.00333606	-0.00331606
M107T84	0.00592069	0.00133474
M108T328	-0.0219041	-0.0110245
M109T263	0.000619493	-0.0252841
M109T40	-0.00718951	-0.00724947
M109T41	-0.0200672	0.00870257
M109T60	0.00150719	-0.0168091
M109T66	0.000586885	0.0135825
M110T106	-0.0102507	-0.00234879
M110T114	-0.00389003	0.0159574
M110T133	0.00144549	0.00117524
M110T148	0.00185853	-0.0095115
M110T241	0.00477792	0.00107152
M110T373	0.00916158	-0.0196026
M110T428	-0.00768276	-0.00742925
M110T46	0.0114215	0.032068
M110T63	0.00722567	-0.00454252
M110T92	0.00967063	-0.00899434
M111T233	0.00316398	0.0219773
M111T39	-0.001696	0.00609765
M111T420	0.0053449	0.0043673
M111T43	-0.0112974	-0.00421032
M112T104	-0.00214982	-0.00663292
M112T158	0.00181438	-0.00212378
M112T43	0.0118735	0.031647
M112T56	0.0263551	0.0143973
M112T92	0.010301	0.0137092
M113T148	-0.000541994	-0.00115894
M113T158	0.00390833	-0.00173546
M113T171	-0.0109349	0.000234697
M113T220	-0.0045513	0.00983123
M113T250	0.00243997	-0.00628273
M113T262	-0.00289518	-0.00548884
M113T294	0.0100174	-0.0320318
M113T40	0.00542432	-0.000620848
M113T405	-0.0103168	0.00960134
M113T57	-0.00652732	-0.0226795
M113T58	0.00288048	0.011775
M113T99	0.026128	0.00414015
M114T133	-0.00605024	0.00052059
M114T134	-0.00437958	-0.00304814
M114T148	0.00752921	0.00295204
M114T262	-0.00210854	-0.00391982
M114T268	-0.00297115	0.0128942
M114T278	0.00951282	-0.0136088
M114T352	0.00012925	0.024318
M114T62	0.0022326	0.0227329
M115T136	-0.0152486	-0.00121608
M115T178	-0.00837995	-0.00166854
M115T282	-0.000927133	0.00568231
M115T339	0.0199088	0.00844809
M115T58	-0.00139105	-0.00161683
M115T91	0.000185213	-0.000918172
M116T151	0.0149039	0.0222373
M116T176	-0.0118877	0.00606818
M116T253	0.0230499	-0.00925819
M116T287	0.0132553	0.0249707
M116T44	0.0221031	-0.00349789
M116T55	0.0134966	-0.00297313
M117T282	0.0193209	0.0173554
M117T377	-0.0032383	-0.0166942
M117T40	-0.00426207	0.00969171
M117T50	0.0170832	-0.00971563
M117T55	0.0230721	-0.00468579
M117T66	-0.0178956	0.00108122
M118T132	0.00690057	-0.0201332
M118T178_1	-0.0070589	0.000931347
M118T189	0.00602658	0.00087012
M118T201	0.00793773	0.0114917
M118T208	0.0150652	0.0239875
M118T243	-0.00636414	-0.00152262
M118T252	-0.00703388	-0.00873369
M118T406	0.0287314	-0.000970886
M118T445	0.00645793	0.0342337
M119T358	0.00915708	0.0344099
M119T40_1	-0.00588069	0.0144253
M119T444	0.0108286	-0.02538
M119T55	0.00559344	0.0329741
M119T63	0.0212624	-0.010198
M119T64	0.000979129	-0.0107308
M119T66	0.00373227	-0.0099552
M120T156	0.00557911	0.0264526
M120T37	-0.00730386	-0.0212425
M120T445	0.0281877	-0.00384309
M120T49	-0.0166176	-4.71295e-05
M120T52	-0.0015102	-0.00320363
M120T54	-0.00089205	-0.00922815
M120T56	-0.00387456	-0.00504668
M120T67	0.0104666	0.0145683
M120T83	-0.00876941	0.0105721
M120T84_1	0.0207439	0.00506301
M120T84_2	0.0103441	0.0145307
M121T364	-0.0054517	-0.0215586
M121T372	-0.0203594	-0.00939545
M121T414	0.0030678	-0.0242479
M121T52	0.0131442	0.015158
M121T58	-0.0129914	0.0103738
M121T66_1	0.00548847	-0.0100942
M121T66_2	0.0228766	-0.0225376
M121T83	0.0281128	-2.22975e-05
M121T84	0.00963756	0.0234942
M122T51	0.0244217	-0.0136405
M122T52	0.0263721	0.00122072
M122T83	0.00213208	0.0100851
M123T117	-0.00709056	0.00332487
M123T130	-0.029182	0.00328477
M123T199	0.00870513	-0.00384362
M123T269	0.014956	0.0287702
M123T442	0.00753488	0.00898744
M123T63_1	-0.00860325	0.0171196
M123T63_2	0.00951388	-0.0257413
M124T122	0.0231608	-0.00386482
M124T169	0.00187966	-0.00664349
M124T237	-0.0289731	0.00395366
M124T252	0.00994294	0.0219769
M124T270	-0.0185693	-0.0273019
M124T303	0.0281234	0.0103012
M124T313	-0.0208555	0.0156311
M124T370	0.0225208	0.019321
M124T418	-0.000964196	0.0107364
M125T139	-0.0190214	-0.00483579
M125T44	0.00224809	0.0134748
M125T55	0.0162699	-0.000471315
M125T62	0.0281646	0.00993065
M125T63	-0.02275	0.00596853
M125T86	0.0051917	-0.0177055
M125T91	0.00389424	0.00229464
M126T364	0.000342669	0.0026692
M126T410	-0.000947942	0.00126766
M126T44	-0.00708234	-0.00719863
M126T47	0.00697849	0.0225133
M126T56	-0.0129998	0.00809308
M126T58	0.0251683	0.017769
M126T60	-0.00322982	0.00130673
M126T63	-0.0147695	0.0126029
M127T266	0.00496529	0.0108093
M127T57	0.0281617	-0.0052142
M127T73	-0.00101348	-0.00959532
M128T153	0.0107795	-0.027424
M128T396	0.00723165	0.0324028
M128T61	0.015713	0.00780351
M129T180	-0.00786552	-0.0307493
M129T199	0.000949668	-0.0152307
M129T397	0.00603614	0.0322561
M129T44_1	-0.0138265	-0.0276455
M129T44_2	-0.00303315	-0.00941045
M129T45	-2.47013e-05	-0.00129797
M129T60	-0.013242	0.00634887
M130T209	0.00307793	-0.0121179
M130T40_1	-0.00777047	-0.00495074
M130T40_2	-0.0275922	-0.00563195
M130T44_2	-0.00995339	0.00132565
M130T45	0.0198912	-0.0178016
M130T50	0.00921939	0.0251349
M130T54	0.0051415	0.0084022
M130T60	-0.00136301	-0.00748169
M130T66	0.00178038	-0.00478311
M131T140	-0.0259475	-0.00363608
M131T177	-0.0075455	0.00676316
M131T209	0.00163557	0.0086268
M131T45	-0.00925107	-0.00720172
M131T55	-0.0117431	-0.0196443
M132T130	0.014658	0.00512832
M132T132	-0.00960001	-0.000364685
M132T137	0.00782335	-0.00637514
M132T159	0.00516253	-0.00594074
M132T160	0.00382995	0.00608501
M132T243	-0.00722781	0.00558642
M132T256	-0.00188943	-0.0149864
M132T260	0.0103007	0.00448947
M132T315	0.00790498	0.0329784
M132T444	0.00920585	0.0337431
M132T70_2	-0.000725386	-0.00485872
M132T70_3	-0.0250045	-0.00976106
M133T138	0.0123291	0.0315155
M133T305	0.00647599	0.0331866
M133T399	0.000586988	0.0318385
M133T40	0.0129226	0.00622155
M133T54	-0.00832943	0.0170023
M133T64	0.0125593	-0.00449295
M133T70	-0.00166621	0.0154705
M133T75	-0.000683183	-0.0250333
M134T252	0.00145237	0.00698065
M134T373	0.00646979	0.0341092
M134T413	0.0204501	0.0165563
M134T54	0.0163014	-0.027635
M134T55	-0.0225935	-0.00850978
M134T56_1	-0.0253334	-0.0179357
M134T56_2	-0.0079034	0.0179764
M134T70_1	-0.000122496	-0.00769948
M134T70_2	-0.0181018	-0.0256956
M135T328	0.00367206	-0.0139583
M135T49	-0.0164798	-0.0297074
M135T56	-0.00213989	0.0144202
M135T64	0.0145264	-0.0125785
M135T72	0.0114268	0.00428983
M136T131	-0.00666207	-0.00933832
M136T160	0.0158918	0.0299654
M136T168	0.011306	-0.0111301
M136T180	-0.0224224	-0.00828833
M136T251	0.00308673	0.00363087
M136T262	0.0221273	0.00732539
M136T287	-0.00287959	-0.0121702
M136T368	-0.0138213	0.00249378
M136T448	0.00196104	0.0129122
M136T66	0.0103989	-0.0187066
M137T161	0.000936519	0.0121099
M137T251	-0.00685231	0.0010515
M137T293	0.00800317	-0.0142295
M137T55	0.0153344	-0.0244504
M137T63_1	-0.0138498	0.0193238
M137T63_2	-0.00701154	-0.0144192
M137T66	0.0158282	-0.0275319
M137T67	0.00998944	0.034184
M137T73	-0.00167895	-0.00508634
M138T168	0.00074166	-0.00392924
M138T302	-0.00356357	-0.00278934
M138T40	-0.0102995	-0.0188031
M138T63_1	-0.00103286	0.0315962
M138T63_2	0.0104857	0.0339143
M138T91	-0.0225474	0.00993316
M139T139	-0.00596116	-0.033148
M139T318	0.0117697	0.0150835
M139T368	-0.000953702	-0.0147121
M139T41	-0.00508199	-0.00631839
M139T417	-0.0157702	-0.0168386
M139T44	0.00144258	-0.0102245
M139T56	0.00703317	-0.00262413
M139T59	0.00985238	-0.0120891
M139T71	0.00645675	0.0295621
M139T96	0.0243335	-0.0201477
M140T110	0.00701363	0.00299492
M140T121	0.0187373	0.000202425
M140T147	-0.00478473	0.0175384
M140T176	0.00441875	-0.00679468
M140T197	0.00208285	0.0081441
M140T222	-0.001301	-0.00109968
M140T231	-0.00179112	-0.0360678
M140T247_2	0.000104326	0.00472369
M140T264	0.00950608	0.00293225
M140T296	-0.00545898	-0.000804621
M140T320	0.00362607	0.0310446
M140T386	-0.0208446	0.000929853
M140T39	-0.00437715	-0.00606717
M140T407	0.000951884	-0.0256683
M140T41	-0.00336591	0.00388853
M140T418	0.00796541	0.0170886
M140T50	-0.017904	-0.00494719
M140T58	0.00835172	-0.00468581
M140T60	0.00746348	-0.00859051
M140T67	0.0215548	-0.0238787
M140T97_1	-0.0119732	-0.00478448
M140T97_2	0.000943894	-0.00592682
M141T140	-0.0034835	-0.027555
M141T152	0.00807893	-0.00100059
M141T295	-0.00925335	0.00260412
M141T39	-0.00686589	-0.0087905
M141T397	0.0155525	0.0275214
M141T40	-0.0140283	-0.00711517
M141T43	0.00179477	0.0170169
M141T56	0.00296372	-0.00803902
M141T60	-0.00527998	-0.0108264
M142T135	0.0148451	0.0075017
M142T145	-0.00337415	0.00202403
M142T295	0.0019783	0.00546258
M142T325	0.0144707	-0.0118097
M142T346	-0.000528944	0.00656897
M142T41	-0.00116899	-0.00963606
M142T44	0.0148062	0.0124714
M142T441	0.00745135	-0.0049414
M142T83	0.00331112	0.00321231
M142T84	0.0027803	0.0114832
M143T137	0.0092001	0.00526077
M143T140	0.0174945	-0.00118906
M143T227	0.0126095	-0.0304091
M143T321	-0.0147856	0.0312698
M143T397	0.0137027	0.00822768
M143T40	0.0050281	0.0095637
M143T44_2	-0.00908797	-0.0234192
M143T52	0.00474078	-0.00274347
M143T91	0.0164979	-0.0251295
M144T187	-0.0221399	0.014437
M144T216	-0.000858903	-0.00128427
M144T255	-0.0279003	0.0028823
M144T307	0.00464646	-0.0106659
M144T340	0.00274019	-0.0134814
M144T366	-0.00104249	-0.00865604
M144T402	0.00559954	0.00218299
M144T423	0.00163405	-0.0079191
M144T44	0.0162143	-0.0112064
M144T62	-0.00192676	0.0317412
M144T84	-0.00301187	0.000637368
M145T314	-0.00786795	0.00714659
M145T341	-0.0191796	-0.0183105
M145T367	-0.0157105	0.0299755
M145T375	-0.00172819	-0.0105206
M145T437	0.00837251	-0.009828
M146T252	-0.00996606	-0.00133663
M146T274	0.00977552	-0.000292036
M146T406	0.0010441	-0.0155681
M146T422	0.00543153	0.00629048
M146T44	0.0271827	0.00518491
M146T56	0.00982502	0.0267894
M146T59	-0.00987867	-0.0299151
M146T62	0.0169404	-0.00102697
M147T138	0.00525298	-0.02969
M147T307	0.00316541	-0.0179726
M147T335	0.0053377	-0.0306937
M147T40	0.0152474	-0.00629149
M147T400	0.0170891	0.0201589
M147T436	-0.00230755	-0.0231116
M147T66	-0.00735824	-0.00950108
M148T53	-0.00487144	-0.0202553
M148T54_1	-0.00760887	0.0335291
M148T54_2	-0.00864811	0.00364332
M148T55	0.0176852	0.000502634
M148T66	0.0132122	0.0187107
M148T83	-0.00971748	-0.0120139
M148T90	0.00931967	0.0329439
M149T147	-0.00710382	-0.0173605
M149T159	0.0279976	0.000409772
M149T170	-0.013526	0.00443711
M149T229	-0.013955	-0.0298404
M149T249	-0.0136427	0.00881985
M149T300	-0.00291836	-0.0330858
M149T369	-0.0109001	0.00563028
M149T373	-0.0275909	-0.00379829
M149T414	0.000206344	0.0161258
M149T422	-0.00179365	-0.0110832
M149T55	-0.0035787	0.00345135
M150T431	-0.000287952	0.0335363
M150T49	-0.00688026	0.0126293
M150T53	-0.00303505	0.00509924
M150T64	-0.00680868	-0.0169268
M150T84	0.00445363	0.0126571
M151T106	-0.0158985	-0.0226998
M151T121	-0.0101637	-0.0224678
M151T143	0.0207266	0.00640551
M151T159	-0.0155808	-0.000919003
M151T232	-0.0204499	0.024325
M151T251	0.00829215	-0.0145459
M151T279	-0.00215943	0.0128857
M151T304	0.00525968	0.0230981
M151T349	-0.00798294	-0.00170676
M151T391	-0.00823815	-0.021995
M151T401	0.015726	-0.0285897
M151T44_2	0.000977923	0.0182259
M151T67	0.00476655	0.0173066
M152T113	0.0280679	0.0104856
M152T274	0.0183634	-0.00806508
M152T288	0.0144626	0.0116348
M152T53	-0.0263127	-0.00553184
M152T96	-0.0146725	0.0212081
M153T111	0.00872006	-0.0180518
M153T129	-0.00676438	0.021417
M153T157	-0.00337772	-0.0100382
M153T185	0.00218178	-0.00294624
M153T193	-0.00608507	0.000839251
M153T199	-0.00488798	-0.00392949
M153T204	-0.000982976	-0.0110166
M153T228	0.0098711	0.00827126
M153T252	0.00571326	-0.000300975
M153T275	0.000410549	0.00441189
M153T370	-0.0069333	-0.0339455
M153T422	0.00432614	-0.00757178
M153T59	0.0210102	-0.0249953
M153T66	-0.00306918	-0.00948054
M153T98	-0.0224403	0.000832787
M154T140_2	-0.00890992	-0.0277154
M154T146	0.000249511	0.00473274
M154T270	0.000630091	-0.0109373
M154T367	-0.00379839	-0.00333478
M154T53	0.0157685	-0.0111413
M154T58	0.0192542	-0.0119836
M154T72	0.0137943	0.00395783
M154T88	0.0024102	0.0276635
M155T129	0.000984856	0.0119385
M155T189	0.00207602	-0.0153125
M155T190	0.00876862	-0.016913
M155T196	-0.00362254	-0.00827446
M155T204	0.00324366	0.0264144
M155T226	0.00193964	0.0164371
M155T247	0.0111756	-0.0171954
M155T377	-0.0197152	-0.00236704
M155T40	0.0119248	-0.00613647
M155T67	-0.00621969	0.017538
M156T101	0.0165816	-0.0217092
M156T140	-0.00840515	0.00316105
M156T40_2	-0.000429522	-0.00614327
M156T47	-0.0259849	0.00198307
M156T48	0.010573	-0.00531352
M156T61	0.0152157	0.0269299
M156T89	0.0117948	-0.0300337
M157T139	-0.021524	0.00522252
M157T260	0.00524651	-0.0017588
M157T262	0.00849904	0.00177231
M157T293	0.0100783	0.00194386
M157T312	-0.0246922	-0.00377078
M157T46	0.00583472	-0.0218651
M157T61	0.00659668	0.0142139
M158T337	0.00557617	0.00973355
M158T378	-0.011754	0.0193581
M158T421	0.00218501	-0.0150587
M158T436	-0.00681134	-0.016069
M158T50	-0.0143885	0.00139449
M158T71	-0.00839674	-0.0145979
M159T102	0.000363484	-0.0271328
M159T258	-0.0230578	-0.00404232
M159T293	0.011901	0.0116623
M159T305	-0.017693	0.0108014
M159T336	0.00530231	-0.0117283
M159T38	0.0171751	-0.00275571
M159T397	0.0167236	-0.0143217
M159T55	-0.00481298	-0.00508752
M159T60	0.0124526	0.00131188
M160T118	0.0170182	-0.00455707
M160T137	0.0126148	-0.0120398
M160T138	-0.0200893	0.0238749
M160T176	0.000810691	-0.000236024
M160T180	0.0165127	0.0023171
M160T231	0.00753865	0.0125869
M160T54	0.010985	0.0313837
M160T59	-0.0217506	-0.0221467
M160T68	-0.00361278	0.0239266
M160T74	0.00483767	-0.0157629
M161T308	0.00705351	0.0322484
M161T366	-0.0115806	-0.0328134
M161T43	-0.0190235	0.00796099
M161T59	-0.00286892	-0.0182357
M161T74	-0.00544243	-0.0082547
M162T204	0.01884	0.0213768
M162T59	0.00770089	0.000245706
M162T70	0.0018843	-0.0166248
M162T96	-0.0224503	-0.00965265
M163T204	0.00139465	0.0012202
M163T302	-0.00274107	-0.0296626
M163T315	0.00638274	0.0165735
M163T328	-0.0281896	-0.0074201
M163T404	0.0133511	0.00593998
M163T422	-0.022927	-0.00660198
M164T328	-0.00276683	0.00881254
M164T44	-0.0104649	-0.0166265
M164T50_1	-0.0215395	-0.0218042
M164T50_2	0.0263706	0.0130155
M164T53	-0.0220596	0.000164902
M164T54	-0.00401893	0.00929836
M165T139	-0.0234645	-0.013258
M165T274	0.0188614	-0.0226556
M165T44	0.0144045	0.0020578
M165T66	-0.0129396	-0.0167251
M165T68	-0.00829023	-0.0268488
M166T161	0.00526539	-0.00267783
M166T221	0.000514152	0.00773971
M166T241	0.000987114	0.0100656
M166T289	-0.00586792	-0.00658278
M166T307	-0.00570093	0.00332875
M166T368	0.00903009	-0.0111591
M166T412	-0.00881624	0.0020017
M166T43	0.00401839	-0.00386956
M166T447	0.0282999	0.00949105
M166T83	-0.0213741	-0.00618607
M167T373	-0.014274	-0.0305703
M167T39	-0.0288542	-0.0057702
M167T422	-0.00609197	0.0110654
M167T44	-0.00997112	-0.00808663
M167T62	-0.0104917	-0.010179
M167T84	-0.000950642	-0.00406476
M168T340	-0.00470864	0.0318655
M168T372	0.00774562	0.00762678
M168T39_2	-0.0217	0.00662145
M168T45	0.00236174	-0.00153579
M168T83	-0.00900727	-0.00751299
M169T269	-0.0196173	-0.0105396
M169T315	-0.0160974	0.000442262
M169T38	0.00355503	-0.0184896
M169T396	0.00356343	-0.0136372
M169T44	0.0114241	0.00909662
M169T52	-0.017078	0.00255268
M169T59	0.00251686	-0.00185586
M169T63	-0.00691106	-0.00116661
M169T68	0.00640761	-0.0351463
M169T82	0.0130706	0.0116272
M170T138	-0.000985822	0.0118701
M170T160	0.00815743	-0.00313341
M170T180	0.0150296	0.00264918
M170T200	-0.0066459	-0.0113563
M170T258	-0.0103085	-0.0278563
M170T423	0.0122564	-0.0218221
M170T440	0.00798328	-0.00686786
M170T50	0.01697	-0.0290077
M170T53	0.00391255	0.00784338
M170T93	-0.0134781	-0.00240215
M171T137	-0.0209644	0.0242212
M171T216	0.0168134	0.0129759
M171T231	-0.015261	-0.00510929
M171T285	-0.00812858	-0.0103816
M171T338	-0.00724266	-0.0297609
M171T39	0.0178892	-0.00340905
M171T53	-0.0214375	-0.00916829
M171T58	-0.0081768	-0.00679405
M171T59	0.0116741	0.00174327
M171T66	0.016318	-0.0278099
M171T92	-0.0290452	-0.00118645
M172T104	-0.0167424	-0.00538348
M172T183	0.00670141	-0.00317963
M172T198	-0.00935557	-0.0116707
M172T250	-0.0169372	-0.00184815
M172T258	0.00633047	0.0122572
M172T262	-0.00908138	0.0294556
M172T285	-0.00679248	0.00878928
M172T347	-0.0219703	-0.0194343
M172T52	0.000380453	-0.0127393
M172T53	-0.0259179	-0.00111077
M172T56	-0.0276853	-0.00389023
M172T60	0.0213956	-0.0216744
M172T69	-0.0106601	-0.0149608
M173T111	-0.00583761	-0.0338046
M173T113	-0.001008	-0.0113151
M173T158	0.00568442	0.00332046
M173T304_1	-0.00743899	-0.0320025
M173T304_2	-0.00386056	-0.0344332
M173T39	-0.00932876	0.00413507
M173T393	-0.0137148	-0.0118429
M173T55	0.0105109	0.0306443
M173T58	0.0035795	0.00303568
M173T70	0.00183166	-0.00314699
M173T94	0.00559889	-0.0137893
M174T203	-0.0258096	0.0159713
M174T231	-0.0280077	-0.00168864
M174T271	-0.00186101	-0.00622785
M174T376	-0.00633381	0.0229409
M174T38	-0.0107165	0.0156595
M174T49	0.014173	-0.00500486
M174T66_1	-0.0276062	0.00558023
M174T66_2	0.00333854	-0.0216626
M174T67	-0.0017192	0.000488347
M175T146	0.0219356	0.00710589
M175T292	-0.00407463	-0.00408851
M175T307	-0.0209201	0.00416446
M175T326	0.00413522	0.0331638
M175T38	0.00545526	-0.0267926
M175T400	0.000660769	-0.00763304
M175T46	-0.00623113	0.0078049
M175T51	-0.0115808	0.00228296
M175T53	-0.00427506	0.0074268
M175T55	0.00240761	-0.00966689
M175T59	-0.0124171	-0.0152029
M175T92	-0.00999558	-0.0107571
M176T106	-0.00480482	-0.0110348
M176T326	0.0176317	-0.0284779
M176T50	0.00860207	0.00935894
M176T51	-0.0180103	-0.009143
M176T53	0.00237495	0.000318711
M176T55	0.0256853	-0.0162448
M176T76	0.0213813	0.00360687
M177T304	-0.00216034	-0.00760798
M177T374	-0.00340029	-0.0328813
M177T422	0.0226528	-0.0181627
M178T139	-0.027142	-0.00468874
M178T299	0.0124314	-0.0312138
M178T300	0.00517001	-0.029254
M178T49	-0.0262257	0.00268051
M178T51	0.00844819	-0.0155794
M179T243	-0.0283629	0.00104391
M179T261	-0.0254913	-0.00352294
M179T271	-0.0223287	-0.0217758
M179T307	0.016517	-0.023401
M179T355	-0.0285083	-0.00842473
M179T399	-0.0117894	0.0108821
M179T49	-0.0029466	-0.0120598
M179T50	0.0138	0.0234051
M179T74	0.0112523	-0.00133838
M180T253	0.00712174	0.0330849
M180T254	0.00279178	-0.00845674
M180T303	0.0234783	0.0214397
M180T49	-0.0216982	-0.0111912
M180T50	-0.0148761	0.0164735
M180T58	-0.0119521	0.0122787
M180T69	-0.0249439	0.00252535
M180T74	0.0119104	-0.0249974
M181T220	-0.00188061	-0.0112227
M181T256	-0.022601	0.000607018
M181T259	-0.00696158	-0.0146272
M181T282	-0.0261187	0.000638106
M181T303_1	-0.00402482	-0.00798027
M181T303_2	0.00010957	0.0178598
M181T346	-0.00809039	0.00781405
M181T40	0.000401462	-0.00201183
M181T422_1	-0.0237708	-0.00743114
M181T422_2	-0.00746675	0.00970242
M181T50	0.00198397	0.00713675
M181T70	0.0159043	-0.028624
M182T140	-0.0242957	-0.000514624
M182T218	0.00709642	-0.00454812
M182T256	-0.00230475	0.0023219
M182T260	0.00461592	-0.0190786
M182T277	0.0040106	0.0207197
M182T295	-0.00517592	0.00797562
M182T66	-0.0245601	0.0111441
M182T70	-0.00453384	-0.00797067
M183T260_1	0.00695204	0.00445075
M183T260_2	0.00362948	0.0284762
M183T280_1	0.000672066	0.00545692
M183T280_2	0.0114445	-0.0238145
M183T295	-0.0040733	-0.0137524
M183T415	-0.0163898	0.0130494
M183T417	-0.0190684	-0.00159774
M183T59	-0.000561284	-0.0274138
M183T66	0.000743236	-0.0129919
M183T71	-0.00543876	0.00508859
M184T289	0.0171679	-0.027729
M184T330	-0.02388	0.00210524
M184T331	-0.0246296	0.0176524
M184T385	-0.00790452	0.0238173
M184T417	-0.0152515	-0.00884423
M184T68	-0.0261213	-0.00691751
M184T83	0.00716372	0.0125436
M185T251	-0.0253376	0.00994146
M185T271	0.0124074	0.0313894
M185T283	-0.00914517	0.0200768
M185T294	0.00967174	-0.0290692
M185T39	0.0243523	-0.00713019
M185T53	-0.00738402	-0.0163558
M185T66	-0.00527389	0.018371
M186T248	-0.0207086	0.0239442
M186T286	0.0273728	0.00983218
M186T366	0.0121549	-0.0249855
M186T50	-0.0130525	-0.010354
M186T52	-0.0272543	-0.0130665
M186T54	-0.0231526	0.00266113
M186T58	0.0115432	0.0306006
M187T217	-0.00544578	-0.0224516
M187T224	0.0109888	-0.0177692
M187T248	-0.00881118	0.0309851
M187T313	0.0045231	0.0328806
M187T38	-0.00296013	0.0352402
M187T49	-0.0261368	-0.00594967
M187T58	-0.0143768	-0.0253278
M187T62_1	0.00866219	-0.0103596
M187T62_2	-0.0210238	-0.00631947
M187T78	-0.0166152	-0.0208329
M187T89	-0.0135897	0.00613652
M188T138	-0.00190735	-0.00158059
M188T151	-0.0178156	0.006276
M188T223	-0.00166621	0.008586
M188T259	0.0160042	-0.00928471
M188T46	-0.000687926	-0.0224984
M188T53	0.0225263	0.00473923
M188T58	0.0135393	-0.0307244
M188T67	0.0135217	0.00735949
M188T78	0.0027154	0.0318149
M189T104	0.0100942	0.00974242
M189T138	0.0163033	0.013618
M189T283_1	0.00113413	-0.0306474
M189T283_2	0.0109802	0.0169366
M189T352	0.00184138	0.0116295
M189T399	0.0229988	0.00871943
M189T418	0.00348532	-0.0266415
M189T48	0.0150486	-0.0201725
M190T137	-0.0109807	0.00985997
M190T218	0.0100975	0.0178759
M190T241	0.00461844	0.0154308
M190T268	-0.0253891	-0.00209504
M190T283	0.00820637	0.0274448
M190T363	-0.0127353	0.00166905
M190T414	0.0164458	-0.00124377
M190T69	-0.0241541	-0.0103051
M190T84	-0.0176033	0.00910753
M191T203	-0.0267404	-0.0110579
M191T260	-0.0123594	0.0131138
M191T282	0.00894744	-0.0269687
M191T414	-0.0240371	-0.000954428
M191T422	0.00306728	-0.00601571
M191T46	0.0087906	-0.0335003
M191T47	-0.0198127	-0.00697658
M191T70	0.00567462	-0.0343003
M192T267	-0.028458	0.00447695
M192T331	0.0118503	-0.0158449
M192T44	0.00934874	0.0193961
M192T47	-0.00820718	0.00555353
M192T50	-0.0274833	-0.00323154
M192T52_2	-0.00105355	-0.0313568
M192T67	0.00706167	0.0206156
M192T86	0.00510938	-0.027816
M193T209	0.0108853	-0.0159824
M193T228	0.0012547	-0.0272103
M193T265	0.0155721	-0.00615207
M193T331	0.00840773	-0.00145265
M193T372	-0.0156586	0.0136648
M193T50	-0.0131029	-0.00199964
M193T52	-0.0281989	-0.000439408
M193T72	-0.000207004	-0.0153627
M194T148	-0.00342383	-0.00637422
M194T198	-0.0191035	-0.0118076
M194T242	-0.004113	-0.00115877
M194T298	0.0108721	0.0230374
M194T356	-0.017986	0.00799153
M194T380	0.00295281	-0.00633166
M195T124	-0.00776633	0.00867286
M195T305	0.010936	-0.00509727
M195T373	0.0117536	-0.03221
M195T38	-0.0209168	-0.0131619
M195T422	0.00587287	0.010246
M195T49	-0.0278536	-0.00133535
M196T102	-0.00131289	0.000409993
M196T206	-0.0159308	-0.0285211
M196T225	0.00285026	0.0150043
M196T230	0.00880683	-0.000809
M196T247	-0.0149823	-0.0230173
M196T275	0.0152955	0.0270362
M196T441	0.00771376	-0.0270463
M196T50	0.00381805	-0.0117131
M196T59	0.00067661	0.00593155
M196T69	0.00639083	0.0215346
M197T384	-0.0119537	0.00212578
M197T39	-0.00233608	-0.000938204
M197T49	0.012711	-0.0173014
M197T50	0.01512	-0.00706172
M198T256_1	0.0181479	-0.0175967
M198T256_2	-0.00178092	-0.00381988
M198T266	0.00601382	0.0315252
M198T275	0.00846497	-0.0189888
M198T292	-0.0267638	0.00985082
M198T302	0.00630428	0.000680209
M198T313	-0.0286391	-0.00364073
M198T46	0.0153287	-0.0221143
M198T48	-0.0269822	0.000216633
M198T53	-0.0170045	-0.0107589
M199T256	-0.0219851	0.0234324
M199T302	-0.00224497	-0.0184319
M199T339	-0.0156914	-0.00112806
M199T51	-0.0286677	-0.00188907
M199T61	-0.00242924	0.00173111
M199T67	0.00614772	0.00709485
M200T140	-0.0145934	-0.00900436
M200T166	0.00134008	-0.00522038
M200T185	-0.00680261	-0.00167612
M200T231	0.00658349	0.0125755
M200T275	-0.0284598	0.00461169
M200T291	0.00936026	-0.031563
M200T294	-0.00213051	-0.0280532
M200T344	-0.0203413	-0.0254136
M200T385	0.0269566	-0.0119707
M200T50	0.00805687	-0.00329622
M200T69	-0.010008	-0.0127841
M200T77	-0.027834	-0.000554688
M201T140	-0.00413023	-0.00914775
M201T233	0.0103289	-0.0105832
M201T290	0.0238707	-0.0134917
M201T315	0.023439	0.00267227
M201T385	-0.0160985	-0.012277
M201T48	-0.0127955	-0.0282244
M201T69	-0.0181267	-0.017072
M201T77	-0.00320942	-0.00268558
M202T131	0.0168229	-0.00533801
M202T140	-0.00927544	-0.00860437
M202T225	-0.0159622	0.00746442
M202T228	0.00380725	-0.00230259
M202T266	-0.0211201	-0.00132404
M202T303	-0.0189886	0.0131687
M202T51	0.00151507	0.0133891
M202T63	0.0145785	-0.022024
M202T65	0.010307	0.0239051
M202T67	-0.0277776	-0.00871881
M202T75	0.000967678	0.00748268
M202T89	0.00675074	-0.0235831
M203T140	-0.0111172	0.0101793
M203T370	0.0102723	0.0323755
M203T45	0.00958006	-0.0079848
M203T49_1	-0.00895772	-0.0168436
M203T49_2	-0.000553696	-0.0165537
M203T52_1	0.0160601	0.0230642
M203T52_2	0.00172911	-0.0106321
M203T57	0.00924289	0.00318555
M203T63	0.0222819	-0.020017
M203T84	0.0173243	-0.00291302
M204T131	0.00762053	0.0252871
M204T196	0.0152744	-0.00529929
M204T52	-0.00982302	0.00699311
M204T55	-0.00687588	-0.000242535
M204T58	-0.0222147	0.00734556
M204T62	0.00998392	-0.00948885
M205T131	0.00487695	-0.0261648
M205T280	0.0284134	-0.00236706
M205T315	0.007345	0.0199613
M205T409	0.0156652	0.0202848
M205T414	0.0224258	0.00294804
M205T441	0.0176544	-0.000199471
M205T47	0.00622248	0.0285652
M205T51	0.0126863	-0.0145747
M205T62_1	-0.0248495	0.00763474
M205T62_2	0.0142623	0.0163565
M206T138	0.0216391	-0.00407969
M206T54	-0.0228729	-0.00437695
M206T59	-0.0188136	-0.00658614
M206T62	-0.0193133	0.0211027
M207T270	-0.00304948	-0.00532159
M207T283	-0.00340806	0.000348554
M207T433	-0.0182085	0.0112635
M207T48_1	-0.0170438	-0.0246941
M207T48_2	-0.0102784	0.000995261
M207T50	-0.0195033	0.0038336
M207T68	0.0191695	-0.0189191
M207T73	-0.0256005	-0.00625743
M207T83	-0.0158656	0.000701776
M208T203	-0.023581	-0.0153115
M208T274	-0.0147068	0.00229957
M208T275	0.0161096	0.0264201
M208T280	-0.026717	-0.00256206
M208T303	0.0181844	-0.0260786
M208T47	-0.0255142	-0.00258169
M208T49	0.00674872	0.0132744
M208T50_1	0.0101807	-0.00764247
M208T52	-0.0224942	-0.00701366
M209T229	0.0106141	-0.00644367
M209T299	0.00606519	-0.00338875
M209T308	0.0107126	0.031504
M209T365	0.0213145	-0.0208764
M209T422	-0.00126432	-0.00419887
M209T49	-0.0166891	-0.0163212
M209T50_2	0.0113931	-0.0254588
M209T68	0.00387006	-0.034686
M209T86	-0.0196135	0.0258058
M210T248	0.0182592	-0.00511999
M210T323	0.0131497	0.018442
M210T51	0.00145174	0.0344655
M210T59	-0.00527471	-0.0353273
M210T65	-0.0207357	-0.00466347
M211T167	-0.0288608	-0.00258614
M211T293	-0.00131731	-0.0174144
M211T319	0.00558924	-0.0170602
M211T67	0.00577124	-0.0109529
M211T95	-0.00454392	-0.0133365
M212T140	-0.0156864	0.00683415
M212T246	0.00683878	-0.00865414
M212T289	0.0113498	0.0198457
M212T400	0.00122978	-0.00491226
M212T66	0.0109018	0.00707783
M212T69_1	-0.0242859	-0.00962875
M213T236	-0.0135226	0.0193818
M213T305	0.00441146	0.0107316
M213T336	0.0254586	0.0174247
M213T46	-0.00238111	0.00385361
M213T50_1	0.0137423	-0.00346712
M213T50_2	-0.0238776	-0.0210488
M213T60	-0.0154304	-0.0194247
M213T66	-0.0224972	0.0087051
M214T160	-0.027617	-0.00851212
M214T253	0.0196771	0.00557651
M214T271	0.00996733	-0.00220556
M214T37	-0.0160281	-0.0284827
M214T398	0.0061383	-0.0116274
M214T50	-0.0242499	-0.00113759
M214T77	0.0255795	-0.016135
M214T91	-0.0271775	-0.00433769
M215T223	0.00927867	-0.0209172
M215T257	0.00528947	0.0356425
M215T271	-0.0102831	-0.0206528
M215T312	-0.0129153	-0.0109538
M215T339	0.00240313	0.0163531
M215T45_1	-0.00116775	-0.0294866
M215T45_2	0.0128396	0.0230225
M215T50	0.0286745	0.00616132
M215T62	-0.0194504	-0.0226291
M215T63_1	-0.0189529	-0.0245365
M216T252	-0.00121171	0.0332658
M216T254	-0.00528637	-0.0154846
M216T46	0.0205041	-0.0168057
M216T47	0.00420839	0.035587
M216T48	0.0291621	-0.00231933
M216T50	0.00192913	-0.0322786
M216T58_2	-0.025615	0.00344297
M216T64	0.026712	0.0108656
M216T68	-0.0278677	0.00503085
M217T216	0.00596529	-0.0106689
M217T296	0.0130386	0.03067
M217T339	0.0106493	-0.00380235
M217T368	-0.00377211	0.0268879
M217T49	-0.0277494	0.0118498
M217T58	-0.0177509	0.00178766
M217T62	0.00768011	-0.0196073
M217T63	0.00378628	-0.0314955
M217T78	-0.0111928	-0.0288447
M218T216	-0.0112127	-0.00335668
M218T270	-0.00265178	0.00022229
M218T313	-0.0116411	0.0300757
M218T44	-0.00360464	0.0258478
M218T46	0.00880057	0.0343007
M218T57	-0.0176212	0.00133997
M218T71	0.0149884	0.00655776
M218T73	-0.017011	0.0289129
M219T271	0.0069459	0.0347117
M219T272	-0.0053027	0.00376913
M219T298	-0.00857697	-0.00148637
M219T305	0.0130377	-0.0144551
M219T331	-0.00056117	-0.0269075
M219T347	-0.0118922	-0.0177576
M219T396	-0.00686626	-0.0161569
M219T49_1	0.00663557	0.00442834
M219T58	0.00434557	0.00228153
M219T59	-0.0180781	-0.0089199
M219T72	-0.00807931	0.00608951
M219T91	-0.00142234	-0.0355577
M220T211	-0.0268285	-0.0141759
M220T231	0.00263392	0.0330905
M220T255	0.0172803	-0.0118211
M220T398	0.00508048	0.0165368
M220T51	-0.0111864	0.0250713
M220T57	0.00985166	-0.0272566
M220T75	0.00684186	-0.032307
M220T84	0.0115802	-0.00812711
M220T92	0.00491677	-0.00549733
M221T122	0.0104197	-0.031687
M221T231	0.00810388	-0.0329161
M221T255	-0.00219986	0.0280274
M221T45	0.01373	0.0232962
M221T49	-0.0151196	0.0296607
M221T53	0.0203191	0.0215679
M221T71	-0.0203543	-0.00307526
M221T84	0.0117706	0.0189988
M221T87	-0.0236908	-0.00976737
M222T256	0.00515737	0.0252519
M222T286	0.0193017	-0.0272682
M222T39	-0.00776219	0.0332177
M222T404	0.00676159	0.0147873
M222T51	-0.01861	0.0144453
M222T52	0.0181975	0.00734873
M222T53	-0.0092278	-0.00475298
M222T57	0.0151407	-0.0239651
M222T60	-0.0176526	0.00177322
M222T94	0.0105133	0.00870387
M223T227	0.0155101	0.0133683
M223T334	-0.00767708	-0.0304247
M223T387	0.0151528	0.0303692
M223T393	0.00562681	0.0245561
M223T48_1	-0.000126244	0.0337928
M223T48_2	-0.0180039	-0.0218786
M223T50_1	-0.0276694	-0.00162972
M223T50_2	-0.0240224	-0.0018295
M223T50_3	-0.00664935	-0.0241662
M223T71	-0.00342371	-0.00188077
M223T73	0.0206369	0.0142849
M223T89	-0.00728157	0.00307003
M224T106	-0.0275112	-0.000454507
M224T160	-0.00353839	0.00479963
M224T252	-0.00647666	0.0288843
M224T39	-0.00270968	0.0334054
M224T51_1	-0.014738	-0.00661871
M224T51_2	0.00387018	0.0247355
M224T52	0.0177	0.00634517
M224T68	0.0160214	-0.022853
M225T226	0.00486773	0.00168564
M225T337	0.00615146	0.0211987
M225T48	-0.0257989	-0.0165656
M225T50	0.0110388	-0.00717483
M225T64	-0.0286669	-0.00333735
M225T66	-0.000674703	0.0141854
M225T94	0.00779501	0.0285225
M226T252	0.0014798	0.0345662
M226T258	-0.0274882	0.000235584
M226T294	0.0181847	0.027244
M226T346	0.00192684	-0.0210118
M226T422	0.0124563	-0.0243621
M226T51	-0.0207656	-0.0242133
M226T53	0.0205611	-0.0158465
M226T63	0.0250188	-0.0177054
M226T64	-0.0231186	0.0143745
M226T69	-0.00524552	0.0312297
M226T91	-0.0273241	-0.00153754
M227T118	0.0139112	-0.0280623
M227T256	-0.0196183	-0.00155668
M227T277	0.0110499	0.0277498
M227T303	0.0172891	0.0188282
M227T346	-0.0176478	-0.00413341
M227T45	-0.0272989	0.00186538
M228T274	0.026816	-0.0145988
M228T282	-0.0181285	-0.00710017
M228T326	-0.0160344	0.0147384
M228T36	-0.0205069	-0.00308197
M228T49	-0.0265635	-0.0140552
M228T70	-0.0278169	0.000351126
M228T80	0.00282544	0.00494924
M229T122	0.0212837	0.00329739
M229T210	-0.0215463	-0.00332849
M229T230	-0.0192135	-0.0101324
M229T243	0.0133153	-0.0135907
M229T264	0.0011513	0.0295512
M229T269	-0.0258162	0.00253326
M229T274	0.0100959	-0.030861
M229T282	-0.0139224	0.00307979
M229T423	0.0151279	0.0230918
M229T56	-0.00436449	-0.0161771
M229T69_2	-0.0263794	-0.00463299
M229T70	0.0135975	0.00426879
M230T203	-0.0193015	-0.0189215
M230T249	0.00883251	-0.0325167
M230T331	-0.0259512	-0.00181286
M230T51	-0.027855	-0.00231945
M230T60	0.000434736	-0.00229562
M230T62	0.0244395	-0.0153019
M230T66	0.00563025	0.00746519
M230T68	0.0189155	-0.0244227
M230T74	0.0129607	0.0149895
M231T116	-0.00162248	-0.024856
M231T221	-0.00478475	-0.0343257
M231T248	0.00933303	0.000212983
M231T60	-0.0140394	-0.0242488
M231T69	-0.020217	0.0133848
M231T72	-0.00634722	-0.0108231
M232T240	-0.00100062	-0.0191477
M232T277	0.0284307	0.00478851
M232T291	-0.0212961	-0.00648802
M232T448	-0.020155	-0.00951216
M232T46	-0.0173795	-0.00647422
M232T49	-0.0289606	0.00148053
M232T50	0.0111118	0.0187509
M232T60	0.0200587	-0.00330523
M232T71	0.00910279	0.0261038
M233T102	0.0211432	-0.00482439
M233T113	0.0152315	-0.0272314
M233T204	-0.000706566	-0.0308093
M233T409	0.0181528	0.0185877
M233T53_1	0.0104039	0.0281251
M233T53_2	0.0219458	0.00177618
M233T68	-0.0122997	-0.0233099
M234T102	0.0269271	0.00946833
M234T113	0.0234777	-0.00863848
M234T253	0.00333246	-0.016491
M234T275	0.025285	-0.0131492
M234T366	-0.00446229	0.034899
M234T45	-0.0152947	-0.0153262
M234T55	-0.0209098	-0.0217073
M234T58	-0.0116466	-0.0108434
M234T70	-0.0193811	-0.00769406
M234T83	0.016291	0.0224688
M235T177	0.000331018	0.0348988
M235T251	-0.00617584	-0.0207377
M235T296	0.0132643	-0.0317749
M235T398	-0.0124661	-0.00489476
M235T417	-0.0103593	0.000934192
M235T46	-0.0109677	-0.00472885
M235T72	-0.0108772	-0.00174605
M235T95	-0.00427571	0.0316455
M236T145	-0.0246731	0.000394571
M236T180	0.000503059	0.034973
M236T235	0.0225096	-0.00100765
M236T398	-7.41421e-08	-0.0167378
M236T45	0.0126851	-0.02772
M237T240	0.013119	0.00302809
M237T261	0.00680528	0.0144443
M237T310	-0.00699442	0.00774517
M237T36	0.025495	-0.0143585
M237T48	0.0146591	0.0303046
M237T69	0.00232791	-0.025237
M237T71	-0.0173484	0.0223779
M238T227	0.0108984	0.00963764
M238T256	0.00409502	0.0180694
M238T366	0.0214207	-0.0114655
M238T49	0.0244553	0.00571096
M238T51	-0.0284788	0.000275414
M238T69	0.0257099	0.002614
M238T72	0.000666745	-0.0106739
M239T227_1	-0.0146434	-0.00287108
M239T227_2	0.00240181	0.0161306
M239T239	0.00397925	-0.0043907
M239T300	0.00591922	0.01159
M239T47	-0.00916182	-0.0220839
M239T48	-0.00927662	0.000167052
M239T51	-0.0166147	-0.00985629
M239T68_1	-0.0127841	0.00624439
M239T68_2	0.00283146	-0.0122528
M239T95	-0.00702573	0.0200121
M240T295	-0.0146988	0.00692132
M240T317	0.0226916	0.0203978
M240T330	0.0107785	0.0288519
M240T57	0.00544593	-0.00307888
M240T65	0.0182945	0.02336
M240T69	-0.0082093	-0.00768025
M240T81	-0.023194	-0.00139701
M241T265	0.0151221	0.029239
M241T304	-0.0124993	-0.0294479
M241T46	-0.0143547	-0.0197641
M241T70	-0.0232784	-0.0119008
M242T131	0.00390302	-0.0344111
M242T211	0.0110291	-0.0276773
M242T248	-0.0243952	-0.013865
M242T256	-0.0291859	-0.00195348
M242T268	0.00796712	-0.00965604
M242T325	0.01241	-0.0307372
M242T439	-0.0121745	-0.0112836
M242T76	-0.0289904	-0.00252602
M242T77	-0.0270021	-0.00406129
M242T84	-0.029249	-0.00199082
M243T161	0.0149093	0.0241441
M243T216	-0.0282846	0.000693317
M243T230	-0.000822935	0.00082454
M243T237	0.00128159	-0.0148766
M243T268	-0.009774	-0.00689734
M243T325	0.00357425	0.0169773
M243T47	-0.0142899	-0.00120821
M243T57	0.00794367	0.0131733
M243T67	-0.0292101	-0.00201431
M243T73	-0.00752839	-0.0258457
M243T75	0.00603679	0.0279463
M244T144	-0.0152408	-0.00121221
M244T177	0.0181443	-0.0277119
M244T256	0.0121806	0.00782989
M244T267	0.0131516	-0.0248594
M244T268	0.0120289	-0.00243482
M244T274	0.0142469	0.00147922
M244T325	0.0122073	-0.0193817
M244T342	0.000824504	0.00761316
M244T45	0.0154616	0.00591874
M244T49	0.00937548	-0.00212884
M244T54_1	-0.00912139	-0.014296
M244T54_2	-0.0227246	-0.00120678
M244T56	-0.0288	-0.00180674
M244T67	0.0128465	0.0319885
M244T70	-0.0254494	-0.00234867
M245T208	-0.00765204	0.00421538
M245T229	0.0068763	0.00387186
M245T230	-0.0243748	-0.00612897
M245T252	0.0235675	-0.0180008
M245T256	-0.0231765	-0.00278925
M245T266	0.0212304	0.0116927
M245T318	-0.000972706	-0.0113233
M245T342	0.0268105	0.010131
M245T368	0.0273305	-0.0101303
M245T401	0.00286307	0.016639
M245T42	-0.00277964	0.0139621
M245T442	0.0138339	0.0251108
M245T49	0.0254896	-0.00856085
M245T52	-0.00809379	-0.0182176
M245T55	0.00166797	-0.0314556
M245T57	-0.0174462	-0.0223284
M245T59	-0.0205977	-0.00155355
M245T69	-0.021695	-0.0165978
M245T70	0.00304733	0.0353002
M245T72	-0.00701751	-0.019341
M246T217	-0.00677943	-0.00100455
M246T237	0.0161939	0.0254141
M246T301	0.0264923	-0.0150664
M246T368	0.0139829	-0.00657419
M246T47	0.010297	0.0304138
M246T51	-0.0253582	-0.00196842
M246T57	0.00917798	0.0237769
M246T64	-0.0235278	-0.000211034
M246T69	0.0206379	-0.0225566
M247T106	-0.0207376	-0.0119101
M247T124	-0.0164578	-0.0187556
M247T213	0.012166	0.0317876
M247T217	0.00738595	0.0093319
M247T234	-0.0291896	-0.00177196
M247T301	0.0147377	-0.0294587
M247T41	0.0259264	-0.00163336
M247T422	0.00945894	0.0337511
M247T47	0.02363	-0.0183132
M247T56	0.00722454	-0.00847505
M247T58	-0.0171269	-0.0150969
M247T74_1	0.0178326	0.0276152
M247T74_2	0.00166737	0.00371965
M248T217	0.00838248	0.00139499
M248T232	-0.019352	-0.00530599
M248T233	0.0108391	-0.0243168
M248T257	-0.0268448	-0.011078
M248T39	0.00562966	0.0180752
M248T422	0.0138262	-0.0268739
M248T57	-0.0114846	-0.00176482
M248T74	-0.00372877	-0.00488655
M249T231	-0.017465	-0.0138613
M249T232	-0.0170361	-0.0188162
M249T257	-0.0221468	-0.0212463
M249T296	-0.0154522	-0.0294245
M249T304	0.00454994	-0.0258481
M249T399	-0.0127719	0.00574818
M249T403	-0.0111689	0.0107907
M249T41	0.000960202	-0.0239205
M249T49_1	-0.0115651	-0.0113243
M249T49_2	-0.0240146	-0.0102412
M249T57	0.0162504	-0.0211328
M250T231	0.0206545	-0.0242078
M250T253	-0.00738703	-0.0186825
M250T277	-0.0129752	0.00431653
M250T305	-0.0280548	-0.00328453
M250T326	0.0285381	-0.000648806
M250T381	-0.013772	-0.0225716
M250T60_1	-0.0255349	-0.000841819
M250T60_2	-0.0161634	-0.00559369
M250T64	0.0202341	0.00664417
M251T226_1	0.00163267	-0.0331815
M251T226_2	0.00169472	-0.0101731
M251T246	-0.0142488	0.0138477
M251T302	0.0170147	-0.028984
M251T326	0.00375647	-0.00247346
M251T441	0.0093234	0.00225206
M251T45	-0.000551864	0.00193931
M251T49_1	-0.0107136	-0.0271526
M251T49_2	0.0126893	0.024035
M251T67	-0.013872	0.00935693
M251T72	-0.0197483	-0.0157809
M251T75	-0.00456378	-0.0322403
M252T255	-0.0187446	-0.00131821
M252T264	-0.0110222	-0.00224375
M252T289	0.0178226	-0.0209367
M252T317_1	-0.0211793	0.00629663
M252T317_2	0.00923495	-0.0323227
M252T43	0.0232515	0.00379309
M252T49	-0.0152617	0.00280769
M252T72	-0.010482	-0.0192352
M252T73	0.00875874	0.0161399
M253T216_1	-0.0258392	-0.00435227
M253T216_2	-0.0251244	-0.00357168
M253T216_3	0.006419	0.0228271
M253T232	0.00777209	-0.00725403
M253T235	0.00996987	0.0107874
M253T256	8.262e-05	-0.0115855
M253T282	0.0104923	-0.0169219
M253T304	-0.0100829	-0.032203
M253T384	0.0208327	-0.0121848
M253T64	0.0106754	0.0238106
M253T70	-0.00576471	0.0288465
M253T73	0.0245047	0.00113326
M253T74	-0.0225155	-0.0179913
M253T91	-0.0141351	-0.00716666
M254T272	-0.0260142	-0.00806094
M254T277	-0.000379792	0.00118368
M254T331	0.0090418	0.0131656
M254T433	0.00410864	0.0281258
M254T59	0.0153963	-0.00525921
M254T68	-0.0230322	-0.017302
M254T69	-0.0166015	0.00912439
M255T220	-0.0241444	-0.0132121
M255T282	0.00297969	-0.00398366
M255T49	-0.0249182	0.0178569
M255T50	0.0140175	-0.00512873
M255T69	0.00577526	0.0260817
M255T85	0.00971249	0.0228837
M256T222	-0.0168861	0.0273783
M256T260	-0.0272659	0.0119912
M256T271	-0.00969811	-0.0232964
M256T283	-0.0198424	-0.00953234
M256T360	0.00989155	-0.00256397
M256T388	-0.0264958	-0.00237229
M256T421	-0.00185409	0.00336979
M256T43	0.000468404	-0.0109703
M256T448	0.0135255	0.0177799
M256T58	-0.0225045	0.0210546
M256T60	-0.0226303	-0.013107
M257T208	-0.0268747	0.0101118
M257T209	-0.0277933	-0.00537494
M257T222	0.0183176	-0.0181307
M257T238	0.00940455	0.00917864
M257T250_1	-0.0179356	-0.021189
M257T250_2	0.0216873	0.0108949
M257T305	-0.0117321	-0.0182302
M257T388	0.00974143	0.0151105
M257T396	-0.000704332	0.00408067
M257T422	0.0154591	0.0181327
M257T55	-0.025041	-0.0124915
M257T66	-0.0152009	0.00192476
M257T69	-0.0249392	-0.00115258
M257T73	-0.0288916	-0.00270875
M258T100	-0.00974126	-0.00815009
M258T209_1	0.000250938	-0.00894283
M258T209_2	-0.0213638	-0.000942276
M258T213	-0.0153836	-0.00500296
M258T226	-0.00412759	0.0157419
M258T237	0.0256159	0.0137038
M258T238	-0.00379126	0.00735477
M258T242	0.0179861	0.0284492
M258T251	-0.00440988	-0.0315692
M258T365	0.0207526	-0.0225233
M258T56	-0.0199498	0.0227308
M258T57	0.00578493	-0.0164502
M258T68	-0.0097752	0.0112994
M259T100	0.017123	0.0253735
M259T247	-0.0236411	-0.0185235
M259T260	-0.024017	-0.0168189
M259T48	-0.025904	0.00820079
M259T56	-0.0233046	-0.0210695
M259T68	-0.0290038	-0.00350009
M259T84	-0.00687633	7.5192e-05
M260T111	-0.00140612	0.0209297
M260T239_1	-0.0282765	-0.00125211
M260T239_2	-0.00922947	-0.00942159
M260T243	-0.0245987	-0.00642211
M260T39	0.0039285	-0.0295058
M260T50	0.00948346	-0.0219755
M260T51	0.0225546	-0.00813383
M260T53_1	0.0140371	0.0256921
M260T67	-0.0186501	-0.0113812
M260T69	-0.0285854	0.00195931
M260T77	0.0171825	-0.0224525
M260T94	0.00743315	7.21461e-05
M261T241	0.0147106	0.012018
M261T320	-0.00172609	0.00259117
M261T339	0.0137857	-0.0222486
M261T352	0.00336563	0.0155747
M261T417	0.0185337	0.0140311
M261T57	0.0266428	-0.0081487
M261T65	-0.0186426	0.00392808
M261T92	-0.0234228	-0.0145545
M261T95	-0.00711969	0.0195904
M262T213	0.00135416	0.0252151
M262T216	0.0262626	-0.0122903
M262T220	0.0142842	-0.0223186
M262T246	0.0148282	0.00627767
M262T259	0.0281444	-0.00554437
M262T285	-0.0145862	0.00718568
M262T45	0.0216784	-0.0158443
M262T50	-0.0257212	0.00653912
M262T53	0.0195403	-0.0163088
M262T56_1	-0.00216649	-0.0175069
M262T56_2	-0.0241258	-0.00176423
M262T70	-0.0104545	0.00155578
M262T84	0.0285869	-0.00380338
M263T219	0.00726723	-0.00350237
M263T231	0.00342213	0.0327927
M263T249	0.00797067	-0.0212677
M263T268	-0.00605785	-0.0167501
M263T367	0.0253384	-0.000613201
M263T39	-0.00267103	0.0274427
M263T402	-0.00431621	0.000974155
M263T442	-0.0201717	-0.00713102
M263T50	-0.00586083	0.0249318
M263T53	0.0263785	0.00836796
M263T57	0.0281861	0.00739412
M263T58	-0.0281885	-0.00888944
M263T70	0.0111077	-0.0199739
M263T71	-0.0167675	0.00347548
M264T108	-0.0271644	-0.00412661
M264T205	0.0279452	0.00317204
M264T213	0.0217986	-0.0200264
M264T219	-0.0233925	-0.012841
M264T237	-0.0256339	-0.007909
M264T368	0.0238934	-0.0203151
M264T49	0.0223426	-0.00739384
M264T57	-0.027571	-0.00353463
M264T66	-0.0289451	-0.003221
M264T69	-0.00730957	0.00522438
M264T77	-0.00529731	-0.0188175
M265T160	-0.00182843	0.00311501
M265T179	-0.0172927	0.00706337
M265T207	-0.0161345	0.0226428
M265T253	-0.0290259	-0.00176571
M265T304	0.0216672	0.00473056
M265T350	0.0192759	-0.023278
M265T377	-0.0053336	0.00389373
M265T41	-0.021968	-0.00665007
M265T422	-0.0173501	0.000821468
M265T49	0.00324203	0.00197525
M265T72	-0.020623	-0.0178688
M266T223	0.0194889	0.00853149
M266T305	0.0193946	0.0156805
M266T422	0.0164454	-0.028901
M266T54	-0.0263986	0.0073577
M266T55	0.0172992	-0.0282464
M266T70	0.0100057	0.0242262
M266T77	-0.0134594	0.0169856
M266T84	-0.0276266	0.000585067
M266T91	0.00326399	-0.0102171
M267T234	0.00988252	0.0108401
M267T275	0.0177466	-0.0255067
M267T302	0.0119913	-0.0168108
M267T398	0.0141461	-0.0291867
M267T48	-0.0188159	0.00288115
M267T54	0.0154814	-0.00889327
M267T58	-0.0202005	-0.00977972
M267T72	0.0146577	0.0254982
M267T87	-0.0208423	0.00915288
M267T91	0.0245999	-0.00361327
M268T219	-0.0256853	-0.00427334
M268T220_2	0.00660474	0.022952
M268T305	0.00191634	0.0200665
M268T39	-0.0163528	-0.0255372
M268T49	-0.0218973	-0.0016335
M268T69	0.00653157	0.0041678
M268T81	0.0134352	0.0321166
M269T63	-0.00700187	-0.0346926
M269T64	-0.0255406	-0.00961807
M269T75	0.0146335	0.0309688
M270T223	0.0132248	-0.0185602
M270T226	0.00760884	0.0215367
M270T288	-0.0092838	0.0204808
M270T49_2	0.0101163	0.0198594
M270T57	-0.024633	-0.000723509
M270T67	0.0150899	-0.0241854
M270T75	0.00838832	-0.0150286
M271T213	0.0189046	0.0173267
M271T218_1	0.0280111	0.00459731
M271T230	-0.00223244	0.00256813
M271T265	0.0128537	0.00631925
M271T283	0.00740414	0.0291035
M271T302	-0.0278608	0.005354
M271T317	-0.0129284	0.00680461
M271T49	-0.0182901	-0.00424633
M271T68	0.00236927	0.00826483
M271T69_1	0.00627599	0.0327384
M272T213	-0.0241093	-0.00279789
M272T214_1	-0.0289219	-0.0029979
M272T214_2	-0.021338	-0.00132219
M272T224	-0.0083329	-0.00016689
M272T231	0.0149361	-0.0276499
M272T250	-0.00732581	0.00936158
M272T259	0.0181503	-0.0217523
M272T374	0.0256274	0.0125667
M272T420	0.0087989	-0.0262067
M272T48	-0.00720923	0.000159326
M272T50	0.00958184	-0.0229396
M272T56	-0.000671063	0.0118122
M272T70_1	0.0158615	0.00458169
M272T70_2	-0.0223845	0.00151139
M272T75	-0.0284114	-0.00358458
M273T212	-0.00386198	-0.0314357
M273T224	-0.0032732	-0.00273789
M273T258_1	-0.0081136	0.0102549
M273T374	-0.00136036	0.00362649
M273T39	0.00941685	-0.00963867
M273T45	-0.00729345	-0.00310653
M273T55	0.00392103	-0.0194599
M273T70	-0.00369618	0.00263596
M273T71	-0.0245678	-0.000941091
M274T205	0.0155624	-0.0197722
M274T230	-0.003367	0.0306176
M274T236	0.00820145	-0.010471
M274T238	0.00467017	-0.0103044
M274T239	-0.0204345	-0.0171873
M274T258	-0.0228978	-0.0135809
M274T307	-0.0286786	-0.0015601
M274T43	0.00417511	0.007979
M274T58	0.0253646	0.0180458
M275T217_1	-0.0287829	-0.00392656
M275T217_2	-0.0232432	-0.0128348
M275T331	-0.0179633	0.0135597
M275T377	0.00351673	-0.00401246
M275T48	-0.0220985	-0.00701816
M275T49	-0.0168441	-0.00322979
M275T58	-0.00102906	0.0181325
M275T59	-0.00502501	-0.00716796
M275T68	-0.00479517	0.0343485
M275T69	-0.00699039	-0.0208449
M276T104	-0.0195412	0.00588857
M276T127	0.00935775	-0.0235025
M276T144	0.021345	-0.0240138
M276T218	0.00451801	-0.0109855
M276T219_2	-0.0135555	-0.00622821
M276T240	-0.023696	-0.000409722
M276T257	-0.017384	0.00259956
M276T331	0.00452146	0.000888843
M276T387	0.00314577	0.0171411
M276T46_1	0.0111778	-0.021473
M276T49	-0.0232115	-0.000935057
M276T57_1	-0.022296	-0.000378704
M276T57_2	-0.0165222	-0.00761986
M276T63	-0.0174834	-0.00998475
M276T67	0.0125564	-0.0246557
M276T75	0.00260682	0.0158173
M277T127	-0.000131988	-0.0280501
M277T230	-0.0168324	-0.0228331
M277T241	0.0203745	-0.0245221
M277T329	-0.0162244	-0.00203024
M277T331	-0.0230299	-0.0163509
M277T363	0.0212139	-0.0235448
M277T39	-0.00735422	-0.0315787
M277T444	0.0014931	0.000243239
M277T47	-0.00195944	0.0111679
M277T67_1	0.0149799	0.00591844
M277T67_2	0.011665	-0.0193292
M277T68	0.0211161	-0.0104346
M278T231	-0.020601	-0.0215067
M278T240_1	-0.0272537	0.00179422
M278T240_2	-0.0233565	-0.0215248
M278T277	0.000890792	-0.0261638
M278T304	-0.00240904	-0.00947225
M278T348	-0.0252542	-0.0126835
M278T363	-0.00568396	-0.00747498
M278T401	0.00425052	0.0320173
M278T45	-0.0029996	0.0107245
M278T69	-0.0157966	0.00954208
M278T70	-0.0258577	-0.00388082
M278T80	-0.0235658	-0.00287422
M279T230	-0.0193507	-0.00166944
M279T231	0.0216352	-0.0219369
M279T242	0.00899506	0.0267452
M279T261	0.0193029	0.00385905
M279T274	-0.0102919	-0.0283098
M279T277	-0.00843463	-0.03413
M279T312	0.0149891	0.0302821
M279T339	0.00967003	0.00613731
M279T360	0.0267936	0.0104975
M279T414	0.0272166	-0.0109905
M279T445	0.00465311	-0.0238736
M279T46	0.0162623	-0.0170971
M279T52	-0.0167022	-0.0177186
M279T54	-0.0147505	0.00816864
M279T57	-0.00841148	0.0284478
M279T75	-0.0194846	-0.0189066
M279T77	0.00197916	0.00064371
M279T81	0.0141775	0.0275949
M280T121	-0.008875	-0.00365203
M280T229	0.00585049	-0.0153045
M280T231	0.00763798	-0.0200771
M280T234	0.0187521	-0.0254693
M280T242	-0.00848828	-0.0153502
M280T261	0.0279166	-0.00264422
M280T269	0.0129766	-0.0107073
M280T339	0.0231214	-0.0180331
M280T353	-0.0034196	1.98078e-05
M280T360	0.0224839	-0.00111051
M280T415	0.0120818	0.0328185
M280T442	0.0270803	-0.0135226
M280T50	-0.0257015	-0.0126589
M280T56	-0.0277357	-0.0089828
M280T58	0.00233685	-0.0344587
M280T72	-0.00821849	-0.000297724
M280T84	-0.0170947	0.00119777
M281T152	-0.0229449	0.00853257
M281T212	-0.0206537	-0.0173306
M281T229_2	-0.00677591	-0.00496412
M281T230	0.0209906	-0.0152677
M281T242	-0.0242062	-0.000485893
M281T248	0.00283118	-0.0319229
M281T282	-0.0148458	0.0193981
M281T339	0.00690207	-0.0298573
M281T385	0.015261	0.0263696
M281T39	-0.0178127	-0.00211786
M281T400	0.0120748	0.0322794
M281T428	0.00487934	-0.00378116
M281T441	0.0264906	-0.0143414
M281T71	-0.00999656	0.00458537
M281T76	-0.0157365	0.0280295
M281T84	-0.00870315	-8.98546e-05
M281T88	0.00786529	-0.0186644
M282T229	-0.0059416	-0.00229148
M282T242	0.00365417	0.012409
M282T377	0.0252719	0.0177472
M282T399	0.0153529	-0.0215273
M282T416	0.0134541	-0.0320887
M282T48_1	-0.0102113	0.0295723
M282T48_2	0.026771	0.0114951
M282T57	0.00770001	0.00769612
M282T64	-0.00510364	-0.00754653
M282T74_1	-0.00275423	-0.00599624
M283T247	0.00525228	0.0286811
M283T268	-0.0209877	-0.00480103
M283T304	-0.0177154	-0.00845358
M283T422	0.0104279	0.0269524
M283T45	-0.0291023	-0.00137937
M283T56	-0.00301058	0.0299917
M283T74	0.012436	0.0250507
M284T229	0.000863931	0.00966953
M284T256	0.0154271	0.0209783
M284T268	-0.0193758	0.010538
M284T422	0.0146408	0.0312691
M284T425	0.0125221	0.0255335
M284T430	-0.0251895	0.00131554
M284T440	-0.0153409	0.0304477
M284T49	-0.0249462	-0.00934886
M284T54	-0.0129506	0.0297329
M284T64	-0.000219552	0.033502
M284T70	0.0188338	0.00483224
M285T232	-0.026172	-0.0139912
M285T256	-0.00280593	0.0223363
M285T286	-0.0139352	-0.0166557
M285T317	-0.0233274	-0.01659
M285T357	-0.00305171	-0.0153366
M285T398	-0.00462633	-0.000730098
M285T50	0.00731395	-0.0114614
M285T66	-0.00101722	0.0136666
M285T69_1	-0.018657	0.026438
M285T69_2	0.0100392	-0.00353433
M286T218	0.0253894	-0.00410389
M286T225	-0.0132673	0.0312907
M286T268	0.0213204	0.0209121
M286T274	-0.0290089	-0.00358756
M286T317_2	-0.014949	0.00937044
M286T352	-0.0125721	0.00231079
M286T398	-0.0232659	-0.00185205
M286T425	0.0022261	-0.0235696
M286T426	-0.00684701	-0.00243915
M286T48	-0.0262598	0.00644755
M286T51	-0.00149654	0.0269529
M286T71	-0.0243557	0.019348
M287T317_1	-0.0261325	0.0142062
M287T317_2	-0.0244876	0.0138023
M288T229	-0.00762389	-0.00239502
M288T241	0.00379914	-0.0117013
M288T243	-0.0227458	-0.0022247
M288T32	0.0177521	0.00477658
M288T418	0.0150802	-0.00586553
M288T57	0.00603168	0.00476807
M288T66	-0.0260524	-0.00245247
M289T220_1	-0.0254542	-0.00421239
M289T220_2	0.00112967	0.0300494
M289T220_3	0.0232276	-0.00447792
M289T222	-0.0228946	-0.0117374
M289T231	-0.0173874	0.0240549
M289T243	-0.0291165	-0.00336198
M289T350	-0.0266093	-0.00341022
M289T67	-0.028199	-0.000301494
M289T68	-0.0243205	0.0172813
M290T217	0.0123785	-0.029553
M290T228	0.00573461	0.0302481
M290T342	0.0250429	-0.0171883
M290T350	0.0163891	0.00348704
M290T53	-0.0167419	0.0138905
M290T61	-0.0229797	0.0170208
M290T70	-0.0225798	-0.00315467
M290T75	0.0183366	-0.0100485
M290T94	-0.0149248	-0.00203547
M291T217_1	-0.0258202	-0.00206438
M291T217_2	-0.025685	-0.00372332
M291T229_1	-0.0210239	-0.00464741
M291T229_2	-0.0281424	-0.00315592
M291T256	-0.00764008	-0.0024334
M291T258	-0.0278125	0.00275636
M291T295	-0.0151806	-0.015031
M291T312	0.0108137	0.0153168
M291T344	0.00958205	0.0252491
M291T360	-0.0137951	0.0133541
M291T392	0.00942021	0.02192
M291T48	0.00902867	0.028083
M291T50	-0.0246311	-0.0104532
M291T63	0.00592916	-0.0092346
M291T69	-0.0273626	-0.000189298
M292T227_1	-0.0102026	-0.00348698
M292T227_2	0.0214736	-0.0204394
M292T251	-0.0120326	0.00395816
M292T259	-0.0261005	-0.0124589
M292T286	0.00954609	0.0084158
M292T290	0.0201604	-0.0237129
M292T360	-0.0116726	0.0252404
M292T392	0.00680978	0.0175501
M292T49_1	-0.0224228	-0.00191236
M292T49_2	-0.0196256	-0.00352657
M292T58	-0.0261477	-0.00729163
M292T66	-0.0242772	0.00151163
M292T75	-0.0257857	-0.000624566
M292T77	-0.00456482	0.00469919
M293T203	-0.00579844	0.00203433
M293T229	-0.0228773	-0.00323668
M293T252	-0.00952566	-0.00249109
M293T261	-0.00612834	0.003635
M293T268	0.0228885	0.00476769
M293T276	0.0109748	0.00533665
M293T296	0.0177773	-0.0278617
M293T321	0.0237057	0.00697182
M293T433	0.0138859	-0.0270857
M293T434	0.0252864	0.0181019
M293T49	-0.0164238	0.0274672
M293T67	-0.0288274	-0.00317187
M293T72	-0.00237091	-0.0273772
M294T110	0.0124414	-0.0292822
M294T177	0.00185806	-0.0257552
M294T195	0.0274159	0.00374811
M294T207	0.0199728	-0.0173565
M294T208	0.0155598	-0.0120424
M294T226	0.0142119	0.00575395
M294T296	0.0195553	-0.0227263
M294T320	0.0195983	-0.0258411
M294T48	-0.0230045	-0.0188483
M294T53	0.00912456	-0.0263119
M294T59	-0.029167	-0.000196661
M294T63	0.0165077	-0.0154425
M294T67	-0.00948291	0.0230546
M295T175	-0.0275044	0.00390616
M295T190	0.00260491	0.0236209
M295T198	0.0133435	-0.021169
M295T227_1	0.00504565	0.00108538
M295T229	-0.028835	-0.00296684
M295T263	-0.0247957	-0.017612
M295T266_1	0.00422185	0.0276185
M295T266_2	-0.0154603	0.0282289
M295T302	-0.00372912	0.0141217
M295T304	-0.0191907	0.00201422
M295T328	0.00965558	-0.00794623
M295T358	0.019596	-0.0245415
M295T401	0.0120399	-0.0198707
M295T430	-0.0219808	-0.0232024
M295T44	-0.0244593	-0.0182182
M295T78	-0.0282344	-0.00289846
M295T80	0.0224717	-0.0229994
M296T190	-0.0206943	0.0156004
M296T226	0.0163251	-0.0197524
M296T227_1	-0.00586483	-0.00416621
M296T227_2	-0.0194673	-0.00254111
M296T267	0.0102976	0.00193454
M296T302	-0.0267605	-0.0136858
M296T304	0.0162896	0.0255749
M296T328_1	-0.0019721	-0.0350124
M296T328_2	-0.0166099	-0.0272608
M296T358	0.0238283	0.0105125
M296T372	0.01719	0.0287573
M296T393	0.0131745	0.0029342
M296T401	0.000652773	0.00381926
M296T431	-0.0246786	-0.0119667
M296T50_1	-0.0212072	-0.00418715
M296T50_2	0.0199671	-0.0162389
M296T54	0.0194981	-0.0218245
M296T66	-0.000802752	-0.0350423
M296T69	-0.0221859	0.011039
M296T94	-0.0103827	0.0294468
M297T186	0.00623113	0.0127863
M297T248	0.0115768	0.0297226
M297T415	0.0109946	0.0295594
M297T43	-0.0269722	0.00178562
M297T49	-0.0187618	0.0164722
M297T50	-0.0245508	0.0150405
M297T51	-0.0290006	-0.00231428
M297T67	0.00465419	-0.00865297
M297T68	-0.012907	-0.0265327
M298T106	-0.0254218	0.00906962
M298T230	-0.0169768	0.0101454
M298T328_1	-0.0278747	0.00644875
M298T328_2	0.0236051	0.0132731
M298T415	0.00518299	0.00836361
M298T443	0.0261208	-0.0158446
M298T50_1	-0.0148029	-0.0265234
M298T50_2	-0.0213322	0.0123498
M298T69_1	0.0147112	-0.0180824
M298T69_2	0.00210602	0.00618276
M298T83	0.0149323	0.0209015
M299T238	0.0153405	-0.0307078
M299T285	0.0106868	0.00952287
M299T310	-0.0107307	-0.0202072
M299T314	-0.0232263	0.0121389
M299T339	0.0168526	0.0184895
M299T432	0.0243162	-0.0173314
M299T47	-0.0271208	0.00030646
M299T56	-0.0227173	0.00194924
M299T61	0.012017	0.000964889
M299T70	0.00858817	-0.0164504
M299T75	0.0167135	0.0211588
M300T105	-0.029205	-0.000968974
M300T141	-0.0192385	-0.0095073
M300T224	-0.0269125	-0.00348214
M300T275	0.0165948	0.0209227
M300T285	0.00530719	0.016925
M300T310	0.0211793	-0.00213626
M300T339	-0.0262712	-0.0070388
M300T428	0.0127669	-0.0319385
M300T71	-0.0292586	-0.00107238
M301T214	0.0284558	-0.00298549
M301T228_1	0.0273184	-0.00828715
M301T228_2	-0.0275245	0.00759781
M301T259	-0.0208908	-0.00082202
M301T272	-0.0146206	0.00656479
M301T274	-0.00527062	-0.00113177
M301T275	0.0272823	-0.00400292
M301T305	-0.00889708	0.00292234
M301T320	0.0167289	0.0190272
M301T331	0.00114732	0.00483515
M301T349	-0.018174	-0.0204788
M301T381	0.0101867	-0.000682656
M301T417	0.00131018	-0.0177645
M301T48	0.0059541	-0.0313756
M301T51	-0.0270702	-0.00168071
M301T54	-0.029304	-0.00130782
M302T220	0.00397731	-0.0343847
M302T228	0.0283994	0.00303103
M302T231	0.0159781	-0.0251495
M302T237	0.0278812	0.00720149
M302T250	0.0128471	0.00152351
M302T258	-0.0193485	-0.0153879
M302T267	-0.0286482	-0.000551373
M302T304	-0.00453409	-0.00537147
M302T321	0.0177529	-0.0214042
M302T363	-0.00478917	0.024151
M302T49	0.0120999	0.00481088
M302T52	0.0260835	0.0098669
M302T73	-0.0182837	1.39287e-05
M302T91	0.00456231	-0.0061163
M303T229_1	-0.026838	-0.00236551
M303T229_2	-0.00628825	0.00983825
M303T231	0.0149965	0.0108304
M303T232	0.0175637	-0.0290003
M303T252	0.0265298	0.0144682
M303T274	0.0183323	0.0163819
M303T305	-0.0246183	-0.00514387
M303T323	0.00242844	0.0038009
M303T353	-0.00127983	-0.0177209
M303T363	0.00499631	-0.00304959
M303T90	-0.0152042	-0.00716067
M304T207	0.000530594	-0.0250258
M304T229	-0.0247239	-0.00300042
M304T252	0.0281193	-0.00430253
M304T253	-0.00373724	0.00733082
M304T347	0.0271576	-0.00494594
M304T381	0.00707782	-0.0221802
M304T439	0.0162388	0.0268574
M304T51	-0.0287228	-0.00273988
M304T52	0.0284655	0.00517803
M304T53	0.00651567	0.00447355
M304T69	-0.0057573	-0.000929937
M305T212	-0.016076	0.0269184
M305T216	-0.0269956	-0.00371917
M305T223_1	-0.0169737	-0.00951403
M305T223_2	0.0075165	-0.0340406
M305T253	-0.028844	-6.39857e-05
M305T256	-0.0287819	-0.00453521
M305T286	-0.0151329	0.0112427
M305T369	0.0013817	-0.00893117
M305T404	0.00516072	0.00757347
M305T449	0.00127941	-0.000887204
M305T48	-0.0254083	-0.00257033
M305T56	-0.0140158	-0.0219766
M305T61	0.0244656	0.000945097
M306T109	-0.00385306	-0.0100917
M306T328	-0.0165061	-0.000409706
M306T405	-0.00552474	-0.010738
M306T45	0.000457576	0.00958187
M306T49	0.0241892	-0.00645274
M306T53	-0.0266355	0.011061
M306T57	-0.0267779	0.00635687
M306T75	0.0122553	-0.019528
M307T213	0.00373777	0.034318
M307T235	-0.0248288	0.0117669
M307T251_1	0.016421	-0.00208764
M307T251_2	-0.0209392	-0.0149694
M307T328_1	0.0168581	0.0111465
M307T328_2	0.0154403	-0.0227993
M307T336	0.00540874	0.0304353
M307T382	0.00354658	0.0155156
M307T417	-0.00182562	0.0301491
M307T57	-0.024492	-0.0150526
M307T69	-0.0267803	-0.0109375
M307T76	-0.0180858	-0.0248696
M307T94	-0.0245972	0.0129201
M308T216	0.0106275	0.0315918
M308T243	-0.0116195	-0.0211969
M308T263	-0.00769287	0.00310928
M308T285	0.00934284	0.0195303
M308T432	0.00186113	0.0175233
M308T45	0.00782846	0.0313799
M308T53	-0.0130603	0.0269141
M308T70	0.0212623	0.0137411
M308T75	-0.00382546	-0.0185674
M309T220	0.00539995	-0.0283837
M309T229	-0.028438	-0.00663769
M309T254	0.000956955	0.0265266
M309T264	0.015151	-0.0101318
M309T315	0.0126379	-0.00410549
M309T394	0.0161873	-0.0303158
M309T444	0.0130824	-0.0050984
M309T68	0.00656072	-0.00293932
M310T230_1	-0.0263758	-0.00220273
M310T230_2	-0.0219363	-0.0015682
M310T230_3	0.0121118	-0.00458694
M310T264	-0.0267588	-0.0114119
M310T285	0.0162206	-0.0133433
M310T355	-0.00815968	0.0192362
M310T388	0.0175935	-0.0174336
M310T414	0.0248542	-0.0153009
M310T436	0.0211392	-0.0234762
M310T45	-0.0263531	0.00264965
M310T53	-0.000603981	-0.0131983
M310T58	-0.00651582	-0.0228934
M310T70	-0.013789	0.0200886
M310T77	-0.0192634	-0.0251751
M311T260	0.0106581	-0.00869163
M311T288	-0.0125913	-0.02973
M311T295	-0.00255214	0.0174633
M311T322	-0.00815359	-0.0258695
M311T346	-0.00113418	0.00629552
M311T377	-0.018093	0.0102267
M311T393	0.0260952	-0.0034375
M311T414	-0.0141732	-0.0133
M311T437	0.0153224	-0.0291552
M311T444	0.004857	-0.0120954
M311T51	-0.0206891	0.0104417
M311T52	-0.0182135	-0.00597085
M311T56	-0.0259154	0.00452259
M311T70	-0.00584942	0.0331164
M312T110	-0.00160096	-0.0145274
M312T209	0.0227914	0.0168016
M312T260	0.00335993	-0.00318079
M312T365	0.00283151	-0.00266378
M312T404	0.00490653	0.00717774
M312T423	0.0183019	-0.0248672
M312T428	0.0234508	-0.0187788
M312T446	0.0153561	0.0220621
M312T50_2	-0.0116467	-0.020985
M312T52	-0.00118713	0.0182622
M312T63	-0.0102915	-0.0311526
M312T76	-0.0196802	-0.00580288
M312T88	-0.00960697	0.00412762
M313T108	-0.0007829	0.00373177
M313T274	0.00298457	-0.00666792
M313T408	0.00994078	0.0186855
M313T417	-0.00515317	0.0182213
M313T50	-0.0105429	0.0313543
M313T56	0.0186142	-0.0178542
M314T106	0.00498498	-0.0171286
M314T221	-0.0279955	0.00605906
M314T225	-0.00524043	0.0163642
M314T262	-0.0200744	0.0162561
M314T287	-0.0217534	0.0136506
M314T328	-0.0100017	-0.0026332
M314T393	0.0196839	-0.0243689
M314T442	0.000366679	-0.0263763
M314T66_1	-0.0236555	-0.00800423
M314T66_2	-0.0249373	0.0104243
M315T104	-0.0232646	-0.00349328
M315T236	0.00777181	-0.022898
M315T258	-0.00611739	-0.0243417
M315T264	-0.00965998	0.0284726
M315T274	0.0217235	0.008235
M315T292	-0.00639128	-0.0187767
M315T294	0.013058	-0.0089192
M315T303	-0.0085835	-0.00310775
M315T358	-0.0177625	-0.0228379
M315T84	-0.0194759	0.000733359
M316T163	-0.0148414	-0.0247443
M316T216	-0.0276083	0.00170574
M316T241	-0.00710731	-0.00118615
M316T249	0.0291854	0.00339504
M316T258	-0.0273899	0.00379546
M316T351	0.00939085	0.0278618
M316T373	0.0184175	0.0019519
M316T63	0.0264436	0.00668333
M316T73	-0.0146446	-0.0138082
M317T232	-0.028475	0.00329547
M317T272	-0.00772416	-0.000156904
M317T282	0.00547881	0.0029835
M317T341	0.0290183	0.000327291
M317T373	0.0113784	-0.00396747
M317T401	-0.0107409	0.00331258
M317T49	0.0147364	-0.0190444
M317T50	-0.00892607	0.00086721
M317T51	-0.0289989	-0.00208151
M317T53	0.0191359	-0.0172891
M317T70	-0.0272249	-0.00225834
M317T71	0.00753805	-0.000157096
M318T216	0.00481919	0.0281778
M318T219_1	-0.0251298	0.0122197
M318T219_2	-0.0291212	-0.00312978
M318T244	-0.00183752	0.00935854
M318T270	0.0164266	-0.00822047
M318T282	-0.0151456	-0.00415417
M318T328_1	-0.0292813	0.00123585
M318T328_2	0.00868636	0.00821481
M318T341	0.00234218	0.0095416
M318T436	0.0138016	0.0222893
M318T52	-0.0283336	-0.0023759
M318T64	0.00717058	0.0210742
M318T68	-0.0205933	0.017662
M318T85	0.0104592	-0.0187068
M319T211_1	-0.0282488	0.00955084
M319T211_2	-0.0254061	0.0123847
M319T271	-0.00315984	-0.00980211
M319T304	-0.0232353	-0.00567845
M319T320	-0.0235727	0.0162063
M319T326	-0.00142363	-0.00430732
M319T328	-0.0267155	0.00151723
M319T39	0.0290269	-0.00124657
M319T400	0.0155825	-0.00403551
M319T444	-0.00568777	0.015906
M319T447	-0.00840416	0.00739373
M319T95	-0.00213709	0.0308503
M320T223	0.00836459	-0.0121843
M320T243	-0.0118022	-0.00591375
M320T248	-0.00533042	-0.0243412
M320T304	-0.00673528	-0.0054554
M320T350	-0.0126695	0.00180475
M320T49	-0.015697	-0.0211711
M320T51	0.00614077	0.00407363
M320T52	0.0135088	-0.00960052
M321T229_1	0.00996847	0.0119921
M321T229_2	-0.0201507	0.0116414
M321T239_1	-0.0284019	-0.00253705
M321T239_2	-0.014965	0.000866707
M321T239_3	-0.0138369	0.0312749
M321T264	0.0128246	0.00583643
M321T275	-0.0265915	0.00104392
M321T304	-0.00507554	-0.000955584
M321T380	0.00726699	-0.0259289
M321T415	0.0173256	-0.0221004
M321T48	0.0122859	0.0197805
M321T49_2	0.00476544	-0.0102627
M322T234	-0.0260127	0.0118454
[truncated: 1,652 more rows]

## Sheet: Fig8A-Variance
PC	Variance	CumVariance
PC1	0.317	0.317
PC2	0.206	0.523

## Sheet: Fig8B-Summary
Accession	pre	R2X(cum)
Total	2	0.512

## Sheet: Fig8B-ScoreMatrix
Sample	PC1	PC2
CK_1	3.17168	46.6309
CK_2	3.55482	44.4064
CK_3	2.78956	44.7096
CK_4	2.03703	42.0029
CK_5	3.46891	44.0674
CK_6	4.06262	42.0905
DGD_D_1	39.673	-22.3792
DGD_D_2	41.0785	-27.4726
DGD_D_3	35.5912	-22.2549
DGD_D_4	38.371	-25.2202
DGD_D_5	38.5336	-23.0681
DGD_D_6	36.2947	-27.3275
DSS_1	-39.8181	-18.6731
DSS_2	-41.825	-19.2986
DSS_3	-41.5694	-19.2933
DSS_4	-42.5453	-20.6025
DSS_5	-41.5587	-19.6371
DSS_6	-41.31	-18.6804

## Sheet: Fig8B-Variance
Accession	PC1	PC2
M1000T34_1	-0.0255866	-0.000251595
M1000T34_2	-0.0243201	-0.0110458
M100T52	-0.0246712	0.00245179
M101T33	-0.0242275	-0.00216111
M101T50	0.0147896	-0.0193932
M103T50_1	0.0123023	-0.0268886
M103T50_2	0.0252157	0.0121904
M104T49	0.0109166	-0.0153839
M105T45	0.0229357	-0.0119278
M105T50	-0.0191903	-0.0229627
M106T76	0.0166148	-0.0221603
M107T228	-0.00145443	0.0045809
M108T225	0.0248103	0.00934526
M108T56	-0.0077506	-0.000423918
M108T64	-0.0184051	-0.0119645
M109T238	0.0224478	-0.0141206
M109T48	0.0275224	-0.00598454
M111T125	0.00624821	0.00254516
M111T133	0.00632377	0.00282208
M111T174	-0.0119545	0.0055725
M111T193	0.0192843	-0.014209
M111T203	-0.0155207	0.023326
M111T228	0.0113003	0.0161684
M111T44	0.0183336	-0.0242189
M111T48	0.0129518	0.01808
M112T402	0.00602141	-0.00224392
M112T59	-0.00549762	-0.00472319
M112T62	0.02615	-0.0127341
M113T410	0.00215248	-0.0308738
M113T42	0.0183019	-0.0196384
M113T50	0.0199908	-0.020232
M113T52_1	0.00999147	0.024347
M113T52_2	-0.0150006	0.00544498
M114T52_2	-0.0240711	0.0125181
M115T242	0.0287643	0.00351698
M115T42	0.0281887	-0.00575235
M115T447	-0.0208163	-0.00479916
M115T52	-0.0065603	-0.0244818
M116T43	-0.0141164	-0.0239903
M116T445	-0.00412325	0.00973286
M116T46	0.0183034	-0.00534783
M116T53	-0.00479556	-0.0275685
M117T417	0.0236024	-0.0169677
M117T445	0.0188201	-0.00795753
M117T53	0.0213637	0.0139806
M117T56	0.000226832	0.00327571
M118T445	0.023165	-0.015678
M118T49	0.00371007	-0.0303672
M119T237	0.00363663	0.0157164
M119T446	0.0245266	-0.0135782
M119T50_1	0.0151441	0.0162081
M119T50_2	0.0242237	0.00528956
M119T59	0.0173202	0.0208424
M120T251	0.0113358	-0.0283753
M120T50	0.0271422	0.00813346
M121T50	0.00789621	-0.0223278
M121T65	0.00414923	-0.0274401
M122T235	0.0196972	0.0203263
M123T53	0.0263875	-0.0129021
M123T65_2	0.00361789	0.0263475
M124T49_2	-0.0183002	-0.00714257
M124T61	0.0102504	0.0280203
M124T89	0.00229763	0.0187295
M125T65	0.00398226	0.0032544
M126T49	0.00724141	0.0278532
M126T62	0.0192323	-0.0205718
M126T64	0.00975285	0.0270271
M127T49	0.00929647	0.0264319
M127T52	-0.0117563	0.00385705
M128T227	-0.0146564	-0.022885
M128T46	-0.0106976	-0.0162522
M128T64	0.00927565	-0.0187559
M129T43	0.0166852	-0.0141662
M129T46	-0.0195071	0.0158196
M129T53	-0.0224395	-0.0182201
M129T65	-0.0198844	-0.020714
M130T284	0.00958562	0.0283811
M130T49	0.00878336	0.0226788
M130T50	0.0109782	-0.0189681
M130T62_1	-0.00579516	0.000771803
M130T62_2	0.0119394	-0.0119045
M130T62_3	0.0187174	-0.0229569
M130T87	0.00631015	0.0298512
M131T46	0.0279284	0.00516267
M131T49	-0.00552163	0.0228029
M131T53	0.0173716	-0.017367
M131T65	0.0110476	-0.0129842
M131T82	0.0230832	0.0148229
M131T89	0.0159612	-0.0240784
M132T45	-0.000205152	0.00394985
M132T50	0.0127773	-0.0259384
M132T62	0.0137228	0.0266451
M132T73	0.0160411	0.0154015
M133T34	-0.00753603	-0.0217604
M133T43_1	-0.00124934	0.00497789
M133T45	0.0258547	-0.0119423
M134T206	-0.00492805	-0.0210468
M134T63	0.0199592	-0.0154679
M135T248	0.00298761	-0.00857235
M135T43	-0.00770784	0.0293556
M135T437	0.0205256	-0.00704443
M135T58	0.00374053	0.000601495
M135T65_2	0.0173606	0.0246662
M136T445	0.000540902	0.0199489
M136T58	-0.0169915	-0.0173603
M137T369	0.015976	0.0243815
M137T437	-0.00853461	0.00221535
M137T49	0.0013349	-0.00510308
M137T64	0.00332642	0.0230208
M138T62	-0.00114955	-0.0309439
M140T45	0.0136846	0.0119589
M140T52	0.0241645	-0.00937285
M140T61	-0.0149125	0.0266278
M140T64	0.0244092	-0.0172646
M140T65	0.0145952	-0.0264138
M142T219	-0.0132859	-0.0265833
M142T50	-0.0174456	0.00287028
M142T51	0.00752572	0.026136
M142T53	0.00166779	-0.00562769
M142T87	0.0230911	-0.0179678
M143T248	0.000813107	-0.0128642
M143T34	0.0136357	-0.0271644
M143T351	0.0178452	-0.0155181
M143T49	-0.010557	-0.0232692
M143T52	-0.00393743	0.00233359
M144T212	-0.0177696	0.00817156
M144T268	0.0260305	-0.0133897
M144T55	-0.00273469	-0.00906214
M144T64	0.015511	-0.0231333
M145T112	0.0124886	0.0254598
M145T202	0.0177489	0.00105553
M145T46	-0.000719295	0.0135544
M145T50	0.0232716	-0.0182746
M145T53	0.00343663	0.0308156
M145T91	-0.0160667	-0.0244283
M146T47	0.00548842	-0.0255261
M146T50	0.00946882	0.00448562
M146T55	-0.00307771	-0.0131674
M146T64	-0.00580855	0.0199947
M146T73	0.0254517	0.00367317
M147T237	0.0248183	-0.0121607
M147T44	-0.00629488	0.0040778
M147T45	0.026596	0.00295111
M147T50	0.00742392	0.0104948
M147T65	0.0146934	0.00593284
M148T268	0.000947181	-0.0236665
M149T270	0.00541746	0.00383895
M149T298	-0.00995273	0.0150284
M149T49	0.012859	-0.0196033
M149T57	-0.00408275	0.0140638
M149T66	0.00982292	-0.0151136
M149T72	0.0245612	-0.0102346
M150T235	-0.00229488	0.0120225
M150T248	0.00399436	-0.0158658
M150T407	0.00299776	-0.00631264
M150T58	-0.011617	0.0150036
M151T223	0.0291481	-0.00336262
M151T247	0.0269336	0.0012499
M151T257	-0.0192489	0.00730463
M151T406	-0.00880046	0.0116164
M151T443	-0.00289751	-0.0225485
M151T50	0.00924583	0.0145723
M151T56_1	0.0235967	-0.0143256
M151T56_2	0.00789077	0.00787802
M151T65	0.0130963	-0.019374
M152T44	0.015988	-0.00847666
M152T65	-0.0228208	0.0193505
M153T201	0.0287799	-0.00221429
M153T56	0.00308986	0.0283751
M153T65	0.0282603	0.00944548
M154T201	-0.00226222	0.0159927
M154T229	0.0268748	-0.000347839
M154T241	0.0114221	0.00833774
M154T49	0.0213461	-0.0203811
M154T62	0.0173047	-0.0225933
M154T72	-0.00557777	0.00282955
M154T88	0.0144138	-0.0245993
M155T229	0.00815959	0.000891715
M155T50	0.00328612	-0.00160662
M156T340	0.00730612	-0.011812
M156T50	0.0047767	-0.00969655
M156T56	-0.0198977	-0.00107418
M157T32	0.0149442	0.0147876
M157T52	-0.00055711	-0.00789065
M158T221	0.00538539	0.00172792
M158T47	-0.020313	-0.0143813
M158T50	-0.0117667	0.0232222
M158T64	-0.00270617	0.0105558
M159T187	-0.0169011	0.0064847
M159T211	-0.00457758	-0.00219003
M159T442	-8.72695e-06	0.0105799
M159T64	-0.00194009	0.0104641
M159T78	-0.0139668	-0.0263806
M160T186	0.017433	0.0244699
M160T231	0.00998687	0.0277941
M160T32	0.00506475	0.000573024
M160T34	0.0145824	-0.0118306
M160T64	-0.0223417	-0.0198399
M161T32	0.00848233	-0.0253165
M161T34	0.00880196	0.00447868
M161T48	-0.00949235	-0.0213641
M161T49	0.0259989	0.000266793
M161T64	0.0106261	-0.00979274
M162T215	0.0236618	-0.00863239
M162T49	-0.000386915	-0.00680568
M162T93	0.0243875	-0.0159847
M163T238	-0.0024079	0.0234205
M163T32	0.0291705	0.00208556
M163T49_1	-0.00942121	-0.00594869
M163T49_2	-0.0077842	-0.0222644
M163T53	0.00495515	-0.0150577
M163T59	-0.0101588	0.00161281
M164T49	0.00811265	-0.0202871
M164T65_1	0.00965698	-0.0245725
M164T65_2	0.022037	-0.0146219
M164T65_3	0.0124173	-0.0144524
M165T263	0.0238556	0.0184213
M165T299	-0.00473244	-0.000487965
M165T45	0.0124845	-0.00397595
M165T52	0.0196658	-0.0213904
M165T65_1	-0.0130267	0.00355774
M165T65_2	-0.0193803	-0.00493985
M165T68	-0.0130768	-0.00269547
M166T225	0.00650046	0.0239002
M166T301	-0.0101691	-0.0252818
M166T47	0.0149757	-0.0239253
M167T217	-0.0129746	-0.0233253
M167T245	0.0115268	-0.0227458
M167T279	-0.00168202	0.0114568
M167T47	-0.0133731	-0.00894751
M167T74	0.0199166	0.00952855
M168T45	-0.00163343	-0.0132486
M168T47	-0.0140034	-0.026704
M168T64	-0.0121985	0.0277812
M169T229	-0.0011868	0.000201921
M169T238	-0.0210897	-0.0151261
M169T302	0.0194416	-0.000319908
M169T321	0.000241666	0.00681244
M169T42	-0.0203412	-0.0210926
M169T62	-0.024024	-0.00839131
M170T64_1	-0.0120177	0.0260177
M170T64_2	0.0051688	-0.00062072
M171T277	0.0251256	-0.014855
M171T286	-0.00187391	0.0127626
M171T312	-0.0185761	-0.0216729
M171T43	-0.0139242	-0.0266933
M171T50_1	-0.005073	-0.0217379
M172T107	-0.00683722	-0.00467247
M172T211	0.0189543	0.00535162
M172T228	-0.0199741	0.00138964
M172T244	0.0247999	-0.0163018
M172T247	0.0103025	-0.016314
M172T302	-0.0197657	-0.00939722
M172T47	-0.00801668	-0.0248163
M172T88	0.000421974	0.00929983
M173T131_3	-0.00670478	0.0263475
M173T235	-0.00139906	-0.0174076
M173T41	-0.0273567	0.00798358
M173T50_2	-0.0294532	0.00338674
M173T50_3	-0.00384305	0.00915117
M173T70	-0.00285483	-0.00918195
M173T81	0.00978702	-0.0112357
M174T131	0.0122369	-0.0210554
M174T253	0.0233427	0.00188678
M174T44	-0.0137595	0.0180215
M174T48	0.00375532	-0.0162381
M174T58	0.0212003	-0.0101829
M174T62	0.00506204	-0.0101665
M174T65	0.0108071	-0.0283018
M174T77	-0.0291512	-0.000778601
M175T131	-0.0140289	-0.00759604
M175T155	-0.0119444	-0.0158176
M175T167	-0.00213385	-0.00239777
M175T175	-0.015489	-0.0262738
M175T181	0.0126596	0.00320257
M175T217	0.0155339	-0.00335295
M175T224	0.00100608	-0.00974135
M175T237	-0.00399778	-0.000362696
M175T33	0.00883127	0.00391607
M176T216	-0.0019984	-0.0037251
M176T46	-0.00456209	-0.00395415
M176T49	0.0213683	-0.0085454
M176T51	-0.022229	-0.0168453
M177T257	-0.0163792	-0.0106149
M177T271	0.0200619	-0.014526
M178T230	0.0172607	-0.0134293
M178T49_1	-0.00522527	-0.0199131
M178T65	0.0151724	0.0204637
M179T238	-0.0223893	-0.000185276
M179T311	-0.0139206	-0.0159899
M179T337	0.00292577	-0.0185159
M179T47	-1.21897e-05	0.0279208
M179T58	-0.00752219	-0.0255449
M179T64	0.021286	0.0194533
M179T65	0.00795489	0.0153446
M179T67	-0.0129256	-0.0180597
M180T268	0.00304989	0.00650808
M180T51	-0.00400947	-0.0194991
M181T235	-0.00488157	-0.00288085
M181T254	0.00403914	-0.0270395
M181T52	0.0211873	0.017291
M181T58	0.0106004	-0.0184004
M181T59	-0.0268859	-0.00735097
M181T64	0.00966938	-0.0184295
M181T80	-0.013811	0.00970257
M181T92	-0.0142892	-0.00282323
M182T218	0.0142455	-0.01823
M182T231	-0.00959223	0.00681016
M182T50_1	0.0163866	-0.0111529
M182T53	-0.00267004	0.00893118
M183T221	-0.00146693	-0.0266627
M183T236	-0.00576225	0.00482226
M183T261	-0.0135251	-0.0197541
M183T64	0.00795155	0.00173308
M183T93	0.0168565	-0.0191623
M184T222	-3.17015e-05	0.00262832
M184T48	0.00080474	0.0108416
M184T53	0.0037949	0.00840249
M184T65	0.00651283	0.02545
M185T253	-0.00770237	0.0277452
M185T41	0.0204083	-0.00157471
M185T46	-0.00528695	-0.0303036
M186T223	0.00445108	-0.00134548
M186T230	-0.00262452	-0.00341744
M186T47	0.0268637	-0.0050268
M186T63	-0.0246958	-0.00361899
M186T74	-0.0180173	-0.00324883
M187T223	0.02251	0.00344265
M187T228_2	-0.00749559	0.0161709
M187T263	0.00837035	-0.0198915
M187T303	-0.0224682	0.00184924
M187T437	-0.0220007	-0.00841168
M187T46	0.00878162	-0.00749164
M187T50	0.000687926	0.00193352
M187T52	-0.00790245	0.00617968
M187T63	-0.0285319	-0.00100008
M187T74	0.00866785	0.00223954
M187T90	-0.00158135	0.0277981
M188T228	-0.00100044	0.0268977
M188T250	-0.00374736	0.0248028
M188T263	0.0023961	0.0298402
M188T49	0.0203424	-0.0107646
M188T63_1	0.0145084	-0.0165741
M188T63_2	-0.00179025	-0.0116795
M188T72	0.012067	-0.0124649
M188T77	0.000639927	0.00517587
M188T88_1	-0.0158592	0.00994322
M188T88_2	0.0106371	-0.00703582
M189T218	-0.0288705	0.00109165
M189T228	-0.00720504	0.0297038
M189T263	-0.0140942	0.00914579
M189T269	-0.000183537	0.000582832
M189T46	-0.0121853	-0.0230142
M189T50	-0.0123862	0.00838051
M189T52	-0.00262102	0.0220816
M189T64	0.00386154	-0.00102226
M189T87	-0.0151558	0.00336301
M189T88	-0.0041905	-0.00466969
M190T109	0.000901896	-0.00185265
M190T124	-0.0211551	-0.0112952
M190T170	-0.0155689	-0.000312499
M190T215	0.0025181	0.0282522
M190T228	-0.0234314	0.00764761
M190T46	0.0199549	0.0192719
M190T52	-0.000494125	0.027574
M190T65	-0.00276284	-0.0114852
M191T109	0.0294174	-0.00222562
M191T215	-0.00839613	0.00580854
M191T235	-0.0205415	0.0180181
M191T252	-0.0178628	-0.0165138
M191T40	0.0109521	-0.0274976
M191T46	-0.000253299	0.03063
M191T50	0.010185	0.0224937
M192T50	0.0262799	-0.00479023
M192T86	-0.00157342	-0.0240261
M193T244	0.0261497	-0.0022613
M193T32	0.000888624	0.0286634
M193T40	-0.0200422	0.0201574
M193T45	0.0234319	0.00418786
M193T50	-0.0199047	-0.00867357
M193T65_1	0.000639298	-0.0157638
M193T65_2	-0.0034357	-0.0042713
M193T86	0.015024	-0.0153544
M194T220	-0.00851438	0.0287568
M194T53	-0.0161222	-0.0185572
M194T55_1	-0.00542436	-0.0273685
M194T55_2	0.000731681	0.0290367
M194T65	-0.00251239	0.0224431
M195T219	0.0160572	-0.0220911
M195T220	-0.0112807	0.0251123
M195T236	-0.00704374	-0.0250259
M195T257	0.00614887	0.00409634
M195T262	0.0140025	-0.00207927
M195T32	0.023084	-0.00749744
M195T45	0.0183733	0.0185416
M195T64	0.014836	-0.00567865
M195T65	-0.00867156	0.0131043
M195T72	-0.0207682	-0.015903
M196T208	0.0277796	0.000261343
M196T218	-0.0043247	0.0303973
M196T32	0.0255403	-0.0141314
M196T46	0.0197101	0.0022449
M196T64	-0.0285274	0.00604806
M196T66	0.000931083	0.0240579
M196T82	0.00656729	-0.00991724
M197T247	-0.0111683	-0.00874364
M197T254	0.0169717	-0.00803012
M197T263	-0.00911872	0.0249601
M197T32	0.00907472	-0.0111836
M197T64	-0.0151525	0.0186122
M197T66	-0.00833129	0.00762618
M198T217	0.0184899	0.0230081
M198T234	-0.00574819	-0.00609053
M198T237	0.00441013	-0.0204492
M198T254	-0.0113002	-0.0119217
M198T33	0.00731016	-0.0077366
M198T49	-0.0125236	-0.0201851
M198T50	0.00927213	-0.0189734
M198T65	-0.00542414	0.025099
M198T92_1	0.00802409	-0.0297738
M198T92_2	0.018202	0.00855514
M199T143	-0.00277867	0.0192066
M199T242	0.0142882	-0.00428954
M199T32	-0.0017562	0.00186718
M199T42	-0.00972782	-0.0044964
M199T435	0.00417596	0.0107675
M199T50	0.00878703	0.00122765
M199T92	-0.00188317	-0.0106336
M200T211	0.00894852	0.017045
M200T234	0.00913843	-0.0272813
M200T248	0.0149554	0.0241565
M200T45	0.00178448	-0.021103
M200T49	-0.0152964	-0.0122553
M200T52	0.00261901	0.0117098
M200T64	0.00100037	0.0162985
M200T65	0.0091731	0.0284535
M200T93	0.0202019	-0.0205624
M201T211	0.0127151	-0.0222379
M201T251	-0.00845833	0.0253864
M201T254	0.0241971	-0.00936134
M201T49_1	0.0225631	-0.00501464
M201T49_2	0.0108128	0.0262364
M201T55	-0.0207932	-0.0165041
M201T62	-0.0196059	-0.0123022
M201T63	-0.0075654	0.0111035
M201T93	0.0119351	-0.0121969
M202T224	-0.00273454	0.0189104
M202T227	0.0152435	0.0127052
M202T249	-0.00194769	-0.00979126
M202T254	-0.0277182	-0.0105528
M202T262	0.0154999	-0.0255221
M202T46	0.00505232	-0.0125745
M202T58	0.00887241	0.0224401
M202T64	0.0047574	-0.00975004
M202T65	0.017446	-0.0157709
M202T79	-0.00906624	-0.0273709
M203T105	0.00205658	-0.0272796
M203T218	0.0241755	0.0172971
M203T225	0.0107227	0.0139892
M203T45	0.0270097	0.00364852
M203T59	0.0193421	0.0232644
M203T64	0.00957718	0.0258139
M203T65	0.00903223	-0.0253759
M203T88_1	0.00795902	-0.0076303
M203T88_2	0.0190528	-0.0197347
M204T47	0.0059733	-0.00115527
M204T65_1	0.0184714	0.0241336
M204T65_2	0.0244472	-0.0158768
M204T87	0.0265766	-0.00834762
M205T108	0.0168164	-0.0162291
M205T212	0.00874988	0.027986
M205T217	-0.00708303	-0.0284536
M205T48	0.0194219	-0.0164865
M205T55	0.0105315	0.0283445
M206T244	0.0175639	0.00474616
M206T62	-0.00246254	0.0097444
M206T70	0.0291253	0.00154098
M207T219	0.00117696	0.00369203
M207T220	-0.0159326	-0.00690944
M207T231	0.00112621	-0.02569
M207T232	-0.0107512	-0.0166279
M207T238	-0.00277364	0.0105037
M207T287	0.00471265	-0.0259362
M207T61	-0.0222028	0.00730507
M207T65	0.00928743	0.000381399
M208T237	0.00268168	-0.0298481
M208T239	0.00754782	0.0288451
M208T64	0.0193427	-0.0182658
M208T77	-0.0189792	0.00048635
M209T200	-0.00654994	0.012736
M209T208	-0.0209953	0.00210587
M209T216	-0.0042621	0.00364932
M209T221	0.0106576	0.0122175
M209T235	0.00876999	-0.0289292
M209T246	0.0287312	0.00138306
M209T263	0.00539292	0.00652334
M209T269	0.00698091	-0.0082066
M209T277	-0.00351262	0.00173512
M209T336	0.0077896	0.0275775
M209T49	0.00768836	0.0162169
M209T65	-0.0120749	-0.0279005
M210T208	-0.0157321	-0.0147293
M210T216	-0.0164956	-0.0154675
M210T248	0.00840284	0.0116731
M210T64	0.0228287	-0.0197365
M210T65	-0.0167719	-0.0120754
M210T87	0.0170255	-0.00362735
M211T416	-0.00366468	-0.0158918
M211T43	-0.00910272	-0.0282575
M211T59	0.0231931	-0.0186408
M211T64	-0.002852	-0.0121793
M211T65	0.00387547	0.000285413
M211T88	0.00857673	-0.00378115
M212T176	-0.0296282	-0.00186551
M212T278	-0.00921221	0.00262241
M212T47	0.00450127	-0.0272342
M212T48	-0.0165344	-0.00620899
M212T64	0.00911728	0.0100219
M212T87	-0.0169601	-0.011994
M213T175	-0.0122215	-0.0201478
M213T247	0.00781715	0.0236198
M213T284	0.0135956	-0.0226819
M213T50_1	-0.0279586	0.000238282
M213T50_2	-0.00137683	0.005079
M213T53_1	0.0171397	-0.0188194
M213T53_2	-0.0192557	-0.0187379
M213T63	-0.0116684	-0.0268164
M213T64	-0.00919643	0.0220623
M213T79	-0.00754051	0.00216245
M214T176	0.00457116	-0.00461054
M214T207	-0.00937287	-0.027587
M214T216	0.00451376	0.00801434
M214T237	0.0162985	0.00424921
M214T283	0.00496131	0.0291726
M214T47	-0.00352186	0.000801054
M214T50	-0.027596	-0.00368053
M214T62	0.00602001	-0.00441561
M214T65	0.0190849	-0.0143981
M215T110	-0.0053971	0.0153912
M215T138	0.00520171	-0.0098681
M215T150	0.0199927	0.0160631
M215T157	-0.00187723	0.026268
M215T180	-0.00640534	-0.0183095
M215T208	-0.00166408	-0.00299266
M215T245	0.000733855	0.00138006
M215T264	0.00767446	-0.0050062
M215T435	0.00797525	-0.00462665
M215T47	-0.0108728	-0.00664777
M215T49	0.0145428	0.000162579
M215T55	0.00148081	-0.0119895
M215T64_1	-0.00204761	0.023882
M215T73	0.00575334	-0.0155535
M215T98	0.00765162	0.0014256
M216T220	0.0211153	0.0208481
M216T49	-0.00843534	0.00410102
M216T56	0.023491	-0.00145498
M216T80	0.013343	0.00816459
M217T224	0.00139627	-0.00869847
M217T231	0.000700218	-0.00657372
M217T248	-0.00573024	-0.00603102
M217T33	-0.00757742	-0.00492312
M217T447	0.00177596	-0.00234868
M217T45	0.00952459	0.018709
M217T46	-0.00476993	-0.0115589
M217T47_1	0.0068348	0.028135
M217T62	0.0181843	0.0119703
M218T217	-0.00969406	0.0100253
M218T231	-0.00113636	0.0277714
M218T45	0.0197442	-0.0202169
M218T49	-0.0108485	0.0170403
M218T55	0.0237628	-0.00114204
M218T58	0.0223383	-0.0179082
M218T64	0.00931371	-0.0284609
M218T78	0.0176214	-0.0214256
M219T217	-0.0074062	-0.0023828
M219T49	-0.00406946	0.0120439
M219T56	-0.00151291	-0.0121291
M219T57	-0.0188332	-0.0227315
M219T65	-0.0227816	-0.00423298
M220T216	0.0104397	0.0196661
M220T250	0.022163	0.00448073
M220T276	0.0154173	0.0254456
M220T50	0.0064335	-0.00499966
M220T55	0.00648258	-0.0197313
M220T63	0.000778744	-0.0308405
M220T84	0.0102501	-0.0289768
M221T227	-0.00328522	-0.0216415
M221T231	-0.0198236	0.00591804
M221T240	-0.00983758	-0.0128658
M221T257	-0.0097652	-0.021612
M221T259	-0.015567	0.00138081
M221T290	-0.00905111	-0.0176401
M221T49	0.0129793	-0.00233491
M221T51	-0.00109292	0.00742257
M221T65	-0.0187175	-0.00612089
M222T193	-0.0035055	-0.0203496
M222T258	0.0136635	0.0118699
M222T50	-0.0270424	0.00137665
M222T51	0.0169613	-0.0204844
M222T52	-0.018375	-0.0159404
M222T64	-0.0146998	-0.00730006
M222T68	0.0296889	0.000841659
M223T252	-0.0224114	0.0127589
M223T298	0.0209308	0.00667902
M223T390	-0.0141472	-0.00712555
M223T391	0.0140189	0.0120015
M223T440	0.0139518	-0.0148852
M223T58	-0.017452	0.0176002
M224T210	-0.0245822	0.0161536
M224T230	-0.0163546	-0.0127195
M224T234	0.0087648	0.0224733
M224T249	-0.0221558	0.00606797
M224T43	0.00929064	-0.0141773
M224T63	-0.00134054	0.0203938
M224T64	-0.00845405	-0.0285673
M225T222	-0.00809061	-0.00906222
M225T236	-0.0121571	-0.0264672
M225T247	0.00660733	-0.00259972
M225T416	0.00208085	-0.0113794
M225T428	-0.0109253	0.0117072
M225T47	0.00972322	-0.0219141
M225T55	0.0067118	0.00847926
M225T64	0.00548512	0.0262225
M225T65	-0.00487157	0.00738969
M226T207	0.0236119	-0.0164191
M226T416	0.0185909	0.022004
M226T46	0.00869958	-0.0106587
M226T64	-0.00793066	-0.0143763
M227T187	-0.0107988	-0.0278582
M227T201	0.0176537	-0.019675
M227T216	-0.00798762	-0.00494825
M227T223	0.00954693	-0.0266088
M227T246	0.00333534	0.015753
M227T353	0.0247734	-0.0165014
M227T447	0.028434	-0.00354398
M227T64_1	0.0223218	-0.00172339
M227T64_2	0.00314599	0.00453215
M227T65_1	-0.0249225	-0.0149335
M227T65_2	0.00175791	-0.0196096
M227T67	-0.00554342	0.0182764
M227T80	0.0185912	-0.0159908
M228T216	-0.0133722	0.00761655
M228T231	-0.0173327	-0.0110359
M228T235	-0.00678998	-0.00380971
M228T242	0.00068897	0.00521251
M228T246	-0.00536816	0.00527855
M228T52	-0.0129667	-0.0271101
M228T63	0.0127922	-0.0105277
M228T65	-0.014895	-0.0154697
M228T99	-0.0138144	-0.0153958
M229T213	0.0235096	-0.0181084
M229T216	0.0165593	0.022154
M229T219	-0.000876592	-0.00780283
M229T242	-0.0126175	-0.0188086
M229T258	-0.0227885	0.00515407
M229T43	-0.0216198	-0.0170158
M229T446	-0.000290729	0.0183899
M229T50_1	0.0119074	-0.0147814
M229T50_2	0.0174766	0.0165907
M229T64	-0.0223331	0.0154497
M229T65	-0.0184279	-0.0212844
M230T214	-0.00701132	-0.0251902
M230T230	0.00271556	-0.0246953
M230T231	0.0244263	0.00704373
M231T250	-0.0119143	0.00716303
M231T262	-0.01658	-0.0164489
M231T263	0.00845535	-0.000562598
M231T267	0.00283151	-0.014648
M231T50_2	-0.00720363	0.00129895
M231T63	-0.00647428	-0.0204731
M232T157	0.0168495	-0.0161889
M232T218	0.00890322	-0.011958
M232T48	0.0287691	-0.00123846
M232T57	0.0256478	0.000479845
M232T64	0.024804	0.00912295
M232T65	-0.0201106	-0.0196412
M233T240	-0.00745673	0.00593789
M233T270	-0.0161575	0.0176276
M233T395	0.00939136	-0.0243309
M233T45	-0.00872721	-0.0284475
M233T65	0.0152624	-0.0198759
M234T215	-0.00892605	-0.0151187
M235T209	-0.0176401	-0.0224699
M235T215	0.0162135	-0.0245908
M235T251	0.0159217	-0.0152924
M235T255	0.00870658	-0.00163379
M235T269	-0.0025466	-0.00483182
M235T272	-0.01666	-0.0239457
M235T287	0.0266666	0.00255686
M235T49	-0.0109433	-0.00556658
M235T56	0.0183061	-0.0239499
M235T66	-0.0121958	0.0225049
M235T68	0.0210477	0.0187101
M236T119	-0.0147997	0.00346048
M236T129	0.000728061	0.00220516
M236T210	-0.00602024	-0.00378674
M236T228	-0.000217539	-0.0160963
M236T239_1	-0.0104512	-0.026833
M236T239_2	-0.0131264	-0.00488257
M236T259	-0.0212467	0.0144632
M236T49	0.013666	-0.0214494
M236T65	0.00472517	-0.00130511
M236T87	-0.00233803	0.0223803
M237T215	-0.0135713	-0.0254268
M237T217	0.0271589	0.00855408
M237T228	0.00214686	-0.0219275
M237T234	0.0181869	0.0205824
M237T244	-0.0112562	-0.0190592
M237T276	0.0052451	0.000280459
M237T55	0.0136521	-0.026789
M237T64	0.0169015	0.0187051
M238T229	0.00294797	0.013494
M238T240	-0.00206207	-0.00066196
M238T32	-0.00767464	0.0115972
M238T33	-0.000614325	-0.017248
M238T44	0.0133086	-0.00085875
M238T64	-0.0130759	-0.0175222
M239T215	0.00523139	-0.0193357
M239T257	0.0266554	-0.00626587
M239T302	0.00920899	-0.00356372
M239T32	0.00973376	0.0278287
M239T321	0.00841986	0.0153085
M239T33	-0.00388998	-0.0151076
M239T435	-0.0234558	-0.0155073
M239T440	-0.0103184	-0.00506684
M239T49	-0.00591067	-0.00122811
M239T50	0.0282936	0.00928268
M239T65	-0.0133867	-0.00145377
M239T75	-0.00835013	-0.0189911
M240T201	-0.0130456	-0.0081609
M240T257	-0.002445	-0.00710805
M240T33	-0.0164757	-0.00954222
M240T47	-0.0185985	-0.013867
M240T50	0.00317781	-0.00223141
M241T229	-0.0120709	0.00967487
M241T305	0.0199144	0.0185922
M241T32	-0.00264434	-0.0241449
M241T324	0.013886	-0.0131096
M241T43	0.0194412	-0.0141275
M241T50	0.0212372	-0.0199805
M241T55_1	-0.00847493	-0.00358555
M241T55_2	-0.0216393	0.0156304
M241T55_3	-0.000409844	0.000695835
M241T62	-0.0136165	-0.0187061
M241T65	-0.0222491	-0.0138385
M242T218	-0.00638001	0.0101076
M242T239	0.0200059	0.0105011
M242T257	0.0235357	0.0136772
M242T261	0.0100235	-0.0285291
M242T49	-0.0265428	-0.01304
M242T53	-0.0176557	0.0138128
M243T232	-0.0187827	0.0240601
M243T246	0.00919183	-0.00416914
M243T251	-0.00667276	0.00715318
M243T258	0.0126008	-0.027456
M243T31	0.0287439	-0.000453064
M243T61	0.0262976	-0.013824
M243T62	-0.0141043	0.015915
M243T64	-0.00217583	0.00126974
M244T212	-0.0209936	-0.0206928
M244T323	0.00829186	0.00973161
M244T59	0.0232097	-0.00818295
M244T63	-0.0158603	0.00917343
M245T215	0.0158301	-0.0235531
M245T220	0.0257829	-0.0118872
M245T226	-0.00416028	0.0105068
M245T46	0.00061925	-0.01753
M245T50_1	0.0124113	-0.0280934
M245T50_2	0.00542528	-0.0258591
M245T52	0.0175878	-0.022491
M245T58	0.0208982	-0.00253627
M245T63_1	-0.0183031	0.0136964
M245T63_2	0.00114091	-0.0274086
M245T64	0.0188224	0.0189712
M246T118	0.0294779	-0.00234774
M246T203	0.0238189	-0.0154023
M246T205	-0.0190918	-0.0103891
M246T220	0.0201438	-0.0211217
M246T233	-0.0203585	-0.0219063
M246T62	0.00241315	-0.00272695
M246T63	-0.00551207	-0.0204125
M247T213	0.00932499	-0.02393
M247T275	-0.0147737	-0.0229128
M247T290	-0.0080185	-0.0255814
M247T44	0.0248103	-0.0151251
M247T45	0.028217	0.00228203
M247T51	-0.000967043	0.0146679
M248T244	-0.00598352	-0.0269096
M248T284	0.0168829	-0.0230984
M248T45	-0.0204344	-0.0061883
M248T58	0.026747	0.00508977
M248T65	-0.00790905	0.0215701
M248T77	0.00242343	0.0186616
M249T218	-0.00784042	-0.0256756
M249T221	-0.0145699	-0.0256742
M249T240	-0.0136153	-0.0076939
M249T261	-0.00804869	0.000500945
M249T280	-0.0160327	0.0150847
M249T303	-0.012843	-0.011939
M249T409	-0.025665	-0.0101981
M249T52	0.0215417	-0.0152092
M249T59	-0.00332951	-0.0265188
M249T65	0.0241423	-0.0175494
M250T240	0.00828046	0.00804764
M250T247	-0.0150771	0.00309865
M250T250	-0.0221319	-0.000956171
M250T261	0.00150367	-0.0267799
M250T413	1.04427e-05	-0.00398935
M250T46	-0.0218779	-0.00189774
M250T48	-0.0126214	-0.0251222
M250T49	-0.00413773	-0.0120672
M250T52	0.000342629	-0.0141283
M250T65	-0.0086059	-0.00229228
M251T219	0.0178616	0.00403582
M251T241	0.00447041	0.00389341
M251T273	-0.0163723	0.00292362
M251T276	0.0189489	-0.0110505
M251T413	-0.0132328	-0.00709141
M251T428	0.0232036	-0.0134608
M251T51	0.00954584	-0.0154586
M251T65	-0.0190227	-0.0213785
M251T74_1	-0.021844	-0.0141798
M252T214	0.0230024	-0.0146403
M252T219	-0.0236781	-0.000736805
M252T45	0.0208196	-0.0212068
M252T62	-0.0275675	-0.00899347
M253T239	0.00582432	-0.0151105
M253T276	0.0221597	-0.00477757
M253T45	0.0133751	0.0106025
M253T50	-0.00504042	0.0132217
M253T65	0.0252271	0.00262396
M254T215	0.0031687	-0.0209531
M254T224	0.0254174	0.00574435
M254T234	-0.011928	-0.000743575
M254T45	-0.00104883	-0.0135735
M255T220	-0.00658801	-0.0253105
M255T229	-0.0159731	0.0151588
M255T242	-0.004111	0.00668034
M255T251	-0.0117178	0.0169498
M255T332	0.000794859	-0.00508242
M255T50_2	0.00684826	-0.0039447
M255T52	-0.0034088	0.00420381
M256T213	0.0131478	-0.00431515
M256T216	0.0235829	-0.00831725
M256T436	0.00341159	-0.0277799
M256T46	0.0156513	-0.00662411
M256T49	0.0158304	-0.0251985
M256T50	0.0254976	-0.00901918
M256T75	0.0290956	0.00632468
M256T94	-0.0166765	-0.0231618
M257T169	-0.0168269	-0.0242437
M257T217	-0.0137113	0.00692566
M257T220	0.0190253	-0.0217407
M257T231	-0.00818644	0.0127004
M257T244	0.00680673	0.00200882
M257T307	-0.00985984	0.00431731
M257T50_1	0.0202667	0.00614205
M257T50_2	0.0292003	-0.00153277
M257T50_3	-0.00324001	-0.00278187
M257T50_4	-0.010994	-0.0225011
M257T55	-0.0102297	0.00111803
M257T70	-0.0111789	-0.0218802
M257T72	-0.00465814	-0.0143159
M258T131	0.0244378	-0.00821911
M258T207	0.02256	-0.0194772
M258T212	-0.0274987	-0.00978962
M258T213	-0.0177269	0.0146943
M258T214	-0.0254561	-0.00101548
M258T231	0.00854645	-0.0140454
M258T232	0.0200606	-0.0109856
M258T247	-0.0152169	0.01555
M258T262	0.0105442	-0.0255549
M258T44	-0.0100936	0.0170654
M258T49	-0.0125145	0.00484147
M258T50	-0.0087359	0.0293105
M258T62	0.0113126	-0.028238
M258T65_1	-0.0148547	-0.024007
M258T65_2	-0.0086121	-0.00899933
M258T65_3	0.00519751	-0.00402688
M258T94	0.0276055	-0.00415982
M259T260	0.00252691	-0.0264334
M259T320	0.0135349	-0.0263153
M259T42	0.0195142	-0.0189437
M259T58	-0.0113152	0.0260299
M259T72	-0.00883847	0.00443301
M259T76	-0.0242329	0.00239094
M260T204	0.0155238	-0.0203132
M260T251	0.00759663	0.0163906
M260T45	0.00151531	0.0179629
M260T57	-0.0133362	0.00459232
M260T61	0.00319012	0.0185539
M260T64	-0.0245878	0.012842
M260T87	0.0221899	-0.00711862
M261T143	0.0139899	-0.0176092
M261T207	0.0170192	0.0242859
M261T222	0.0243796	-0.0106288
M261T236	-0.000160518	0.00258065
M261T251	-0.00951265	-0.00604508
M261T287	-0.00627068	0.0251411
M261T307	0.0107513	-0.0263343
M261T329	0.0125134	0.0161633
M261T42_1	0.01495	0.000685941
M261T42_2	-0.0193453	-0.0106269
M261T50	-9.55912e-05	0.00384024
M262T121	0.00676744	0.0135748
M262T129	-0.00643936	0.0182393
M262T74	-0.00103058	0.00756465
M263T143	0.010859	-0.0275937
M263T230	0.0101868	-0.0287252
M263T52	0.026136	-0.00564215
M263T63	-0.0287592	-0.00237614
M263T76_2	0.00563964	0.0210004
M264T58	0.0258508	-0.00644177
M265T206	0.00878702	0.00904551
M265T214	-0.022145	-0.00708627
M265T231	-0.00935046	-0.0239677
M265T321	0.0138551	0.00724547
M265T447	0.0118134	-0.00849989
M265T49	0.0108772	-0.00904398
M265T65	-0.0267826	-0.000999937
M266T218	0.00391727	-0.0268266
M266T234	0.0095704	-0.0288105
M266T50_1	-0.00754923	-0.0251899
M266T50_2	0.00713222	-0.0169905
M266T52_1	-0.0207544	0.0131496
M266T52_2	-0.0174709	0.00922781
M266T61	-0.00642345	0.020712
M266T64	-0.0244759	0.00324657
M266T93	0.00208883	0.0224073
M267T219	-0.012194	-0.016372
M267T222	-0.0059746	-0.0194551
M267T278	-0.0159756	0.0021219
M267T338	0.0287404	-0.000669255
M267T50	0.000583627	0.0139842
M267T52	-0.005018	-0.00355824
M267T62	-0.00673976	-0.00778113
M267T65	-0.0114562	0.00615368
M267T93	-0.012409	0.00475479
M268T229	-0.0224464	-0.0133755
M268T234	-0.0118617	0.00184022
M268T338	0.0281817	0.000183646
M268T62	0.0205986	-0.00464847
M268T63	-0.0138092	0.0091738
M269T244	0.0140819	-0.00403717
M269T262	0.00695423	-0.00466107
M269T292	0.0163841	-0.0126166
M269T296	0.00869019	0.0114563
M269T53	-0.0154779	-0.0172617
M269T62	-0.000762935	0.00301105
M269T65	-0.013214	-0.0131518
M270T217	0.0242289	0.00428331
M270T224	0.0213289	-0.0206661
M270T296	-6.49073e-05	-0.0247188
M270T423	0.00426076	-0.00134828
M270T50	0.0213096	0.0146656
M270T58	0.0175465	0.002433
M271T213	0.0115173	-0.0188084
M271T234	0.0223227	-0.00914663
M271T242	0.00940477	-0.00205944
M271T249	0.0174081	-0.0125482
M271T281	0.00671086	0.0146054
M271T298	0.00589106	-0.00801901
M271T375	-0.0174746	-0.00868604
M271T45	0.0142979	-0.0168063
M271T49	0.00191233	0.0144449
M271T52	0.00746005	0.0145284
M271T53	-0.0148597	-0.0130842
M271T64	-0.0067235	-0.00351212
M271T87	0.00587531	0.0182538
M272T168	0.0175344	0.00097249
M272T209	-0.00995633	0.0154231
M272T228	0.0175898	-0.0213492
M272T253	-0.0125066	0.0190242
M272T375	0.0247208	-0.0092596
M272T43	-0.0157338	0.00658315
M272T85	-0.000958609	-0.02549
M273T216	-0.00144362	0.0174775
M273T226	0.00200158	0.0292183
M273T228	0.00495242	-0.00497326
M273T234	-0.00141587	0.0233763
M273T244	0.0140591	-0.0103167
M273T45	-0.0179663	0.0174665
M273T47	0.0165568	-0.0112529
M273T65	0.021427	0.0160816
M274T229	-0.0133873	-0.0159072
M274T247	0.024436	0.0146704
M274T41	0.0126448	0.0191043
M274T45	-0.000847698	0.026153
M275T217	0.0148205	-0.00475412
M275T236	0.00471656	-0.0188795
M275T41	0.00538741	-0.0277192
M275T47	0.0208457	0.0218797
M275T62	0.0272422	0.012253
M276T237	-0.015257	0.00436427
M276T267	0.0100152	0.0272637
M276T49	0.0201051	-0.00695342
M276T50	0.0017813	0.0124897
M276T64	0.0102658	0.000392455
M277T234	0.00120554	0.0112525
M277T239	0.0112419	-0.0110723
M277T246	-0.0142869	0.00922987
M277T259	-0.0116477	-0.0186852
M277T373	-0.0228965	-0.00459715
M277T437	-0.00449853	0.0158704
M277T49	-0.00479409	0.0055358
M277T50	0.00783392	-0.0248949
M277T64	-0.00398324	-0.00626229
M278T208	0.0019655	0.0257603
M278T227	-0.0171662	0.00521322
M278T237	0.0274187	-0.0106045
M278T345	0.0109757	-0.00905463
M278T437	-0.00131883	0.0225283
M278T45	0.0213551	-0.0154527
M279T222	0.0282599	0.00875986
M279T225	-0.0104907	0.0198753
M279T227	-0.00107381	-0.0041329
M279T235	-0.00850648	-0.0108981
M279T254	-0.0055508	-0.0264377
M279T255	0.0155755	-0.0024598
M279T277	-0.0140563	-0.00741663
M279T341	-0.00695134	-0.0293699
M279T51	-0.0143934	-0.0167636
M279T62	-0.0041783	-0.012257
M279T65	-0.0104287	-0.00238316
M280T176	0.00755387	-0.0282738
M280T227	0.010216	0.0100637
M280T229	-0.0160367	-0.0211813
M280T237	-0.00553151	-0.0108293
M281T230	0.00740706	0.00130846
M281T240	-0.00543727	-0.0277293
M281T373_1	0.00150488	0.0275309
M281T373_2	-0.00197015	-0.0297741
M281T444	-0.0175951	0.00313102
M281T53	-0.00043199	0.00270033
M281T75	-0.00348448	-0.0268246
M281T93	-0.0228788	0.0114332
M282T230	0.0048389	0.0165384
M282T310	0.00945502	-0.0131877
M282T447	0.0267009	-0.00668693
M282T50	-0.00981076	-0.0234928
M282T62	0.00668951	0.0126973
M282T93	-0.00028377	-0.000427182
M283T205	-0.0129811	0.00843129
M283T212	-0.00675223	0.0178503
M283T261	-0.010056	0.0127858
M283T281	-0.0223324	0.0147187
M283T298	-0.0220359	0.00983518
M283T317	-0.00496736	0.00875865
M283T410	0.0105739	-0.0286796
M283T447	0.00643702	0.0254333
M283T50_2	-0.0209724	-0.0213474
M283T61	-0.00329133	-0.0158842
M283T64	-0.00465178	-0.0099631
M283T80	0.0144823	-0.00619144
M283T88	-0.000870177	0.0036022
M283T94	0.0161725	-0.00854838
M284T213	-0.0202584	-0.0217492
M284T236	0.0232849	-0.0188496
M284T397	0.0144726	-0.0226021
M284T447	-0.0040882	-0.0272665
M284T56	0.00196545	0.0264575
M284T63_1	-0.0230099	-0.00323707
M284T63_2	0.00675472	0.00231004
M284T64	-0.00849009	0.00832097
M284T88	0.00502652	-0.00958312
M285T215	-0.0116909	-0.02764
M285T238	-0.0173382	0.00360102
M285T250	0.00249859	-0.00728313
M285T266	-0.0137206	-0.00225813
M285T276	0.00466502	-0.0241746
M285T289	0.0197981	-0.0230838
M285T425	0.0125759	-0.0258295
M285T64	8.51034e-05	0.025153
M285T94	0.00679539	-0.0248711
M286T238	-0.0167774	-0.0120281
M286T47	0.00617505	0.00557058
M286T58	0.0296069	-0.00151704
M286T64_1	-0.0216661	0.00723064
M286T64_2	0.015504	-0.0246758
M287T171	0.0084891	0.0196098
M287T215	-0.0176142	-0.00034737
M287T231	-0.0136599	-0.00630589
M287T244	0.0214989	-0.0203835
M287T256	-0.0120033	0.0228863
M287T266	-0.00676997	0.00517351
M287T267	0.0291541	0.00600235
M287T269	-0.0224939	-0.0198714
M287T46	0.02604	-0.00347454
M287T49_1	-0.00844819	-0.0135383
M287T49_2	0.0260715	-0.00045705
M287T53	0.0289086	-0.00305413
M287T54	0.00961868	-0.00967545
M287T55	-0.00663058	0.0166214
M287T64_1	-0.0267912	0.00404657
M287T64_2	0.00605861	-0.00333059
M287T87	0.0143693	-0.0223809
M288T319	0.0267281	-0.010689
M288T56	-0.0245193	0.00511799
M288T63	-0.00222727	0.0153215
M288T64_1	0.0120663	-0.0278139
M288T64_2	0.022741	0.0150187
M289T226	-0.0133833	-0.000515183
M289T241	-0.00310087	0.0244745
M289T315	0.0213621	-0.000653786
M289T42	-0.0019926	0.0297334
M289T436	-0.0269579	-0.0083515
M289T44	0.0148894	7.59365e-05
M289T53	0.00515211	-0.0131574
M289T60	0.0274981	0.00519012
M290T227	0.00596397	0.0248748
M290T42	0.012589	-0.0258461
M290T46	0.00552832	0.0108116
M290T61	0.0278163	0.00252756
M291T209	0.0213767	0.0203706
M291T262	-0.0141137	-0.0229638
M291T291	0.00705757	0.0172402
M291T342	-0.00874114	0.0144038
M292T248	-0.00952724	0.00642214
M292T48	-0.0115598	-0.0175809
M292T50	-0.010118	-0.023459
M293T221	0.012507	-0.027927
M293T289	0.00781138	0.0218696
M293T314	0.000695665	-0.00158834
M293T47	0.00880281	0.0224811
M293T55	0.00506824	0.00210639
M293T62	0.00826823	-0.0156196
M294T224	-0.00656425	-0.0159932
M294T68	0.0187204	-0.00459997
M295T235	-0.0155993	-0.0128109
M295T284	0.000357957	-0.0195172
M295T300	0.0172795	-0.0103011
M295T374	-0.0117014	-0.00285048
M295T433	0.00420192	-0.0142138
M295T65	0.0030167	0.00159679
M295T82	0.00102253	-0.00641829
M296T204	-0.0173983	0.0150552
M296T213_1	0.022615	0.0172796
M296T213_2	-0.0168622	-0.00458155
M296T247	0.00550425	0.0143028
M296T433	-0.00526971	0.00513057
M296T45	0.029162	0.00110916
M296T65	-0.0114648	0.0282695
M297T118	0.00726997	0.0291921
M297T176	0.0163553	0.0112777
M297T212	0.00543471	-0.00165544
M297T235	0.0129919	-0.00178037
M297T245_1	-0.0190996	-0.0206835
M297T294	-0.00351196	-0.027969
M297T327	0.00258618	-0.00850775
M297T390	-0.0152062	-0.00408215
M297T50	0.0136913	-0.0274605
M297T57	0.0240056	-0.0160473
M297T64	-0.0282816	0.00778269
M297T65	-0.0286841	0.00553656
M298T388	0.0170139	-0.0150091
M298T50	0.0122429	-0.0261495
M298T63	0.0146915	-0.0230687
M299T210	0.000710492	0.0286551
M299T230	-0.0101148	-0.0266668
M299T246	0.00387759	0.00282874
M299T300	-0.0049448	-0.0169248
M299T411	-0.0146805	-0.00266723
M299T447	-0.000654856	-0.0289269
M299T50	-0.00525841	-0.00952247
M300T212	0.0268358	-0.00564863
M300T213	0.018152	-0.0208901
M300T282	0.0266178	-0.0133565
M300T43	-0.0157762	-0.0205631
M300T63	0.0137925	-0.024661
M301T232	0.0191902	0.0158644
M301T250	-0.0151511	0.0230824
M301T266	-0.00788486	0.0094909
M301T283	-0.00831814	-0.0217922
M301T379	-0.0201211	-0.00420601
M301T414	-0.00314079	-0.0161057
M301T431	0.000310538	-0.00100576
M301T45	0.0257844	-0.00533755
M301T49	0.0123038	-0.0196289
M302T230	-0.0066479	-0.029503
M302T234	0.0222187	0.0156574
M302T250	0.0106721	-0.022331
M302T431	-0.023746	0.0118826
M302T45	0.00494528	0.00740549
M303T215	0.024746	-0.0147009
M303T240	0.00143381	-0.0215687
M303T244	0.0251305	0.00487517
M303T262	0.0201284	0.00989118
M303T371	-0.0188081	-0.012829
M303T49	-0.0159814	0.000992946
M303T65	-0.0167367	0.0251134
M304T214	0.0089904	-0.028637
M304T234	0.00426594	0.0231263
M304T46_1	-0.00305635	-0.00405776
M304T46_2	-0.01769	0.0232914
M305T231	-0.00352759	-0.0232544
M305T233	-0.0119198	-0.00209965
M305T237	0.0200558	-0.00470247
M305T257	-0.00603961	0.00550313
M305T259	-0.0137248	-0.0116851
M305T280	-0.00229172	-0.0139366
M305T312	0.0126798	0.0242486
M305T358	-0.00663013	-0.00734606
M305T41	0.0201995	-0.00581278
M305T49	-0.00407656	-0.0148562
M305T54	0.0272041	-0.0120311
M305T65	-0.00879431	-0.00692188
M306T214	-0.00469862	-0.0029499
M306T236	-0.0137684	0.00607389
M306T254	0.0113689	0.0150788
M306T43	0.0263457	-0.0110477
M307T231_1	-0.0145734	-0.0144676
M307T231_2	-0.0151424	-0.0214621
M307T250	0.0204631	-0.0180718
M307T258	-0.0145097	0.00388713
M307T304	-0.00944135	-0.0225677
M307T402	-0.0234195	-0.0171548
M307T438	0.000537738	-0.0248795
M307T46	-0.0163469	-0.0252404
M307T50_1	-0.0253618	-0.00274875
M307T50_2	0.00795784	0.0296276
M307T71	-0.00846177	0.00311469
M308T402	-0.0019609	-0.00797063
M308T438	0.00458984	-0.0280997
M308T45	0.0165317	0.0122981
M308T49	0.00410417	-0.0174546
M308T50	0.00152091	0.00324128
M308T64	-0.00832351	-0.0226487
M309T238	0.00985287	-0.0226802
M309T239	0.00693526	-0.0209906
M309T279	-0.0180621	-0.0165619
M309T285	0.00473952	-0.0125956
M309T288	-0.0135796	-0.0249367
M309T389	0.00306986	-0.00658217
M309T45	-0.0227142	-0.000488965
M309T50_1	-0.00183411	-0.0240057
M309T50_2	-0.0154636	-0.00517469
M309T53	-0.018023	-0.0103769
M309T55	-0.0127773	0.00897241
M309T56	0.0124408	-0.0264611
M310T250	0.00964635	0.0251909
M310T258	-0.0025088	0.0125427
M310T50	0.0118415	-0.0205486
M311T249	-0.00809367	0.00866063
M311T327	3.9882e-05	-0.00344514
M311T445	-0.00741743	-0.00481765
M311T50	0.00254612	-0.0166918
M311T59	0.00699007	-0.0290305
M312T250	0.00241276	-0.00745619
M312T304	0.00183585	-0.0017233
M312T326	-0.0165821	0.0232979
M312T50	-0.0259058	-0.0138536
M312T65	0.0197608	0.0101728
M312T94	0.00062104	-0.0300777
M313T217	-0.014984	-0.0183015
M313T235	-0.00265714	-0.0119873
M313T252	0.0129491	-0.0132606
M313T50	0.00130757	-0.00256171
M313T65	0.00568225	0.00607767
M314T252	-0.000844184	-0.0123998
M314T304	-0.00936751	-0.022418
M314T44	-0.0102365	-0.00424435
M314T65	-0.00676418	-0.028831
M315T215	0.00252538	-0.027659
M315T228	0.00127871	0.00892017
M315T246	-0.0126514	0.0186211
M315T298	-0.000198026	0.0105017
M315T303	-0.00806126	-0.0198231
M315T325	-0.0285657	6.16148e-05
M315T447	-0.0279526	0.00118446
M315T45	0.0218503	-0.00532702
M315T50	-0.0291217	0.0046383
M315T63	0.0293895	0.0039509
M315T64	-0.0185058	0.0131912
M316T231	0.0287132	0.00760164
M316T298	-0.0142472	0.00932579
M316T362	-0.000457299	0.0086408
M317T227	0.000263656	-0.0183583
M317T274	-0.0227046	-0.0156967
M317T387	0.0160186	0.015535
M317T52	0.00799448	0.0100748
M317T63	0.00793051	-0.0126607
M317T88	0.0270875	-0.00800628
M318T227_1	-0.00898341	-0.025892
M318T227_2	-0.0198624	-0.013021
M318T231	0.0131851	-0.0162785
M318T366	0.000102678	-0.011771
M318T50	-0.0158781	0.000763679
M318T52_1	0.00434259	-0.0120325
M319T226	0.0285852	0.0053386
M319T234	-0.00531106	-0.00295638
M319T235	-0.00614339	-0.0171978
M319T237	-0.00792608	5.22423e-05
M319T261	-0.000643819	-0.0288737
M319T281	-0.0194267	-0.0149502
M319T382	-0.00622992	0.00270816
M319T42	-0.0254979	-0.0123129
M319T56	-0.0139792	-0.00386182
M320T211	0.0085058	-0.00481963
M320T235	-0.0118246	-0.00815369
M320T36	0.0199287	-0.0210385
M320T382	0.00500519	-0.021486
M320T50	0.00976356	-0.0152893
M320T52_1	0.0232546	-0.00343666
M321T208	-0.0220769	-0.0202247
M321T245	0.000174438	0.0175712
M321T253	-0.009981	-0.0255388
M321T310	-0.0220937	0.000590806
M321T390	-0.00604229	-0.00308807
M321T46	0.0227601	-0.0170292
M321T55	-0.00822326	-0.00730741
M322T253	0.02174	0.0170001
M322T390	-0.00790284	-0.0292729
M322T50	0.00158127	0.00578519
M323T229	-0.0148257	-0.0107366
M323T256	-0.012959	-0.0268382
M323T262	-0.0131393	-0.0264951
M323T267	0.0104954	-0.0197674
M323T338	-0.0010069	-0.020025
M323T43	-0.00591584	-0.00938119
M323T432	-0.0241283	-0.00186873
M323T44	-0.0116149	0.0118276
M323T50	-0.00744725	-0.0174446
M323T52	0.0149438	-0.0264956
M324T260	0.00672514	0.0162858
M324T406	-0.00107988	0.0058794
M324T49	-0.0172226	-0.020725
M324T50_1	0.0125548	0.00142047
M325T225	-0.0136396	-0.000595019
M325T273	0.0110595	-0.00966968
M325T282	-0.0212325	-0.00714666
M325T291	-0.00203414	-0.016772
M325T318	0.0120591	-0.0168974
M325T426	0.0177913	-0.00712321
M325T50_1	-0.00196545	0.00716096
M325T55_1	-0.00554595	-0.0285305
M325T57	0.0293117	-0.00291497
M325T61	-0.008893	-0.0276622
M326T233	6.15763e-05	0.00733603
M326T262	-0.0102702	-0.0278952
M326T273	-0.0191573	0.00507242
M327T202	-0.000662882	0.00121466
M327T223	-0.0135443	-0.0198943
M327T239	0.00841075	-0.0240076
M327T286_2	-0.00878374	-0.0188013
M327T352	0.00399233	-0.0269693
M327T371	0.0181274	0.000701973
M327T387	-0.0219376	-0.0189746
M327T43	-0.0110986	-0.0224939
M327T446_1	0.0108731	-0.0265205
M327T446_3	-0.0245569	-0.0104295
M327T64	0.0108359	-0.0216894
M328T226	-0.00208869	0.0242512
M328T255	-0.0165063	-0.0169233
M328T260	0.00712732	-0.023503
M328T287	-0.0129976	-0.024744
M328T339	-0.0235715	-0.0167886
M328T446	-0.0137013	0.00910855
M328T447_1	0.00585023	-0.0296038
M328T447_2	0.00146966	0.0308512
M328T45	0.00915408	-0.0270553
M328T50	0.0283805	-0.00459036
M328T65	-0.00199579	-0.0155189
M329T216	-0.00639804	-0.0085389
M329T221	0.009755	0.0128001
M329T246	0.00819419	-0.0101492
M329T251	0.00951111	-0.0166467
M329T258	-0.0055894	-0.0184461
M329T259	-0.015028	0.00533498
M329T263	0.0230353	0.00131727
M329T264_2	-0.00187562	0.00507037
M329T35	0.0295185	-0.0032567
M329T406	-0.0203917	-0.0213401
M329T447	0.0197297	-0.016006
M329T50_2	0.0290305	0.00088021
M330T216	0.0292052	0.00588738
M330T240	0.0266033	-0.00933674
M330T252	0.0296481	-0.00196374
M330T264	-0.00253028	0.0276328
M330T42	0.00772352	-0.00202288
M330T447	-0.0161538	0.00204308
M330T62	-0.0177712	-0.00682901
M331T219	0.0289082	0.00685224
M331T226	0.0285918	0.00527141
M331T230	0.0187901	-0.0162
M331T249	0.025921	0.00102761
M331T265	-0.0110935	-0.000239422
M331T303	-0.00218814	-0.0268106
M331T371	0.00401425	-0.0039166
M331T50	-0.0192121	-0.0184421
M331T64	-0.0197894	0.00107898
M331T88	0.00351558	-0.0292492
M332T204	0.0233674	-0.00640631
M332T226	0.0259632	0.00177113
M332T235	-0.0170795	0.0216004
M332T261	0.0281175	-0.000953622
M332T278	-0.0229784	-0.0171441
M332T370	-0.00671127	-0.00220653
M332T58	0.0176983	-0.0160494
M332T64	0.0261554	0.00334507
M333T241_1	0.0164156	-0.0166564
M333T253	0.00365241	0.0120608
M333T264	0.000170234	0.00574676
M333T271	-0.0201837	-0.0208008
M333T297	-0.00097388	0.00106689
M333T301	-0.013546	-0.0167773
M333T312	0.014407	-0.0176542
M333T355	0.0213943	0.0064831
M333T41_1	0.0207198	-0.017589
M333T41_2	0.0258885	0.0123227
M333T436	-0.0110682	-0.00314754
M333T44	-0.0223016	-0.0194449
M333T52	-0.0148588	-0.00303885
M333T61_1	-0.0134926	-0.00518794
M334T205	-0.0152675	0.00710219
M334T237_2	-0.0180828	-0.0196992
M334T268	0.0136865	0.0154821
M334T295	0.0240673	-0.00222516
M334T302	-0.00743737	0.0167691
M334T41	0.00474069	-0.0300757
M334T436	-0.020139	0.0053749
M334T50_1	0.00510105	0.000905783
M334T50_2	-0.0137772	0.00075863
M334T52	-0.0203986	0.0214613
M334T61	0.00220525	-0.0308049
M335T274	-0.00773351	-0.0146699
M335T302	-0.00106105	-0.0201961
M335T425	-0.0096181	-0.00844618
M335T52_1	0.000163817	0.00144267
M335T52_2	-0.0194555	-0.0128118
M335T60	-0.0173019	0.000707204
M336T241	0.0211601	-0.0200683
M336T41	0.0143119	-0.0163174
M336T50	-0.0264867	0.00738803
M337T225_1	-0.0204283	-0.00814219
M337T225_2	-0.0142637	-0.0144018
M337T253	-0.0131907	0.0262476
M337T260	-0.0234295	-0.0153509
M337T288	0.00508569	0.023077
M337T420	0.0226419	0.00157834
M337T50	0.00141269	0.0120733
M337T52	0.0163177	-0.0198197
M338T237	0.0116263	0.00708318
M338T39	0.00990265	0.0203697
M338T50	0.00831341	-0.0119383
M338T58	0.00656632	-0.026607
M339T236	0.0101193	-0.0283037
M339T238	0.00906561	0.0145438
M339T259	0.00456727	0.0208212
M339T40	0.00248356	-0.00146913
M339T444	-0.0074042	-0.00346626
M339T50	-0.01063	0.0160579
M339T51	0.0028326	0.00612613
M339T88	0.00144986	-0.00216109
M340T220	0.00892919	-0.00673662
M340T233	0.0255804	-0.0112677
M340T39	-0.00474284	-0.00841997
M340T50	-0.0105559	-0.00661576
M341T236	-0.0157852	-0.0149303
M341T240	-0.000711082	-0.0033742
M341T253	-0.00888651	0.00227434
M341T270	0.0152957	0.00311043
M341T384	0.00557993	-0.0145794
M341T401	0.00680911	0.0199251
M341T49	-0.0212713	0.00448352
M341T55_1	-0.000626759	0.0102322
M342T204	0.00907392	0.00977493
M342T223	-0.0177968	0.0217429
M342T227	-0.0195141	0.00259482
M342T236	0.0178723	-0.0108738
M342T240	0.0232391	0.00420143
M342T385	0.0194619	-0.00261919
M342T63	0.027827	0.0108342
M343T208	0.0261712	-0.000969365
M343T223	-0.0175764	0.0010165
M343T224	-0.010939	0.000103608
M343T228	0.0121876	-0.0155117
M343T240_2	0.0114656	-0.0175817
M343T267	0.00239646	-0.00877256
M343T277	-0.0191736	-0.00218294
M343T52	-0.019894	0.0215457
M344T214	-0.00943041	-0.024701
M344T221	-0.00313962	-0.0214268
M344T224	0.0269355	0.00470124
M344T240	0.00995015	0.00328521
M344T376	0.0212468	0.00671315
M344T46	0.0143873	-0.025471
M345T206	0.0138854	-0.00575048
M345T231	0.011258	-0.00112914
M345T243	-0.00298845	-0.00467682
M345T266	0.0209436	-0.00305824
M345T281	-0.0253504	-0.0156204
M345T391	0.00227221	0.00881071
M345T414	-0.0160614	-0.023344
M345T49	0.0112596	-0.017491
M345T50	-0.00187443	0.0260982
M345T64	0.0251967	0.012925
M346T211	0.0175437	-0.0185797
M346T215	-0.0168656	-0.0214291
M346T225	-0.00340341	0.0291055
M346T230	0.00868016	0.00280846
M346T243	0.0263271	0.0132345
M346T262	-0.00146616	-0.0305466
M346T391	-0.0100607	-0.026023
M347T215	0.0078026	0.0119169
M347T217	0.0244507	0.00463747
M347T226_1	0.0295607	0.0021869
M347T226_2	0.0272558	0.00332083
M347T232	-0.019067	-0.0155519
M347T237	0.0292836	0.00348948
M347T276	0.0262618	-0.00690704
M347T45	0.013336	-0.00708797
M348T212	0.0269806	0.00536714
M348T215	-0.00236309	-0.0087757
M348T232_1	0.00865735	-0.0133657
M348T232_2	-0.0130295	0.0112742
M348T246	0.00258589	0.00684281
M348T406	-0.0216673	-0.00569303
M348T79	0.01692	-0.00196139
M349T215	0.0222536	-0.0197888
M349T231	0.00889664	-0.0227816
M349T237	0.0294694	-0.000471929
M349T249	0.00570939	-0.0257442
M349T297	0.00843299	-0.0153851
M349T41	0.027529	-0.0112221
M349T411	-0.015567	-0.00929729
M350T223	-0.00359339	-0.00094848
M350T231	0.00592673	0.0243212
M350T250	0.0114842	0.0162626
M350T253	0.022658	-0.0197937
M350T279	0.0010654	0.0131011
M350T50	-0.00323737	0.0212855
M350T51	0.0124189	-0.016679
M350T61	0.00580367	0.000137133
M350T79	-0.0124964	-0.0273465
M351T209	0.0288071	0.00405723
M351T212_1	0.0213843	-0.00377962
M351T237	-0.0134838	-0.00233036
M351T254	0.0294964	0.00359116
M351T264	-0.0110862	0.0102398
M351T271	-0.000103812	-0.0190193
M351T294	-0.0171575	0.00918252
M351T439	-0.0209847	-0.00283179
M351T49	-0.00260554	-0.00184199
M351T52	0.0278581	0.000312893
M351T53	-0.0283341	0.00719672
M352T201	-0.0103535	0.0116647
M352T224	-0.0221099	-9.43317e-05
M352T309	-0.0195036	0.00142966
M352T56	-0.00727095	0.0115315
M352T79_1	-0.0161717	0.0155496
M352T79_2	0.0222735	0.00454038
M353T265	-0.00945837	0.0093399
M353T279	-0.00732658	-0.00373167
M354T212	-0.00922708	0.00773529
M354T222	-0.0062957	-0.012631
M354T265	0.0214055	0.00919973
M354T301	0.026722	-0.00408076
M354T37_2	-0.00986443	0.0171431
M354T56	-0.0107673	-0.024989
M354T58	0.0165758	0.00260258
M355T233	-0.0135401	-0.0104567
M355T242	0.000643419	0.000927135
M355T262	-0.00244031	0.0127935
M355T265	-0.011138	-0.0212957
M355T273	-0.00309225	0.0171041
M355T279	-0.0183304	-0.0213493
M355T284	-0.0115438	-0.01496
M355T293	-0.00501815	0.0149033
M355T302	-0.017514	-0.0219429
M355T312	0.00237452	-0.020262
M355T53_1	-0.00919389	-0.0165033
M355T53_2	-0.012518	0.00779638
M355T64	-0.0123876	-0.0243702
M356T219	0.00468636	-0.0194724
M356T225	-0.00602071	-0.0162757
M356T227	-0.0220929	-0.0116622
M356T229	0.0215787	-0.0169586
M356T242	0.00947285	-0.0206835
M356T264	-0.018764	-0.00702827
M356T284	0.0284881	0.00665783
M357T207	0.00860941	-0.0192901
M357T218	-0.00511059	0.0169436
M357T225	-0.0078933	-0.0261618
M357T235_1	0.0217947	-0.00149556
M357T235_2	-0.0208464	-0.0199065
M357T242	0.021648	-0.0170735
M357T248	0.0259068	-0.00576457
M357T290	0.000339481	0.00415739
M358T212	0.0283175	0.00849829
M358T233	0.0292281	0.00100106
M358T251	-0.00158101	-0.0216858
M358T289	0.0230682	-0.00255144
M358T390	-0.00986173	-0.0132756
M358T42_1	0.00187787	0.00315725
M358T42_2	-0.0189584	-0.015042
M358T63	-0.0123357	-0.00516521
M359T204	0.0225263	-0.0054742
M359T217	0.0147928	-0.0259746
M359T225	-0.0143322	0.0233464
M359T226	-0.0177406	-0.0244574
M359T237	0.0132746	-0.0195828
M359T242	0.00732597	-0.0259471
M359T272	0.00318371	-0.0264994
M359T314	-0.00673626	-0.0090645
M359T324_2	-0.0171472	-0.00624311
M359T64	0.0250501	-0.0126818
M359T65	0.0287645	0.00183199
M360T242	0.0100815	0.0267158
M360T272	0.0130484	-0.0166871
M360T301	0.00260809	-0.0118492
M360T42	0.0273209	0.00503854
M360T49	0.0226352	-0.00635524
M360T50	-0.0109538	-0.0219912
M360T62	0.0286365	0.0015997
M361T220	-0.011641	-0.0261332
M361T233	0.0259099	-0.0112054
M361T236	-0.0287488	0.00080006
M361T248	-0.0251092	-0.01113
M361T263	0.00407711	-0.0295927
M361T325	0.0259208	0.00490922
M361T52	0.00471875	-0.0296203
M361T64	0.0284781	0.00536283
M362T240	0.0270231	0.00231846
M362T250	-0.012734	-0.0260426
M362T353	-0.0104489	-0.0267179
M362T44	0.00304218	-0.019685
M363T223	0.0239472	0.00319912
M363T225_1	0.00809595	-0.0295889
M363T225_2	0.0270457	-0.00419774
M363T240	-0.0122355	-0.0277251
M363T244	0.0283194	0.0039479
M363T266	0.0188144	-0.0230953
M363T375	0.00971935	-0.0253667
M363T43	0.0182245	0.010559
M363T447	-0.00782288	-0.0239992
M363T65	-0.00275499	-0.0173244
M364T225_1	-0.0195098	-0.0102044
M364T225_2	0.0295502	-0.00035263
M364T230	-0.00192978	-0.0246614
M364T244	0.013624	-0.0269422
M364T257	-0.0173441	-0.0124029
M364T265	0.0181219	-0.0110089
M364T447	-0.0101083	-0.0251282
M364T67	0.0276397	-0.00749096
M365T214	0.00686519	-0.0280189
M365T215	0.0208917	-0.0133812
M365T218	0.00527806	-0.0216618
M365T225_1	0.0252057	-0.00158731
M365T225_3	-0.000641654	0.0292412
M365T240	0.00277243	-0.0102491
M365T241	-0.0185378	-0.0155708
M365T251	0.00907848	0.0266672
M365T252	-0.00705578	0.0127649
M365T255	0.0179272	-0.0170989
M365T264	0.015046	0.0125618
M365T290	-0.0143734	-0.0124808
M365T37	0.0276416	-0.0042686
M365T50	0.0267106	-0.00651355
M365T53	-0.00456391	-0.00983426
M365T64_1	-0.0136697	-0.025733
M365T64_2	-0.00302857	-0.0264661
M366T235	0.0291041	0.00483525
M366T252	-0.0108938	0.0214535
M366T254	0.0124596	-0.0222643
M366T42	0.0233886	-0.0123211
M366T50	-0.00296459	-0.0147934
M366T52	0.0163999	-0.0138249
M367T214	-0.00761605	-0.012718
M367T235	-0.0241202	0.00595218
M367T256	0.00442139	-0.0122227
M367T292	-0.013917	-0.00397788
M367T310	0.0139243	-0.0202397
M367T50_1	0.00377708	0.0285332
M367T64	0.00409043	-0.0213655
M367T65	-0.00854392	0.0269943
M368T236	-0.0176273	0.001511
M368T244	-0.00190849	0.0214443
M368T257	0.00445721	-0.0114121
M368T272	-0.00932561	0.0246826
M368T290	-0.012608	0.00294449
M368T438	-0.0078057	-0.0271349
M368T44	-0.0164812	0.00586065
M368T56	0.0123345	-0.0134438
M369T237	0.009447	-0.00107222
M369T245_1	-0.0172101	0.0101055
M369T245_2	-0.0180403	-0.0216921
M369T265	0.00699681	0.0067375
M369T266	-0.00483398	-0.00164052
M369T299	0.0180461	0.0113674
M369T303	-0.00382254	0.00936896
M369T39	-0.0161165	0.00132777
M369T57	0.0119628	-0.0214981
M370T245	-0.00997722	-0.0116881
M370T267	0.0133627	-0.00240116
M370T299	-0.0213781	0.0211264
M371T245	-0.011271	-0.00711423
M371T274	0.0252153	-0.012899
M371T360	-0.0150514	0.00394217
M371T54	-0.0077225	0.00267912
M372T214	-0.0141546	0.00412729
M372T253	0.000418405	0.0086939
M372T259	-7.9093e-05	-0.00155802
M372T45	-0.0189289	-0.00242495
M372T63	0.0186026	-0.0228472
M373T213	-0.0239942	0.00756329
M373T224	0.0249085	-0.0161782
M373T225	-0.00134095	0.00277749
M373T241	0.0103434	-0.0203612
M373T252	0.0165519	-0.00168341
M373T254	0.0200974	-0.0121922
M373T274	0.00214697	-0.0211176
M373T283	-0.0192142	-0.00139489
M373T313	0.0189261	-0.0170685
M373T37	0.0104044	-0.0209433
M373T418	0.0175065	-0.00040762
M373T54	-0.0119797	-0.00379704
M373T63	0.00823602	-0.0235785
M374T219	0.000163404	-0.000400163
M374T236	0.0134569	-0.0190913
M374T275	-0.0239193	-0.0102827
M374T294	-0.0143225	-0.0101
M374T37	-0.0222961	0.0114469
M374T39	0.0130449	-0.0211582
M374T61	0.0193852	-0.00816573
M375T220	0.0242033	-0.0111543
M375T222	0.0173175	0.0123091
M375T227	0.0253963	0.0147751
M375T238	0.00428317	-0.0249808
M375T245	0.0226166	-0.0113912
M375T246	0.00453101	-0.00337179
M375T260	0.0126402	-0.0127413
M375T288	0.0284386	-0.00199843
M375T297	-0.018358	-0.0202811
M375T50	-0.0102608	0.00893326
M376T220	0.0266296	0.0130143
M376T232	0.0181127	-0.00988558
M376T265	0.00564634	-0.0252827
M376T275	-0.00423888	0.00786431
M376T49	0.0026323	-0.0309087
M376T50	-0.0157132	-0.0216864
M376T58	0.000253719	-0.0227636
M377T217	-0.00843472	-0.0218008
M377T232_2	0.0192224	-0.00562637
M377T260	-0.0249589	0.00169251
M377T267	0.0143056	0.00179038
M377T296	0.014881	-0.00145456
M377T313	-0.00728971	0.0215967
M377T315	0.0150876	-0.0186786
M377T325	-0.0250075	-0.00510437
M377T422	-0.0199235	-0.0134895
M377T438	0.0184636	-0.0152396
M377T46	-0.0239905	-0.011032
M377T50	-0.00430959	-0.0182322
M377T53_1	-0.00312314	-0.0200587
M377T53_2	0.0297054	-0.00033603
M377T55	0.018242	-0.0232664
M378T207	-0.0149361	-0.0183787
M378T215	0.016167	-0.0208616
M378T217	0.0295629	-0.00134535
M378T224	0.0284671	-0.00177356
M378T228	-0.00739537	-0.0237601
M378T260	-0.0135061	-0.0217214
M378T282	-0.0186103	-0.0217693
M378T430	-0.0233528	0.00802127
M378T48	-0.00919201	-0.0132955
M379T204	-0.00157471	0.0277793
M379T215	-0.0159456	-0.0228096
M379T220	-0.00224814	-0.00852345
M379T223	0.0211406	0.00290912
M379T224	0.018867	-0.00209577
M379T238	-0.0131702	-0.0194495
M379T240	0.00578702	-0.0287564
M379T278	-0.0198438	-0.0103365
M379T289	-0.0208437	-0.00446897
M379T38	-0.0197211	-0.0019979
M379T64	0.00657027	-0.0249051
M380T214	-0.0114987	0.00751288
M380T216	-0.00694465	-0.00946214
M380T231	0.0276082	-0.00292499
M380T243	0.0273713	-0.0113947
M380T290	-0.0144361	0.00289014
M380T316	-0.0155731	-0.0262474
M381T218	0.000898543	-0.0229161
M381T237	0.0137655	-0.00603179
M381T265	-0.0056139	-0.0146685
M381T273	-0.0238327	-0.0161158
M381T302	-0.00480131	-0.027801
M381T308	-0.00716995	-0.00975899
M381T371	0.00422779	-0.0266308
M381T66	-0.021046	-0.017795
M382T218	-0.0237448	-0.0173431
M382T232	-0.0128031	-0.00897555
M382T237	0.0146778	-0.0191127
M382T240_1	-0.0252497	-0.0150007
M382T240_2	-0.0182564	0.00676812
M382T265	-0.00874401	-0.0202193
M382T40	-0.0149089	-0.00737613
M383T206	-0.00750303	-0.0172372
M383T224	0.00342199	-0.0152791
M383T239	-0.00972097	-0.00458218
M383T253	-0.0246612	0.00159891
M383T266	-0.0137767	-0.0164207
M383T50	-0.0205336	0.022175
M383T58	-0.000890676	-0.0302877
M384T207	0.00862759	-0.0162651
M384T253	-0.000285918	-0.0221183
M384T261	0.0128043	-0.0161117
M384T53	0.000708678	-0.0302861
M384T65	0.00341895	0.0092011
M385T208	-0.01752	0.00127769
M385T231	0.027856	-0.0104457
M385T238	-0.00593119	-0.017737
M385T261	-0.0034969	0.00504202
M385T275	0.00615134	-0.0055739
M385T288	-0.0219857	-0.0182487
M385T52	0.0238176	0.00296835
M385T64	-0.00967045	0.00208924
M385T65	0.0255325	-0.00797004
M386T214	0.0107189	-0.0273495
M386T237	-0.0103824	0.00529854
M386T266	0.0280529	-0.00889774
M387T212	0.0295501	0.00246814
M387T219	-0.0230969	-0.0153923
M387T235	-0.00353967	0.00833542
M387T238	0.0289209	0.00105817
M387T240	0.00725076	0.0139431
M387T261	-0.00518579	-0.0190642
M387T290	-0.0161317	-0.0163058
M387T304	-0.00348496	0.0249906
M387T42_1	0.016904	-0.0120867
M387T42_2	-0.0204778	-0.0145422
M387T44	0.0274584	-0.00425934
M388T215	-0.00255901	0.0215041
M388T231	-0.0210237	-0.0193178
M388T259	0.00307827	0.0190425
M388T40	0.0289421	0.00620161
M388T42	0.00956571	-0.0108929
M388T49	-0.010969	0.00234442
M388T62	-0.022802	-0.00732157
M389T213	0.0144753	-0.0220237
M389T220	0.0274399	-0.00654956
M389T230	0.0289571	0.000827102
M389T241	-0.0186333	0.00142171
M389T251	0.0262122	-0.00876639
M389T253	-0.00514169	-0.0095808
M389T263	-0.00485382	0.010025
M389T286	0.00401214	0.00381751
M389T303	-0.0195583	-0.0172243
M389T324	0.015113	0.00656519
M389T53	-0.00643542	-0.00793882
M390T240	-0.0193514	0.0033713
M390T268	0.0277212	-0.00415597
M391T229	0.0273934	-0.00549229
M391T233	0.00267842	0.0172644
M391T258	-0.0254019	0.000441132
M391T264	0.00960067	-0.0162441
M391T267	0.0131272	-0.00871995
M391T303	-0.0212802	-0.00613444
M391T309	0.0257729	0.00839062
M391T50	-0.0168852	0.00445157
M392T210	-0.0022063	-0.0135397
M392T228	-0.0250952	0.00507915
M392T264	-0.0197185	0.00160865
M392T265	0.0221559	-0.00658977
M392T279	0.000785065	-0.00800698
M392T294	-0.00539394	0.0101344
M392T50_1	-0.0207324	-0.0180648
M392T50_2	-0.00424512	-0.00552221
M392T59	0.0146443	-0.00113542
M392T64	-0.0182965	-0.0190547
M393T203	0.018031	-0.00409285
M393T209	0.0142057	0.00545952
M393T236	0.000383255	-0.00534328
M393T243	-0.0171814	0.00875046
M393T258	0.00953805	0.0279789
M393T271	-0.00520039	-0.0221101
M393T291	-0.0205538	-0.00872424
M393T50	0.00989741	-0.0244844
M393T55_1	0.0085785	-0.0130998
M393T55_2	-0.0212414	0.0204706
M393T63	0.0241566	-0.00770205
M394T236	0.0143044	-0.0214484
M394T271	0.00713718	0.00281579
M394T49	-0.000491569	-0.0134355
M394T63	-0.0191483	0.0230402
M395T240	0.00733499	-0.0272535
M395T245	0.00328856	-0.0287329
M395T250	0.0204894	-0.0187711
M395T257	0.00455354	0.0105934
M395T316	0.00777045	0.00853427
M395T323	-0.0191887	-0.0198553
M396T209	0.0282749	-0.0029417
M396T245	-0.0177877	-0.00529575
M396T249	0.00604229	0.0117535
M396T262	0.0164831	0.0229869
M396T64	-0.00755755	0.0192798
M396T65	-0.0203756	0.0064248
M397T219	0.00605268	-0.00409984
M397T228	-0.0116249	-0.00707291
M397T230	-0.0109819	-0.0123196
M397T259	0.00396632	0.000134945
M397T264_1	-0.00635168	0.0125614
M397T264_2	-0.018585	0.00739502
M397T288	0.00631525	-0.00216593
M397T50	0.0204601	-0.00511669
M397T64_1	-0.0101952	-0.0284128
M397T64_2	-0.00641919	-0.020449
M398T219	-0.0184379	0.011119
M398T264_1	0.00377876	0.0116443
M398T264_2	-0.0142364	-0.013735
M399T226	-0.000926339	-0.0233419
M399T232	0.0157865	-0.00487859
M399T259	0.0214668	-0.00897552
M399T267	0.00406021	0.00399477
M399T287	-0.0165524	0.0206911
M399T62	-0.0107986	-0.0238843
M399T63	-0.00653328	0.0163441
M400T217	0.0146291	-0.0195673
M400T240_1	0.0105005	-0.0155327
M400T240_2	-0.00390186	-0.00614064
M400T247	0.000429604	-0.016506
M400T272	0.0231563	0.0111946
M401T224	-0.00286049	0.0104916
M401T240	-0.00147878	0.00925781
M401T246	0.0066239	-0.0252727
M401T276	0.00652737	-0.0254609
M401T346	0.0235577	0.0117953
M401T52	0.0010437	-0.00825115
M401T64	0.00165551	-0.00519531
M402T265	-0.00926165	0.000901479
M402T301	0.0148729	0.0209759
M402T342	0.0176927	-0.0178278
M402T39	0.00950921	-0.0115326
M402T50	-0.0221445	-0.0105128
M402T52_1	0.0186649	-0.0108565
M402T52_2	0.00547979	-0.00902637
M402T64	-0.00724744	0.00494014
M403T235	0.00886582	0.0225054
M403T246	-0.0146928	-0.0222109
M403T251	0.00214106	-0.0205554
M403T260	0.000404049	0.0260494
M403T266	-0.010451	0.00554835
M403T276	0.0193216	0.015044
M403T39	0.0198326	-0.0225252
M403T49	-0.00929973	-0.0102181
M403T61	0.0260436	-0.00342857
M404T225	-0.024451	-0.0129548
M404T50	-0.00288186	0.00582634
M404T53	0.0258712	0.00200535
M405T226	-0.0190277	-0.023089
M405T245	0.0033957	-0.0299521
M405T246_1	0.00446511	0.0125196
M405T246_2	0.00842204	0.00260926
M405T264	-0.00763352	0.0101097
M405T275	-0.0210158	-0.0191527
M405T285	-0.00303047	-0.00491441
M406T241	-0.0185925	0.012865
M406T275	0.000976451	-0.0235785
M406T300	-9.72418e-05	-0.0229314
M406T34	0.00854514	-0.0294357
M406T50_1	-0.01401	-0.0264165
M406T50_2	-0.0119007	-0.0262451
M407T217	0.00898707	0.0245931
M407T237	0.00547779	0.0193468
M407T247	-0.00901369	-0.0225538
M407T255	0.00859504	0.00899102
M407T266	-0.00816363	0.00419935
M407T276	-0.000533907	-0.0105089
M407T337	-0.0155665	0.00910151
M407T50	0.0216945	-0.00403997
M407T52_1	-0.000374084	0.00271767
M407T52_2	0.0238263	-0.00709272
M407T65	-0.00680621	-0.0219903
M408T244	0.0190094	-0.00257148
M408T255	0.00153763	-0.0222774
M408T360	-0.0104287	0.0107188
M408T50	-0.0158788	-0.00921484
M409T227	0.0291817	0.00402226
M409T229_1	-0.0168074	0.00499795
M409T229_2	-0.00377952	-0.0115044
M409T239	-0.0119014	-0.00657735
M409T269	-0.0121216	-0.0143274
M409T275	-0.0109542	0.00184812
M409T276	0.02333	0.00256906
M409T354	-0.0112468	0.00586481
M409T51	-0.00757718	0.00641875
M409T55	0.00719898	-0.0267679
M409T64	0.026849	-0.00527761
M410T216	0.00666791	-0.0258966
M410T230	0.0290144	-0.000768188
M410T239	-0.0145886	-0.0234181
M410T246	0.0286638	0.0074698
M410T34	0.0116203	-0.000670337
M410T350	0.0166137	-0.0133107
M411T220	0.0188519	0.0047388
M411T242	-0.0173978	-0.0245291
M411T246	0.00336861	0.0270915
M411T272	-0.017637	-0.00200855
M411T280	0.0232947	-0.0112411
[truncated: 2,220 more rows]

## Sheet: Fig8B-LoadingsMatrix
PC	Variance	CumVariance
PC1	0.267	0.267
PC2	0.245	0.512
