# Supplementary material for: Dahuang gancao dandelion decoction regulates intestinal flora and inhibits NF-κB/ARA signaling pathway to alleviate ulcerative colitis
Source: Front Immunol. 2026 Jan 29;16:1735021. doi: 10.3389/fimmu.2025.1735021 (PMC12893983; doi:10.3389/fimmu.2025.1735021)
Supplement: Supplementary file 8 [file DataSheet8.zip › Figure-8/Fig8C-D.xlsx]

## Sheet: Fig8C
name	FC	P.value	-log10(P.value)	VIP	DSS_Mean	CK_Mean
delta-Valerolactone	0.78	0.00754259	2.12	1.14827	5.27344e+06	6.77001e+06
Divinyl sulfide	1.06	0.0216942	1.66	1.03026	1.22328e+07	1.14974e+07
2-Pentanone	0.85	4.32348e-07	6.36	1.52231	4.94971e+08	5.81547e+08
2-Hydroxybenzyl alcohol	1.46	6.43252e-10	9.19	1.5648	1.04897e+07	7.18064e+06
FAL 8_1	1.14	0.00368381	2.43	1.21609	1.00088e+07	8.77209e+06
Cytosine	0.74	1.8658e-05	4.73	1.45948	6.49982e+07	8.77338e+07
1,2-Cyclohexanedione	0.74	2.77532e-05	4.56	1.44658	1.87201e+08	2.53826e+08
Isobutylpropylamine	0.89	0.00430708	2.37	1.20226	7.12379e+06	7.96404e+06
(Z)-4-(1-Propenyl)phenol	0.94	0.0231167	1.64	1.01864	2.40779e+06	2.5654e+06
N-Methyl-a-aminoisobutyric acid	0.7	0.00045854	3.34	1.34431	4.42939e+06	6.3221e+06
2'-Aminoacetophenone	0.31	2.92741e-10	9.53	1.56758	6.84163e+06	2.18982e+07
4-Hydroxybenzoic acid	1.89	0.036363	1.44	1.0472	2.96519e+07	1.57243e+07
Phenylacetaldehyde	0.49	0.0373719	1.43	1.04844	5.27634e+06	1.08128e+07
2-Ethyl-3-methylpyrazine, 9CI	1.09	0.00532616	2.27	1.28532	5.56286e+06	5.09939e+06
p-Xylene	0.73	1.47265e-05	4.83	1.52504	1.25942e+06	1.71828e+06
Picolinic acid	0.71	0.0169199	1.77	1.05829	4.32563e+07	6.07476e+07
3-Ethyl-2-hydroxy-4-methyl-2-cyclopenten-1-one	3.04	1.54837e-07	6.81	1.53197	5.3114e+07	1.74664e+07
Ethylbenzene	0.71	1.73435e-05	4.76	1.52399	703909	998373
5-Methylcytosine	0.45	9.4265e-06	5.03	1.47664	3.02684e+06	6.67926e+06
1,3-Benzenediol	1.7	3.11878e-06	5.51	1.49656	2.74118e+06	1.61157e+06
L-Glutamine	1.14	0.00345956	2.46	1.21556	3.27625e+07	2.87127e+07
Adipic acid	0.4	0.00728124	2.14	1.27517	6.09823e+06	1.51166e+07
Diketopiperazine	0.8	1.79129e-07	6.75	1.53542	6.3458e+06	7.88362e+06
Hydroxyisocaproic acid	0.85	5.61449e-07	6.25	1.52194	3.50458e+06	4.12939e+06
Cuminyl alcohol	0.82	0.000260605	3.58	1.37446	5.07445e+06	6.19592e+06
alpha-Ketoisovaleric acid	1.33	1.08454e-05	4.96	1.47043	8.78576e+06	6.59451e+06
n-Butyl acetate	0.47	0.0465603	1.33	1.0079	2.36991e+08	5.05819e+08
Chavicol	1.33	0.000167624	3.78	1.38736	2.79594e+07	2.10162e+07
Succinic acid	0.58	1.54442e-07	6.81	1.53419	6.28327e+06	1.09167e+07
Homocysteine	0.93	0.0134004	1.87	1.09124	20121601	2.15701e+07
2-Propylphenol	1.15	0.000641889	3.19	1.33104	4.80179e+06	4.16191e+06
Dopamine	0.3	1.06227e-10	9.97	1.56939	6.01792e+06	2.00553e+07
Orotic acid	3.97	1.13496e-05	4.95	1.47163	7.24903e+06	1.82694e+06
2-Ethoxy-6-methylpyrazine	2.33	1.91141e-10	9.72	1.56811	1.68957e+07	7.2449e+06
4-Nitrophenol	3.86	6.80461e-06	5.17	1.54032	1.258e+07	3.26318e+06
3-(Hydroxymethyl)-2-octanone	3.74	0.00225321	2.65	1.24713	7.72697e+07	2.06449e+07
1,2,3,5-Benzenetetrol	0.11	1.91785e-10	9.72	1.56782	1.22458e+06	1.13419e+07
2,6-Dimethylaniline	0.35	9.31092e-15	14.03	1.57816	2.95287e+06	8.54889e+06
Stachydrine	0.74	0.000147122	3.83	1.39496	2.82231e+07	3.81413e+07
Butyrylglycine	0.28	0.00458923	2.34	1.29695	5.96371e+07	2.1035e+08
4-Guanidinobutanoic acid	1.18	6.81196e-05	4.17	1.4207	3.68912e+06	3.1184e+06
Chromone	1.22	0.000170275	3.77	1.38361	9.35351e+06	7.69742e+06
5-methylthiopentanaldoxime	0.71	3.31613e-07	6.48	1.52973	4.46696e+06	6.27459e+06
4-Pyridoxolactone	2.95	0.000177324	3.75	1.46792	1.30068e+07	4.40875e+06
L-Methionine	1.51	0.0461612	1.34	1.00966	3.53143e+08	2.34094e+08
Aminochrome o-semiquinone	1.62	0.00168648	2.77	1.27017	1.00518e+07	6.19493e+06
beta-D-Ribopyranose	1.66	0.0254309	1.59	1.09933	7.00173e+06	4.22736e+06
2-Acetyl-3,5-dimethylpyrazine	0.59	1.61454e-06	5.79	1.50691	5.33687e+06	9.08651e+06
(R)-Sulcatol	0.79	0.00737844	2.13	1.1533	5.42893e+06	6.84171e+06
Barbituric acid	0.72	0.0170632	1.77	1.06166	1.21856e+07	1.68128e+07
1-Methylhypoxanthine	0.71	0.000824888	3.08	1.31368	2.79694e+07	3.94172e+07
3-dehydro-L-erythronic acid	0.72	2.6764e-06	5.57	1.49915	3.50028e+06	4.88806e+06
Nudifloramide	2.65	4.03838e-09	8.39	1.55803	1.04957e+07	3.95605e+06
N-Carbamoylputrescine	2.08	0.00186298	2.73	1.38066	3.20156e+06	1.53887e+06
3-Hydroxyanthranilic acid	0.87	0.00181628	2.74	1.26606	5.90595e+06	6.81132e+06
Styrene cis-glycol	0.79	0.000195031	3.71	1.38516	9.114e+06	1.1468e+07
L-Homoserine	0.57	6.99337e-07	6.16	1.51563	5.47069e+06	9.63803e+06
2-aminooctanoate	0.26	0.000388195	3.41	1.44669	3.73109e+06	1.45732e+07
(E)-4-Isothiocyanato-1-(methylthio)-1-butene	0.78	0.000320631	3.49	1.47808	3.59152e+06	4.59596e+06
4-Hydroxybenzaldehyde	0.79	1.69127e-05	4.77	1.46529	9.48489e+06	1.20296e+07
3-Hydroxybenzaldehyde	7.73	6.55719e-07	6.18	1.56867	2.10117e+07	2.7191e+06
3-Indolecarboxylic acid	0.5	0.000637084	3.2	1.32552	5.98057e+07	1.2009e+08
4-Hydroxyphenylpyruvic acid	1.31	0.00129828	2.89	1.28631	9.72262e+07	7.43921e+07
beta-Thujaplicin	1.18	0.000543021	3.27	1.33902	1.11407e+07	9.47545e+06
Dimethyl but-2-enedioate	2.24	1.89447e-07	6.72	1.53338	6.11999e+07	2.72684e+07
4-Chlorocatechol	1.08	0.00676506	2.17	1.16036	4.23551e+06	3.90888e+06
Hypotaurocyamine	5.73	4.92941e-11	10.31	1.5703	2.97571e+07	5.18981e+06
D-Glycerate 3-phosphate	2	0.0132294	1.88	1.08724	3.65197e+07	1.82656e+07
3-NITRO-4-TOLUIDINE	2.09	1.05385e-05	4.98	1.54645	3.43186e+06	1641847
Mevalonic acid	0.25	3.26368e-05	4.49	1.51537	2.0088e+06	8.12941e+06
N8-Acetylspermidine	1.21	0.00727959	2.14	1.14407	1.46034e+08	1.20454e+08
Nα-Acetyl-L-lysine	4.06	9.98024e-05	4	1.40956	2.19333e+07	5.39571e+06
Allyl cinnamate	3.01	5.56929e-05	4.25	1.42652	1.27987e+07	4.25e+06
(E)-4,8-Dimethyl-1,3,7-nonatriene	3.35	3.01089e-07	6.52	1.527	9.80375e+06	2.92939e+06
1-Methyl-4-phenyl-1,2,3,6-tetrahydropyridine	0.5	0.000223276	3.65	1.4802	2.53765e+06	5.04895e+06
2-Methyl-3-amylpyrrole	1.57	0.00357078	2.45	1.21258	1.39197e+07	8.8448e+06
beta-Ionone	0.48	2.1959e-05	4.66	1.45774	1.01324e+07	2.09901e+07
Citrulline	2.29	8.96515e-08	7.05	1.53741	3.33299e+06	1.45557e+06
(R)-3,7-Dimethyl-1,6-octadien-3-ol	2.16	2.18085e-05	4.66	1.45401	1.90933e+07	8.82676e+06
Rhubafuran	1.93	0.00091019	3.04	1.30556	5.80853e+06	3.00469e+06
Methoxyeugenol	1.13	0.0238825	1.62	1.083	5.09685e+06	4.51935e+06
2,3-Dihydro-7-methyl-5-propanoyl-1H-pyrrolizine	2.57	9.84204e-07	6.01	1.51329	2.71482e+07	1.05489e+07
N-Methyl-1-deoxynojirimycin	1.21	0.000342577	3.47	1.35718	1.24562e+06	1.02641e+06
Pinitol	0.79	0.0115863	1.94	1.10202	8.57761e+06	1.08007e+07
2-O-Methyl-L-fucose	1.38	3.05159e-06	5.52	1.49982	4.05048e+07	2.92984e+07
Cyclamic acid	0.81	0.000603567	3.22	1.32851	8.88574e+06	1.10072e+07
L-Tyrosine	0.72	0.0358891	1.45	1.04964	2.94288e+08	4.09079e+08
Allysine	1.44	6.97425e-06	5.16	1.55138	1.79341e+06	1.24424e+06
Pyridoxate	0.75	0.00727758	2.14	1.14745	1.80611e+08	2.39579e+08
2-Butyl-5-ethyl-4-methylthiazole	0.36	0.0119691	1.92	1.10443	1.02821e+08	2.86551e+08
2-Pyrone-4,6-dicarboxylate	1.74	0.000442194	3.35	1.34463	3.30443e+06	1.89869e+06
Phosphoserine	0.82	0.00232142	2.63	1.24782	4.01286e+06	4.8897e+06
9-(Methylthio)nonanenitrile	0.91	1.23949e-05	4.91	1.47147	2.75077e+07	3.02207e+07
ACMC-20m7bf	1.3	0.0216228	1.67	1.03195	5.04013e+06	3.8674e+06
3,7-Dimethyl-3-octene-1,2,6,7-tetrol	2.09	2.17217e-06	5.66	1.5003	1.90566e+06	912827
N1-Acetylspermidine	2.03	0.0229232	1.64	1.12083	5.03133e+06	2.48065e+06
Vasicine	0.86	0.00437187	2.36	1.19378	1.20895e+07	1.40674e+07
Carbapenem biosynthesis intermediate 6	0.9	0.00782532	2.11	1.13984	1.20233e+07	1.33486e+07
Hydroquinone sulfate	2.01	0.00556793	2.25	1.26593	8.53923e+06	4.24613e+06
(1R,2R)-1,2,7,7-Tetramethylbicyclo[2.2.1]heptan-2-ol	2.27	1.11225e-05	4.95	1.53647	4.41117e+07	1.94291e+07
Methyl beta-D-glucopyranoside	7.83	1.4827e-05	4.83	1.54302	1.42285e+07	1.81722e+06
Prolylproline	0.53	0.00315644	2.5	1.21797	6.46181e+06	1.22208e+07
N-Hydroxy-L-tyrosine	2.37	0.0156887	1.8	1.1803	2.35449e+06	994644
3-Dehydrocarnitine	0.16	3.07582e-05	4.51	1.44954	1.38573e+06	8.55176e+06
Tenuazonic acid	0.81	0.0115756	1.94	1.10461	800745	993408
Serylglycine	2.37	0.010647	1.97	1.12024	1.98988e+06	839821
N-(5-Methyl-3-oxohexyl)alanine	1.92	0.00210069	2.68	1.2545	1.12638e+07	5.8796e+06
Lacinilene C	0.72	5.80061e-07	6.24	1.52292	5.10838e+06	7.04607e+06
Humuladienone	1.08	0.0124158	1.91	1.10001	1.06149e+06	986076
threo-(Homo)2-isocitrate	0.52	0.0218938	1.66	1.13839	7.07844e+06	1.35053e+07
1-Nitro-5,6-dihydroxy-dihydronaphthalene	2.32	0.00101635	2.99	1.42457	3.32008e+07	1.4328e+07
L-Kynurenine	0.52	9.58655e-07	6.02	1.51288	1.56227e+07	2.97652e+07
cis-1,2-Anthracenediol	1.79	0.00107626	2.97	1.29701	9.25752e+06	5.15898e+06
Furanogermenone	0.62	0.0226431	1.65	1.11388	6.87694e+06	1.11788e+07
Fencamfamine	0.15	9.05408e-10	9.04	1.56369	114991	763124
Daphnetol	0.38	0.00678247	2.17	1.25755	3.72612e+06	9.71925e+06
4,4-Thiodianiline	1.42	4.32856e-05	4.36	1.43574	6.37275e+06	4.48056e+06
Prolintane	0.41	5.38374e-06	5.27	1.48528	2.16776e+06	5.31713e+06
germacra-1(10),4,11(13)-trien-12-al	2.55	0.0116729	1.93	1.1834	1.90814e+07	7.48498e+06
L-Lysopine	2.79	2.47806e-09	8.61	1.55922	1.78669e+07	6.41035e+06
alpha-Hydroxy-1-methyl-1H-indole-3-propanoic acid	0.22	1.7489e-09	8.76	1.56202	1.93734e+07	8.67771e+07
Tanakamine	1.25	8.25575e-06	5.08	1.47955	6.3258e+06	5.04699e+06
Didehydroagroclavine	0.6	0.000870485	3.06	1.31184	1.28021e+07	2.15083e+07
Leptodactylone	0.49	0.0203659	1.69	1.14328	4.56654e+06	9.23586e+06
4-methyl-5-(2-phosphonooxyethyl)thiazole	0.39	5.65252e-06	5.25	1.48475	7.89168e+06	2.04594e+07
Nnal-N-oxide	1.92	0.0154058	1.81	1.17139	3.16635e+07	1.64858e+07
(Z)-8-Tetradecenal	0.49	0.0296473	1.53	1.07886	2.21052e+07	4.50371e+07
Naphazoline	0.92	0.0175127	1.76	1.05126	3.85198e+07	4.2051e+07
beta-Damascenone	1.56	4.55873e-05	4.34	1.51849	5.83624e+06	3.7452e+06
Aspartyl-Valine	1.7	0.000872365	3.06	1.31	7.49764e+06	4.40284e+06
Methoxamine	0.51	0.0027772	2.56	1.23172	3.79196e+06	7.50758e+06
(3R,6E)-nerolidol	0.57	0.000324971	3.49	1.35886	4.92765e+06	8.71466e+06
Mukonidine	2.03	2.1344e-07	6.67	1.53182	3.17503e+06	1.56213e+06
13-Apo-beta-carotenone	1.33	0.000118491	3.93	1.40271	1.29226e+07	9.74703e+06
Indolepyruvate	0.9	0.022758	1.64	1.01992	6.7208e+07	7.4436e+07
Lumichrome	1.45	0.000169889	3.77	1.38994	1.06031e+08	7.29453e+07
Thymidine	0.44	0.00373064	2.43	1.21463	804879	1.83944e+06
N-Methyl-4-dimethylallyltryptophan	0.34	0.00349236	2.46	1.21686	9.80256e+06	2.8503e+07
Chloridazon	1.31	4.65813e-06	5.33	1.49007	2.175e+06	1.66063e+06
Arabinofuranosylcytosine	0.93	0.000181344	3.74	1.37955	9.466e+06	1.01306e+07
Farnesol	2.43	0.000234252	3.63	1.37407	1.36266e+06	561481
Uridine	1.78	0.000566941	3.25	1.32916	8.23917e+06	4.63232e+06
Etiocholanedione	0.51	1.47148e-06	5.83	1.50958	2.89922e+06	5.67254e+06
Tramadol	0.38	0.000101727	3.99	1.40692	3.0128e+06	8.01895e+06
S-3-oxodecanoyl cysteamine	0.88	0.00472819	2.33	1.19155	3.07149e+06	3.49655e+06
Pentalenolactone D	1.59	0.0112294	1.95	1.10425	3.79265e+07	2.39253e+07
Acetyl-N-formyl-5-methoxykynurenamine	0.11	3.82029e-06	5.42	1.49236	975853	8.90403e+06
Neoherculin	2.58	0.0193532	1.71	1.15168	2.17013e+06	841259
cyclic Melatonin	2.12	8.0018e-08	7.1	1.5401	7.2113e+06	3.39901e+06
Juvenile hormone III	0.86	0.000758501	3.12	1.31634	8.45918e+06	9.78106e+06
4-Methylcatechol	1.92	2.9067e-08	7.54	1.54794	9.91631e+06	5.15482e+06
Costunolide	1.16	0.0127456	1.89	1.09147	3.16994e+06	2.72691e+06
3-Hydroxycarbamazepine	0.18	0.00326161	2.49	1.35082	368832	2.01766e+06
Deoxyribose 1-phosphate	0.41	1.38235e-05	4.86	1.46488	3.86089e+06	9.46736e+06
Geranyl tiglate	0.42	0.0107221	1.97	1.22765	4.57606e+06	1.09247e+07
Tolmetin	0.41	1.31246e-09	8.88	1.56439	323753	791283
Glycerophosphocholine	0.48	2.84509e-08	7.55	1.54664	1.3242e+07	2.76919e+07
O-Sulfotyrosine	0.67	7.57284e-06	5.12	1.47571	2.43923e+06	3.61995e+06
Succinyl Carnitine	1.55	0.0414698	1.38	1.00985	2.5028e+06	1.60969e+06
Pentalenolactone F	1.53	7.68335e-06	5.11	1.4785	2.89103e+07	1.88709e+07
N1-(alpha-D-ribosyl)-5,6-dimethyl-benzimidazole	1.34	0.00526782	2.28	1.18052	3.21623e+06	2.40091e+06
2-(3,7-Dimethyl-2,6-octadienyl)-3-methyl-1,4-naphthoquinone	0.76	0.00185092	2.73	1.25981	3.79577e+06	4.96244e+06
Cytidine	0.32	0.0260265	1.58	1.08599	2.10099e+07	6.59321e+07
3,3'-Diindolylmethane	5.34	1.35651e-10	9.87	1.5694	5.4998e+07	1.02935e+07
2-O-(alpha-D-glucopyranosyl)-D-glyceric acid	1.45	0.0150891	1.82	1.18418	4.76091e+07	3.27697e+07
Genistein	0.66	0.023854	1.62	1.02243	5.9246e+06	8.94207e+06
N-Succinyl-L,L-2,6-diaminopimelate	0.29	1.07025e-08	7.97	1.55072	8.98441e+06	3.10463e+07
4-Phenyl-1H,3H-naphtho[1,8-cd]pyran-1,3-dione	0.88	0.041423	1.38	1.01472	2.81055e+07	3.18577e+07
d-Threo biopterin	1.88	0.0241497	1.62	1.11134	2.07601e+07	1.10395e+07
epsilon-(gamma-Glutamyl)lysine	1.18	0.00483954	2.32	1.18387	3.21061e+06	2.70951e+06
Lorcaserin sulfamate	0.79	0.000770779	3.11	1.31294	2.74512e+06	3.45859e+06
15,16-Epoxy-9,12-octadecadienoic acid	1.93	0.00026413	3.58	1.36538	1.71954e+07	8.93111e+06
FA(18_4)	1.7	5.00751e-07	6.3	1.52174	5.24754e+07	3.07978e+07
N6-cis-p-Coumaroylserotonin	5	5.71181e-05	4.24	1.42519	7.48597e+06	1.49617e+06
Dibutyl phthalate	2.23	3.77874e-06	5.42	1.49029	3.51036e+06	1.57469e+06
Pantetheine	0.15	7.85926e-05	4.1	1.41804	2.33442e+06	1.59395e+07
Crocetindial	7.23	0.0004407	3.36	1.46057	1.38404e+06	191420
4a-Hydroxytetrahydrobiopterin	1.2	0.00523081	2.28	1.18357	5.65854e+06	4.69635e+06
18-Hydroxyoleic acid	0.27	1.75432e-07	6.76	1.53363	4.04543e+06	1.49016e+07
Oleamide	0.57	3.6039e-06	5.44	1.49168	9.57094e+06	1.67877e+07
Glucosamine 1-phosphate	0.81	0.000514008	3.29	1.33923	2.26568e+06	2.80025e+06
Vadimezan	0.19	0.00229108	2.64	1.36489	394902	2.09729e+06
3-Dehydrosphinganine	0.48	0.00498946	2.3	1.27796	2.13194e+07	4.46983e+07
β-D-Fructose 6-phosphate	0.17	2.36747e-12	11.63	1.57525	2.72638e+06	1.6082e+07
3-dehydrosphinganinium(1+)	0.3	2.51346e-09	8.6	1.5606	2.85522e+06	9.63694e+06
Octadecanamide	0.22	1.50392e-11	10.82	1.57233	4.04224e+07	1.81239e+08
Guanosine	0.62	0.000255631	3.59	1.48707	2.29185e+07	3.7013e+07
Xenognosin B	1.78	1.20659e-05	4.92	1.46683	7.62973e+06	4.28084e+06
Xanthosine	0.12	9.27452e-08	7.03	1.53957	3.07367e+06	2.50418e+07
Ophthalmic acid	0.21	0.00101009	3	1.38948	1.19117e+07	5.68279e+07
Prostaglandin-c2	0.52	0.0328711	1.48	1.05419	1.13663e+07	2.18654e+07
dihydroalbocycline	2.1	3.33342e-08	7.48	1.54451	1.90926e+08	9.08379e+07
Oxaprozin	4.5	0.000109486	3.96	1.40348	1.34243e+06	298396
6,7,12,13-Tetrahydro-5H-indolo[2,3-a]pyrrolo[3,4-c]carbazol-5-one	1.82	0.0189119	1.72	1.04717	3.77061e+07	2.07724e+07
N-Fructosyl isoleucine	0.61	0.00366776	2.44	1.20931	9.18374e+07	1.50205e+08
Phenylalanylglutamic acid	0.38	0.00892612	2.05	1.24296	2.39469e+07	6.35285e+07
Estradiol	2.07	2.23048e-05	4.65	1.53297	8.31003e+06	4.01371e+06
Sterculic acid	0.17	0.000705359	3.15	1.44881	1.26325e+06	7.35846e+06
10S-HpODE	0.84	0.0166304	1.78	1.06666	6.3224e+07	7.49691e+07
10R-HpODE	1.96	3.133e-05	4.5	1.44379	7.32127e+07	3.73912e+07
13-L-Hydroperoxylinoleic acid	2.84	0.032829	1.48	1.05342	1.93264e+08	6.81517e+07
Emodinanthranol	4.08	7.54706e-06	5.12	1.55258	4.91789e+07	1.20605e+07
(-)-Thebaine	4.16	2.13366e-06	5.67	1.55983	2.89787e+06	696139
5-Aminoimidazole ribonucleotide	1.36	0.00032039	3.49	1.3605	1.54329e+07	1.13167e+07
Butralin	0.86	0.00674626	2.17	1.15612	2.76663e+06	3.20434e+06
3-HODE + 9-HODE	0.12	9.17145e-05	4.04	1.41605	2.71298e+06	2.35502e+07
glyceollidin I	1.72	0.00114117	2.94	1.29206	1.15865e+07	6.72418e+06
2,3-Didehydrogibberellin A9	0.67	0.0123861	1.91	1.09757	4.97401e+07	7.37043e+07
Norethindrone	1.15	0.0259384	1.59	1.00508	1.11437e+07	9.67463e+06
2-Methoxyestradiol-3-methylether	0.73	0.00292899	2.53	1.22893	3.91617e+07	5.33087e+07
Oryzalexin C	0.85	0.00213624	2.67	1.25412	8.96805e+07	1.06097e+08
Apo-15-zeaxanthinal	1.43	2.31907e-05	4.63	1.45349	3.88463e+07	2.72286e+07
Boldione	0.91	0.00956983	2.02	1.12218	1.57456e+06	1.73963e+06
Sphinganine	0.84	0.00478222	2.32	1.19308	1.49855e+07	17850125
Piperine	0.66	1.93011e-05	4.71	1.45772	2.7924e+06	4.24323e+06
Levopimaric acid	0.96	7.78066e-05	4.11	1.41727	1.56336e+07	1.63581e+07
Abietinal	0.37	0.000896648	3.05	1.41213	2.7595e+06	7.52122e+06
Capsiate	0.15	0.00202254	2.69	1.38031	2.98672e+06	2.04713e+07
(+)-Gallocatechin	3.18	7.43463e-07	6.13	1.56503	1.76167e+08	5.53349e+07
Leucocyanidin	1.43	5.01174e-05	4.3	1.43306	2.19188e+07	1.53214e+07
Glutathione	1.92	0.0019597	2.71	1.25569	1.67754e+07	8.74201e+06
(+)-Galeon	14.79	2.87049e-13	12.54	1.5767	5.21065e+06	352224
Pelargonidin	0.35	0.0001304	3.88	1.39416	9.65287e+06	2.75223e+07
Panaquinquecol 1	1.42	1.78656e-05	4.75	1.45885	5.80791e+07	4.07771e+07
Stearoylethanolamide	1.64	4.27175e-07	6.37	1.52298	3.39939e+07	2.07662e+07
Ketotifen	0.65	0.0067919	2.17	1.16375	3.25094e+07	4.97379e+07
Metixene	2.74	0.000273377	3.56	1.48066	1.26291e+08	4.607e+07
13(S)-Hydroperoxylinolenic acid	2.17	0.017575	1.76	1.16394	4.50461e+07	2.0797e+07
Dhurrin	6.45	0.000185464	3.73	1.49577	3.54659e+07	5.50082e+06
Clorazepate	1.96	0.00226531	2.64	1.24601	3.04428e+07	1.55371e+07
FA 18_1;O	0.38	0.00923645	2.03	1.25133	2.43301e+06	6.35651e+06
Leukotriene A4	0.71	0.00242696	2.61	1.23773	4.83166e+07	6.81026e+07
3beta-Hydroxysteroid-4alpha-carboxylate	3.19	0.00314689	2.5	1.22664	2.32779e+07	7.30543e+06
19(S)-HETE	8.19	0.00189826	2.72	1.37702	2.35212e+07	2.87063e+06
Gabexate	0.73	0.000869176	3.06	1.30928	2.85367e+06	3.89605e+06
Corydalis L	0.37	6.65822e-09	8.18	1.55426	2.13147e+06	5.83731e+06
Quinine	7.38	8.17338e-10	9.09	1.56323	9.56997e+06	1.29707e+06
Salicin	10.06	5.13429e-05	4.29	1.51581	1.7777e+07	1.76634e+06
Oryzalexin A	4.4	0.00140514	2.85	1.372	4.03307e+07	9.17301e+06
Verimol D	7.36	1.03609e-10	9.98	1.56859	4.38104e+07	5.95012e+06
ent-3beta-hydroxycassa-12,15-dien-2-one	0.78	0.00480829	2.32	1.19598	9.81701e+06	1.26537e+07
Palaudine	1.89	0.0199336	1.7	1.03818	2.5181e+06	1.3353e+06
taxa-4(20),11-dien-5alpha,13alpha-diol	6.49	0.00172367	2.76	1.37892	1.06568e+07	1.64091e+06
3-Dehydronobilin	1.9	0.0102608	1.99	1.11788	1.00875e+07	5.30366e+06
Naloxone	5.55	0.000916407	3.04	1.42894	1.23073e+08	2.21659e+07
Autumnaline	0.57	0.00159546	2.8	1.3562	2.61369e+06	4.60198e+06
2-Hydroxy-6-pentadecylbenzoic acid	5.65	0.000889796	3.05	1.43568	5.37024e+07	9.50453e+06
Alstonine	0.38	0.00261694	2.58	1.23487	1.43681e+06	3.78371e+06
17a-Hydroxypregnenolone	1.94	0.033437	1.48	1.05876	2.78903e+06	1.44065e+06
Glutamyltryptophan	1.47	0.0283395	1.55	1.05641	1.34831e+07	9.17005e+06
6-trans-12-epi-Leukotriene B4	2.18	0.000154467	3.81	1.48153	4.55981e+07	2.08872e+07
5-HETE	0.8	0.00461009	2.34	1.19443	9.11578e+06	1.13766e+07
Secophenol	0.42	2.68003e-06	5.57	1.49642	8.88448e+06	2.10509e+07
16(R)-HETE	3.32	3.92178e-05	4.41	1.43707	4.56879e+07	1.377e+07
20-Hydroxyeicosatetraenoic acid	1.86	0.00168326	2.77	1.2642	5.9963e+07	3.22447e+07
9-HETE	10.6	0.000115299	3.94	1.51545	2.12059e+07	2.00122e+06
TETRAHYDROPAPAVERINE	0.2	6.82156e-11	10.17	1.5705	849708	4.26439e+06
BUPROFEZIN	1.69	2.13567e-06	5.67	1.50175	803079	475420
O-Desmethylindomethacin	0.24	0.000847818	3.07	1.43026	1.95601e+06	8.16659e+06
Melilotoside	6.63	0.000615255	3.21	1.4411	1.67062e+07	2.52156e+06
isoroquefortine C	0.66	0.000270719	3.57	1.46515	1.24936e+06	1.88996e+06
Adenosine monophosphate	0.13	3.10783e-10	9.51	1.56583	7.41404e+06	5.86833e+07
Gibberellin A53	0.47	9.01452e-08	7.05	1.53937	1.02137e+07	2.1816e+07
L-argininium(1+)	17.63	0.000138232	3.86	1.5109	2.50589e+07	1.42173e+06
6-hydroxytryprostatin B	0.32	0.000177951	3.75	1.38	717266	2.25433e+06
Prostaglandin G2	0.38	0.00133467	2.87	1.40333	1.90174e+07	5.03127e+07
Tetrahydrocorticosterone	0.64	9.16459e-06	5.04	1.47678	6.53111e+06	1.02776e+07
Tetrahydrodeoxycorticosterone	2.11	2.27339e-07	6.64	1.52919	3.15434e+07	1.49415e+07
(ent-6alpha,7alpha,16alphaH)-6,7,17-Trihydroxy-19-kauranoic acid	8.95	0.000345091	3.46	1.48102	4.04994e+08	4.52285e+07
(13E)-11a-Hydroxy-9,15-dioxoprost-13-enoic acid	0.77	0.000851987	3.07	1.31141	1.00922e+07	1.31372e+07
17,18-DiHETE	0.42	4.86761e-05	4.31	1.50866	1.5531e+07	3.72826e+07
Dihydrohydroxy-O-methylsterigmatocystin	0.23	2.21155e-10	9.66	1.56686	3.41481e+06	1.46885e+07
Veranisatin B	0.51	3.10748e-05	4.51	1.44579	1.90597e+07	3.76066e+07
3,6-Dihydroxydodecanoylcarnitine	0.77	0.00259029	2.59	1.2391	3.70625e+06	4.82975e+06
Behenic acid	0.45	3.50651e-06	5.46	1.4901	1.01602e+07	2.24834e+07
5-HpETE	2.67	0.00392199	2.41	1.20523	4.6345e+07	1.73599e+07
20-Hydroxy-E4-neuroprostane	11.21	0.000164062	3.78	1.49012	2.72522e+07	2.43083e+06
2,2,7,7-Tetramethyl-1,6-dioxaspiro[4.4]non-3-ene	1.82	0.0207088	1.68	1.12768	1.5713e+07	8.61264e+06
Aflatoxin Q1	4.24	2.58676e-06	5.59	1.49717	1.49507e+07	3522923
Tephrosin	2.2	0.0180217	1.74	1.13051	1.97547e+07	8.99691e+06
6-Ketoprostaglandin E1	1.82	3.75752e-05	4.43	1.43969	1.38751e+07	7.62365e+06
6-deoxyerythronolide B	4.06	0.00124404	2.91	1.42095	1.05884e+07	2.61021e+06
FA 20_4;O3	0.22	0.00200495	2.7	1.38642	1.3823e+06	6.21427e+06
8-Hydroxy-6-tricosanone	0.24	2.69697e-10	9.57	1.56613	1.46364e+06	6.11379e+06
3-Geranylgeranylindole; 3-(Geranylgeranyl)indole	1.14	0.0193025	1.71	1.13043	1.49711e+08	1.31797e+08
Tetrahydropalmatine	0.39	0.015109	1.82	1.18358	1.81291e+06	4.6675e+06
S-Lactoylglutathione	1.2	0.0114576	1.94	1.20385	2.55599e+07	2.13574e+07
5-Methyl-2,4-bis(3-methyl-2-butenyl)-6-(2-methyl-1-oxopropyl)-5-(4-methyl-3-pentenyl)cyclohexanone	0.63	0.0164171	1.78	1.15045	1.0707e+07	1.69295e+07
Adamantylamide-alanyl-isoglutamine	2.49	0.00555541	2.26	1.16776	1.39937e+07	5.62128e+06
FA 20_5;O4	0.06	5.16452e-09	8.29	1.55713	1.56817e+06	2.70635e+07
4,21-dehydrogeissoschizine	0.81	0.022577	1.65	1.0987	6.88929e+06	8.50891e+06
(E)-2-Glucosyl-3,4',5-trihydroxystilbene	0.42	0.00269511	2.57	1.36217	5.62087e+07	1.33568e+08
3a,4b,7a-Trihydroxy-5b-cholanoic acid	0.47	9.8802e-05	4.01	1.4913	3.96219e+06	8.40551e+06
P,P-Dioctyldiphenylamine	0.36	0.0237429	1.62	1.01471	2.30213e+06	6.43754e+06
Dihydromacarpine	0.39	1.03905e-05	4.98	1.46904	2.24387e+06	5.72496e+06
1,2,3,10-Tetramethoxy-7-(methylamino)-6,7-dihydro-5H-benzo[a]heptalen-9-one	0.82	0.000330607	3.48	1.35648	1.64611e+06	2.0141e+06
Phytosphingosine-1-P	0.64	0.00126506	2.9	1.37953	6.62369e+06	1.0402e+07
(22alpha)-Hydroxy-campest-4-en-3-one	0.5	3.49471e-06	5.46	1.49536	6.13648e+07	1.23238e+08
Colupulone	9.38	1.77113e-08	7.75	1.54901	9.62328e+06	1.02601e+06
7a,12a-Dihydroxy-5a-cholestan-3-one	1.22	2.60804e-05	4.58	1.44888	6.02095e+06	4.93496e+06
ST 27_0;O3	3.33	0.00423385	2.37	1.31036	8.61039e+06	2.58893e+06
Trandolaprilat	9.49	1.27001e-05	4.9	1.4671	2.82864e+06	297948
Epilincomycin	0.08	0.000292108	3.53	1.46102	673526	8.16082e+06
Oleandolide	35.79	0.000441486	3.36	1.4742	3.86635e+07	1.0803e+06
6-beta-hydroxydexamethasone	0.46	2.8929e-08	7.54	1.54651	8.90449e+06	1.93119e+07
7-Formyldehydrothalicsimidine	0.61	0.00554653	2.26	1.17337	9.03853e+06	1.478e+07
7-alpha-hydroxy-3-oxo-4-cholestenoate (7-HOCA)	0.09	0.000251084	3.6	1.48461	5.96828e+06	6.93172e+07
3beta-Hydroxycucurbita-7,24-dien-11-one	0.13	1.53114e-06	5.81	1.50657	879750	6.83828e+06
Cholic acid	0.89	0.0238268	1.62	1.02015	6.4244e+06	7.24775e+06
Guanosine diphosphate	0.11	5.43041e-08	7.27	1.57187	766389	6.78199e+06
Adenosine diphosphate	0.3	2.37017e-08	7.63	1.54852	5.03879e+06	1.6934e+07
Dihydroxyfumitremorgin C	0.35	3.06887e-08	7.51	1.54562	1.06726e+06	3.07094e+06
Bis(2-ethylhexyl) phthalate	0.11	0.000547593	3.26	1.43515	2.29413e+06	2.06156e+07
Kanzonol K	0.57	5.47251e-06	5.26	1.48288	1.03072e+07	1.79299e+07
Lucidadiol	0.72	0.000798227	3.1	1.30952	3.57373e+07	4.95051e+07
Cabreuva oxide D	0.76	0.000255574	3.59	1.36798	1.74102e+07	2.30385e+07
Nephrin	1.16	0.000254653	3.59	1.37207	1.40219e+07	1.20824e+07
Glycohyocholic acid	0.81	0.0114757	1.94	1.18648	7.87791e+06	9.75672e+06
LysoPA(18_2(9Z,12Z)_0_0)	2.02	1.07018e-06	5.97	1.51036	6.08154e+06	3.01176e+06
3-Hydroxyarachidonoylcarnitine	0.82	0.0021069	2.68	1.25162	1.18953e+07	1.45732e+07
beta-Apo-4-carotenal	0.51	1.48281e-05	4.83	1.52381	3.42463e+07	6.6619e+07
(11Z,14Z)-3-Icosa-11,14-dienoylcarnitine	0.88	0.00212315	2.67	1.25389	2.05963e+07	2.33197e+07
Methymycin	0.77	0.0233783	1.63	1.02111	4.39636e+07	5.7307e+07
Iloprost	0.66	1.07197e-08	7.97	1.55256	1.12212e+08	1.71316e+08
3,4-Dihydro-3-hydroxy-4-S-glutathionyl bromobenzene	0.57	0.000743927	3.13	1.31816	2.14424e+07	3.75545e+07
Brassinolide	0.23	1.8215e-08	7.74	1.54954	2.18319e+07	9.4848e+07
1-Stearoylglycerophosphoserine	0.36	3.35691e-07	6.47	1.52715	3.2685e+07	9.12045e+07
Epo A	0.6	0.000175613	3.76	1.38563	3.85578e+07	6.44658e+07
Taurohyocholate	0.32	0.00221312	2.65	1.37219	8.69836e+06	2.7053e+07
L-Olivosyl-oleandolide	2.23	5.84098e-05	4.23	1.50563	5.82121e+07	2.61159e+07
LysoPE(20_4(8Z,11Z,14Z,17Z)_0_0)	0.4	0.000273552	3.56	1.36883	6.9436e+07	1.74809e+08
Terpendole J	0.39	0.000771078	3.11	1.31245	4.00012e+07	1.03465e+08
LysoPC(18_0_0_0)	0.45	0.000162545	3.79	1.3927	2.93252e+07	6.56364e+07
Ixabepilone	0.84	0.0113993	1.94	1.09873	1.02869e+07	1.22877e+07
LysoPC(O-18_0)	0.24	2.67882e-05	4.57	1.44721	2.1495e+07	9.0937e+07
LysoPC(18_3(6Z,9Z,12Z)_0_0)	0.47	0.00858633	2.07	1.238	2.22354e+07	4.76784e+07
PC-M5	0.46	0.0245703	1.61	1.09648	2.39031e+07	5.16323e+07
1-linoleoyl-GPC (18_2)	0.31	0.00686646	2.16	1.15706	3.99735e+07	1.28215e+08
Terpendole C	0.63	3.70307e-05	4.43	1.44041	2.74315e+07	4.36348e+07
LysoPC(18_1(11Z)_0_0)	0.48	0.0121636	1.91	1.20802	2.03219e+09	4.1966e+09
Aflatrem	0.67	0.0187305	1.73	1.05	1.34258e+07	2.00946e+07
ANTIBIOTIC A-31438	0.55	7.48595e-05	4.13	1.42141	1.34926e+07	2.47433e+07
Etheno adenosine triphosphate	0.07	3.32902e-06	5.48	1.55124	2.50955e+06	3.51567e+07
Dihydrocucurbitacin B	0.49	0.00230357	2.64	1.24916	2.52423e+07	5.19031e+07
2-Hexaprenyl-3-methyl-6-methoxy-1,4 benzoquinone	0.53	3.09001e-08	7.51	1.54662	6.69097e+07	1.2601e+08
Canthaxanthin	0.65	2.13969e-05	4.67	1.45457	1.82377e+08	2.82212e+08
Acrovestone	0.61	0.000984461	3.01	1.29832	7.57111e+06	1.24444e+07
6,8a-Seco-6,8a-deoxy-5-oxoavermectin 2a aglycone	0.52	0.000242724	3.61	1.37426	6.45156e+06	1.23057e+07
LysoPC(20_1(11Z)_0_0)	0.55	0.000228068	3.64	1.45591	4.87454e+07	8.91647e+07
Avermectin B2a aglycone	0.5	0.000264009	3.58	1.37119	7.33243e+06	1.45393e+07
Oxidized glutathione	0.35	5.78478e-06	5.24	1.48693	8.02431e+06	2.28395e+07
PC(15_0_20_0)	0.36	0.0169742	1.77	1.05954	1.05817e+07	2.93839e+07
Phosphatidylcholine lyso 16_0	0.2	2.2255e-06	5.65	1.50111	2.19791e+07	1.11874e+08
alpha-Hydroxyisobutyric acid	0.67	8.1171e-06	5.09	1.39457	1.28661e+07	1.91764e+07
N-Mononitrosopiperazine	5.7	7.01406e-12	11.15	1.4863	5.77571e+07	1.01362e+07
1,2-CYCLOHEXANEDIOL	0.72	4.91132e-07	6.31	1.43763	1.12236e+06	1.55574e+06
L-Threonine	1.97	1.85557e-08	7.73	1.46363	7.18061e+07	3.64225e+07
Lactaldehyde	0.56	0.0021101	2.68	1.18276	4.22471e+07	7.61056e+07
(S)-Styrene oxide	0.64	9.0436e-05	4.04	1.33262	1.48551e+07	2.32901e+07
4-Methylbenzyl alcohol	1.35	0.000149315	3.83	1.31636	2.77799e+06	2.05594e+06
Taurine	2.03	0.00613803	2.21	1.20601	1.21334e+09	5.96648e+08
Ciliatine	0.72	0.00393491	2.41	1.13898	8.80179e+06	1.22976e+07
Pipecolic acid	2.53	2.42992e-08	7.61	1.4623	7.38196e+08	2.92297e+08
Cyclopentanone	1.54	2.20893e-06	5.66	1.41711	1.98641e+07	1.28837e+07
N-acetylalanine	0.22	0.00542555	2.27	1.23374	8.49278e+06	3.90297e+07
L-Glutamic gamma-semialdehyde	0.66	5.80288e-09	8.24	1.46959	6.98688e+06	1.06604e+07
L-Ornithine	1.19	0.0039411	2.4	1.13569	4.10048e+06	3.44848e+06
Isobutanal oxime	1.37	0.000807786	3.09	1.24164	5.18306e+06	3.7714e+06
Aniline	4.87	5.88643e-12	11.23	1.48636	6.55023e+06	1.34626e+06
2-Deoxystreptamine	1.13	0.00541225	2.27	1.10938	6.95415e+06	6.17016e+06
Aminoacetone	0.04	3.18538e-14	13.5	1.49008	1.02649e+07	2.31595e+08
CYCLOHEXANOL	1.87	2.45238e-07	6.61	1.44512	2.45702e+06	1.31724e+06
Caffeyl alcohol	0.82	0.000228343	3.64	1.29868	2.80501e+07	3.41559e+07
Xanthine	0.73	0.00125012	2.9	1.21663	6.18651e+08	8.42422e+08
2,6-Dihydroxybenzoic acid	0.7	5.92625e-06	5.23	1.40234	1.50564e+06	2.15024e+06
2,4-DICHLOROTOLUENE	1.61	2.63647e-08	7.58	1.46182	2.89089e+07	1.80076e+07
3-Formyl-6-hydroxyindole	0.14	2.62953e-06	5.58	1.46617	1.8172e+06	1.27468e+07
(S)-2-(Hydroxymethyl)glutarate	1.4	0.00246579	2.61	1.17073	3.80562e+07	2.71642e+07
7-Methyluric acid	1.32	0.0122056	1.91	1.03527	854858	646985
Vanillic acid	0.46	0.0141744	1.85	1.02189	581660	1.27176e+06
Glycerophosphoric acid	2.74	2.53326e-09	8.6	1.47306	4.31907e+07	1.57493e+07
Bromobenzene-2,3-dihydrodiol	2.49	0.0123366	1.91	1.03513	2.355e+07	9.47334e+06
Hippuric acid	0.64	0.000173716	3.76	1.31122	7.6254e+06	1.18884e+07
5-Acetylamino-6-amino-3-methyluracil	0.67	0.000106788	3.97	1.32865	1.40322e+08	2.10908e+08
2,4-Dinitrophenol	3.45	0.000672046	3.17	1.25133	4.35146e+06	1.2606e+06
6-hydroxy-3-isopropenylheptanoic acid	0.28	0.000538422	3.27	1.36239	1.81698e+07	6.50483e+07
4-Sulfobenzyl alcohol	0.57	0.000603771	3.22	1.25569	4.29879e+07	7.60608e+07
FA 8_1	1.36	0.000304175	3.52	1.28712	4.65719e+07	3.42462e+07
Azelaic acid	2.13	1.1878e-05	4.93	1.38712	6.91398e+06	3.24351e+06
FA 7_3;O4	0.79	0.000228644	3.64	1.29949	577686	727543
microthecin	2	0.000563536	3.25	1.3755	2.43379e+07	1.21781e+07
Citric acid	1.82	9.28446e-05	4.03	1.33071	6.85152e+08	3.75587e+08
Salicyluric acid	0.64	1.60372e-07	6.79	1.44881	1.06362e+06	1.66853e+06
Tyrosine methylester	0.81	0.00751063	2.12	1.08364	891288	1.10117e+06
Gluconic acid	0.14	4.46654e-11	10.35	1.48383	3.52948e+07	2.52142e+08
Syringic acid	2.32	0.00986119	2.01	1.13839	3.36747e+06	1.45341e+06
CHEMBL1161513	0.88	0.00770113	2.11	1.08031	759933	862917
L-Erythritol 1-phosphate	0.68	8.0454e-06	5.09	1.39631	3.66062e+06	5.34649e+06
2,2,3-trihydroxybiphenyl	0.14	1.77354e-13	12.75	1.48927	1.29436e+06	8.93857e+06
L-Tryptophan	2.95	0.00600207	2.22	1.2202	2.21583e+06	751359
N-Acetyl-L-phenylalanine	0.08	7.51142e-05	4.12	1.42486	99275.2	1.25055e+06
3-(2-Methylthio)ethylmalate	2.11	1.07191e-05	4.97	1.38979	3.41196e+06	1.61877e+06
(2E,4E,6E)-4-methylocta-2,4,6-trienedial	2.16	0.000372245	3.43	1.27788	1.35642e+06	626683
Jasmonic acid	0.63	4.85592e-05	4.31	1.42213	4.16192e+06	6.5549e+06
L-Fucose	0.46	0.0142741	1.85	1.09503	1.32201e+07	2.86186e+07
3-Indoxyl sulfate	3.09	6.30472e-12	11.2	1.48616	1.14231e+08	3.69541e+07
(1R,4S)-1-hydroxylimonen-2-one	0.87	0.000336192	3.47	1.28265	5.58362e+06	6.3816e+06
SCHEMBL9237308	2.09	0.00169958	2.77	1.31861	2.29791e+07	1.09807e+07
2-Methylquinoline-3,4-diol	0.09	5.11105e-05	4.29	1.43856	57061.1	602844
Diethyl phthalic acid	2.42	0.000598149	3.22	1.35158	3.9412e+06	1.62722e+06
1,2-Dihydronaphthalene-1,2-diol	1.3	0.0142457	1.85	1.02026	2.9921e+06	2.30911e+06
6,8-Dimethyl-6,7-didehydroergoline	1.9	0.00263473	2.58	1.166	969441	510773
8-oxogeranial	6.9	1.57725e-10	9.8	1.4808	1.47299e+07	2.1356e+06
Cyromazine	0.75	1.22138e-06	5.91	1.42703	3.93601e+06	5.25403e+06
4-isopropenyl-7-methyloxepan-2-one	1.65	0.0174441	1.76	1.09677	6.75221e+06	4.09332e+06
Myristic acid	0.59	5.7134e-06	5.24	1.40215	4.47905e+07	7.55172e+07
1-hydroxylimonen-2-one	1.5	1.23209e-07	6.91	1.45074	8.21082e+06	5.48918e+06
Pyridoxine	2.41	7.44204e-06	5.13	1.46552	4.35811e+06	1.80665e+06
Citronellic acid	1.82	0.0107647	1.97	1.04972	7.22745e+06	3.97667e+06
D-Xylulose-5-phosphate	28.62	9.70919e-05	4.01	1.32993	1.85111e+08	6.46844e+06
7-Benzyl-3-thia-7-azabicyclo[3.3.1]nonane	0.56	0.000593625	3.23	1.34339	1.38375e+06	2.4655e+06
Desethyl atrazine	2.77	9.51441e-06	5.02	1.39091	6.11249e+07	2.20504e+07
Tabtoxinine-delta-lactam	2.63	6.02516e-07	6.22	1.43418	2.17388e+07	8.26002e+06
trans-Coumaryl acetate	0.52	3.40862e-06	5.47	1.41106	1.62801e+06	3.11094e+06
Secobarbital	0.38	0.00429534	2.37	1.23105	1.19396e+07	3.12463e+07
5-Hydroxyconiferaldehyde	2.15	6.99116e-08	7.16	1.45473	1.66071e+07	7.73746e+06
Dihydroconiferyl alcohol	1.25	0.00575417	2.24	1.19934	4.33811e+06	3.48428e+06
Fenoprofen	1.3	0.00140085	2.85	1.30835	9.99065e+06	7.70219e+06
Zaluzanin C	1.15	0.00961545	2.02	1.05826	4.87981e+07	4.23489e+07
(5R)-6-Hydroxy-5-isopropenyl-2-methylhexanoate	1.43	0.000262758	3.58	1.29211	8.94799e+06	6.26514e+06
3-Methylcatechol	3.36	1.05242e-08	7.98	1.46685	2.1072e+06	627832
Proclavaminate	0.1	4.48793e-05	4.35	1.35423	569650	5.89876e+06
Gemfibrozil	2.51	0.013706	1.86	1.10143	6.42563e+06	2.55933e+06
beta-Bisabolene	1.38	3.35461e-07	6.47	1.44087	6.0011e+07	4.34223e+07
5-Methoxytryptophol	0.8	0.00080435	3.09	1.24092	384648	482001
Isoformononetin	7.67	2.95945e-10	9.53	1.47964	4.20605e+06	548112
Tolbutamide	1.13	0.00485602	2.31	1.11901	2.66421e+07	2.36016e+07
Palmitic acid	2	0.000257365	3.59	1.29433	3.59695e+06	1.80095e+06
Gamma-glutamyl-leucine	0.81	0.000110627	3.96	1.32681	1.71056e+07	2.12096e+07
3-hydroxy-geranylhydroquinone	2.43	0.00740267	2.13	1.17006	2.35715e+06	969732
4-amino-4-deoxychorismate	0.18	0.00376945	2.42	1.26394	1.07397e+06	6.11665e+06
2-Hydroxyhexadecanoic acid	1.12	0.0133126	1.88	1.02676	2.399e+08	2.13298e+08
6'-Hydroxy-O-desmethylangolensin	0.72	2.95525e-06	5.53	1.41389	106799	148874
N2-Succinoylarginine	0.56	0.0119096	1.92	1.14543	127869	230324
Gamma-glutamylglutamine	0.13	0.000475244	3.32	1.26785	2.58132e+06	1.93269e+07
6-Phosphogluconic acid	2.74	0.00374307	2.43	1.23218	2.59457e+08	9.46229e+07
Sulfamethazine	1.26	0.0120027	1.92	1.0372	4.67131e+07	3.69686e+07
FA 18_0;O	0.76	0.000100743	4	1.33015	5.03599e+09	6.63889e+09
Acacetin	2.07	0.0191606	1.72	1.05961	5.26781e+06	2.54183e+06
Hexadecanedioic acid	1.56	8.28138e-06	5.08	1.39521	3.12596e+06	1.99832e+06
Palmitaldehyde	2.09	0.00154398	2.81	1.20202	3.24975e+07	1.55786e+07
UNII_5K6L8O868Y	0.19	9.57393e-05	4.02	1.32994	1.16964e+06	6.25835e+06
2E-Dodecenedioic acid	1.67	0.0249904	1.6	1.03736	2.30308e+06	1.38237e+06
D-glycero-D-manno-Heptose 1-phosphate	0.22	1.08901e-06	5.96	1.42732	1.2268e+08	5.46519e+08
Ricinoleic acid	1.4	0.000199277	3.7	1.30469	5.13242e+08	3.66661e+08
Farrerol	1.68	0.000205345	3.69	1.30404	1.90325e+09	1.13196e+09
Tetrahydrobiopterin	0.73	0.00681266	2.17	1.09195	779000	1.06784e+06
N-Acetyl-D-mannosamine 6-phosphate	1.62	1.88063e-06	5.73	1.41979	6.5049e+07	4.02201e+07
8,9-Epoxyeicosatrienoic acid	1.51	0.0201719	1.7	1.05979	9.78062e+07	6.47971e+07
Arachidonic acid	2.73	4.49092e-05	4.35	1.35423	6.92117e+07	2.53593e+07
(+)-Dihydrocarveol	1.62	5.42862e-08	7.27	1.45627	3.76925e+08	2.33138e+08
Adenosine	0.39	1.85849e-05	4.73	1.37696	4.57074e+06	1.18628e+07
gibberellin A20	11.81	0.000224347	3.65	1.39923	1.72564e+07	1.46063e+06
Pregnenolone	5.54	5.66585e-11	10.25	1.48327	5.33106e+07	9.61989e+06
Prostaglandin A1	1.53	1.24301e-05	4.91	1.38585	6.18979e+06	4.04406e+06
Sventenic acid	0.27	2.75088e-06	5.56	1.41468	4.55287e+07	1.68752e+08
Mycophenolic acid	0.11	6.89216e-05	4.16	1.43461	139281	1.25475e+06
D-fructose 1-phosphate	1.63	1.62626e-05	4.79	1.38032	2.15355e+07	1.3246e+07
Tomentin	2.1	0.00361616	2.44	1.25341	1.75998e+07	8.36465e+06
Dicyclohexyl phthalate	1.93	0.0312416	1.51	1.007	3.94526e+06	2.04844e+06
Andrographolide	2.84	0.00174885	2.76	1.27384	2.92263e+06	1.02864e+06
1-alpha-D-galactosyl-sn-glycerol 3-phosphate	11.07	2.89403e-08	7.54	1.46095	1.1171e+08	1.00931e+07
Erucic acid	0.73	5.86794e-05	4.23	1.34527	7.58129e+06	1.04256e+07
Testololactone	0.16	0.00173752	2.76	1.32106	79120	486053
Gibberellin A54	3.4	0.000500623	3.3	1.34314	1.50059e+07	4.41011e+06
carlactone	0.27	8.47102e-10	9.07	1.47678	401362	1.48096e+06
FA 20_5;O3	0.25	7.95979e-06	5.1	1.45631	594163	2.35905e+06
Glucose	0.41	0.00112578	2.95	1.22204	135479	334296
Aldosterone	1.89	0.00710741	2.15	1.17689	3.84434e+07	2.03727e+07
Aurachin D	12.77	2.28012e-05	4.64	1.44701	5.76821e+07	4.51667e+06
3-Methoxy-4-hydroxyphenylglycolaldehyde	2.21	5.98644e-08	7.22	1.45637	1.48071e+06	669277
Gibberellin A50	0.39	0.00560509	2.25	1.10695	4.2175e+06	1.08644e+07
3b-Allotetrahydrocortisol	1.39	0.00422876	2.37	1.22327	4.64948e+06	3.34173e+06
Perindopril	2.89	0.0052572	2.28	1.20556	1.06772e+06	370090
FA 20_4;O4	1.8	7.12693e-10	9.15	1.47674	2.92357e+07	1.622e+07
Androsterone sulfate	0.76	0.0170538	1.77	1.00193	1.90197e+06	2.49201e+06
15beta-Hydroxyprogesterone	17.93	6.35906e-05	4.2	1.34459	1.13718e+08	6340559
2-((2E)-3,7-Dimethyl-2,6-octadienyl)-5,6-dimethoxy-3-methyl-1,4-benzenediol	8.16	1.02377e-05	4.99	1.46676	3.60712e+06	441924
5-Methoxytryptamine	8.73	0.000454938	3.34	1.26843	2.56976e+07	2.9433e+06
Acetyl-maltose	2.1	4.59658e-07	6.34	1.43768	7.36505e+06	3.51389e+06
GALACTURONIC ACID	1.31	0.000135052	3.87	1.3186	1.18464e+07	9.01038e+06
beta-Lactose	0.2	9.02156e-06	5.04	1.39325	1.00841e+06	4.97311e+06
5-Deoxystrigol	0.16	1.12404e-05	4.95	1.38956	186315	1.18428e+06
11-Dehydrocorticosterone	7.57	2.3429e-05	4.63	1.37188	5.8908e+06	778538
fumiquinazoline F-indoline-2,3-diol	0.29	0.00187021	2.73	1.19059	157097	533962
Xanthoxylol	0.12	7.26741e-11	10.14	1.48273	3.25299e+06	2.61629e+07
7-Ketodeoxycholic acid	10.8	3.53993e-05	4.45	1.44061	1.09812e+08	1.01708e+07
Secoisolariciresinol	5.55	0.00205707	2.69	1.1834	4.02559e+07	7.25286e+06
17beta-Estradiol 3-sulfate	16.05	7.55718e-06	5.12	1.47076	2.07062e+08	1.28997e+07
15-Keto-prostaglandin F2a	1.82	0.000609839	3.21	1.25557	3.35217e+06	1.84091e+06
Milrinone	1.66	0.00699705	2.16	1.08961	339283	204513
Harmine	0.33	0.0120469	1.92	1.03722	1.03713e+06	3.10978e+06
Cortisol 21-sulfate	1.84	0.000175844	3.75	1.30968	3.9204e+06	2.12532e+06
Cysteineglutathione disulfide	0.12	7.40232e-07	6.13	1.43286	9.52153e+06	8.20418e+07
2-cis,6-trans,10-trans-Geranylgeranyl diphosphate	0.21	5.13142e-06	5.29	1.46925	1.0905e+06	5.13179e+06
Terpendole E	0.5	0.0102609	1.99	1.12965	2.99769e+08	6.05108e+08
pentahomomethionine	2.23	0.000206221	3.69	1.30302	1.94464e+06	871048
Kurarinone	6.14	0.00042183	3.37	1.2719	1.74958e+07	2.84771e+06
Micronomicin	0.73	0.00141856	2.85	1.20849	896571	1.23189e+06
3-Epiecdysone	0.75	0.00547748	2.26	1.19288	6.31122e+07	8.46292e+07
Lovastatin acid	2.6	0.00953017	2.02	1.06037	1.54758e+06	594910
(R)-Kanzonol Y	4.96	6.10571e-05	4.21	1.34522	1.09849e+06	221542
Pravastatin	0.18	0.00174278	2.76	1.31606	233929	1321410
(1R,3S,5Z)-5-[(2Z)-2-[(1R,3Ar,7aS)-1-[(2S)-1-[3-(2-hydroxypropan-2-yl)phenoxy]propan-2-yl]-7a-methyl-2,3,3a,5,6,7-hexahydro-1H-inden-4-ylidene]ethylidene]-4-methylidenecyclohexane-1,3-diol	0.38	1.76655e-05	4.75	1.37864	1.50864e+08	3.98398e+08
10-deacetyl-2-debenzoylbaccatin III	0.13	4.01149e-07	6.4	1.48213	252971	1.89205e+06
Dolichol phosphate	0.43	0.00356927	2.45	1.14675	248065	580593
Taurochenodesoxycholic acid	1.1	0.0311887	1.51	1.00133	5.6778e+06	5.17724e+06
dGTP	0.08	5.23195e-12	11.28	1.48662	7.53059e+06	9.78902e+07
FO 2546M	23.52	4.02241e-07	6.4	1.47657	2.21859e+07	943288
Tauro-α-muricholic acid	3.76	0.00152973	2.82	1.20349	1.87682e+08	4.98786e+07
beta-D-Glucose 1-phosphate	0.05	3.27476e-07	6.48	1.44101	1.18249e+06	2.238e+07
Spiropiperidine	0.1	0.00187672	2.73	1.31168	6.67315e+06	6.55738e+07
Ryanodine	1.59	0.00274235	2.56	1.1645	1.42479e+07	8.98061e+06
Ganoderic acid Mk	3.01	0.000503839	3.3	1.26353	1.22255e+07	4.0614e+06
Neomycin	0.26	1.12971e-05	4.95	1.38883	4.54322e+06	1.76954e+07
Soyasapogenol B 3-O-b-D-glucuronide	0.07	0.00012182	3.91	1.32187	23170.4	339999
taxa-4(20),11-dien-5-alpha-yl acetate	2.17	0.00790923	2.1	1.17165	4.13949e+07	1.9083e+07
Hydroxychlorobactene glucoside	2.21	0.000355165	3.45	1.28037	2.54756e+07	1.15499e+07
Prostaglandin E2	0.28	0.0182217	1.74	1.07729	315896	1.1402e+06
FA 20_3;O4	6.31	0.000159354	3.8	1.31417	1.17744e+07	1.86693e+06
PC(16_0_16_0)	1.51	0.0176246	1.75	1.05798	7.10421e+06	4.7069e+06
PC(18_1(9Z)_18_2(9Z,12Z))	10.06	4.31965e-07	6.36	1.43831	1.55359e+07	1.54416e+06
Pheophytin a	4.01	0.000244902	3.61	1.29549	4.09848e+08	1.02157e+08
Chlorophyll a	1.48	0.0219086	1.66	1.05223	1.56148e+07	1.05568e+07
Chikusetsusaponin III	3.32	0.000618932	3.21	1.25389	1.83505e+07	5.53474e+06

## Sheet: Fig8D
name	FC	log2FC	P.value	-log10(P.value)	VIP	DGD_D_Mean	DSS_Median
Ethylbenzene	5.01	2.32	8.62023e-17	16.06	1.49696	3.52616e+06	700732
Pseudouridine	10.81	3.43	2.21728e-14	13.65	1.55205	6.72474e+08	6.19365e+07
(ent-6alpha,7alpha,16alphaH)-6,7,17-Trihydroxy-19-kauranoic acid	0.11	-3.13	7.34597e-14	13.13	1.49535	4.61198e+07	4.06984e+08
3-dehydro-L-erythronic acid	4.53	2.18	1.10864e-13	12.96	1.49507	1.58398e+07	3.4914e+06
17-beta-Estradiol-3-glucuronide	0.06	-4.04	6.76689e-13	12.17	1.49397	777601	1.23965e+07
21-hydroxypregnenolone	41.14	5.36	7.72396e-13	12.11	1.4936	1.69526e+08	3993717
N-Succinyl-L,L-2,6-diaminopimelate	17.95	4.17	8.95853e-13	12.05	1.49344	1.61311e+08	9.0072e+06
2-O-Methyl-L-fucose	0.14	-2.82	2.57074e-12	11.59	1.49267	5.72068e+06	4.03576e+07
Glutamylleucine	0.25	-1.99	1.08993e-11	10.96	1.49125	1.40843e+06	5.66498e+06
4-Chlorocatechol	0.4	-1.31	1.19536e-11	10.92	1.491	1.70953e+06	4.24514e+06
LysoPC(14_0_0_0)	0.11	-3.24	1.70436e-11	10.77	1.49047	3.92405e+06	38828068
Carbamoyl phosphate	2.37	1.24	3.25682e-11	10.49	1.54539	3.67303e+06	1.54168e+06
Hexadecanedioic acid	3.71	1.89	5.07711e-11	10.29	1.54538	1.1595e+07	3.01541e+06
carlactone	7.24	2.86	8.78292e-11	10.06	1.54369	2.90756e+06	396031
Acetyl-N-formyl-5-methoxykynurenamine	16.45	4.04	1.01195e-10	9.99	1.48752	1.60511e+07	970592
Oleamide	3.76	1.91	1.23527e-10	9.91	1.48724	3.59777e+07	9.52119e+06
2-Ethoxy-6-methylpyrazine	1.66	0.73	2.29052e-10	9.64	1.48601	2.8005e+07	1.68855e+07
N-Acetylmuramate	0.31	-1.67	2.45664e-10	9.61	1.48573	1.07042e+06	3.4192e+06
5-Oxozaleplon	10.15	3.34	2.56836e-10	9.59	1.54174	5.12605e+06	501779
Indole-3-carboxaldehyde	5.02	2.33	2.92082e-10	9.53	1.54122	3.89028e+07	7.81112e+06
Piperine	3.53	1.82	3.64062e-10	9.44	1.48487	9.8481e+06	2.7731e+06
Tolmetin	3.19	1.67	4.47412e-10	9.35	1.48432	1.03374e+06	320843
FA 20_5;O3	12.72	3.67	5.16551e-10	9.29	1.53845	7.55509e+06	575909
3-dehydrosphinganinium(1+)	3.81	1.93	5.40583e-10	9.27	1.4836	1.08825e+07	2.77408e+06
Succinic acid	1.91	0.93	7.12381e-10	9.15	1.48313	1.19925e+07	6.24334e+06
2'-Aminoacetophenone	2.73	1.45	7.61147e-10	9.12	1.48282	1.86966e+07	6.97274e+06
Aflatoxin Q1	0.07	-3.83	9.79808e-10	9.01	1.48169	1.04837e+06	1.50111e+07
FA 20_5;O4	161.08	7.33	1.07269e-09	8.97	1.49634	2.52604e+08	1.6125e+06
Prolylhydroxyproline	3.09	1.63	1.1717e-09	8.93	1.53794	2.5178e+07	8.09054e+06
3-Ethyl-2-hydroxy-4-methyl-2-cyclopenten-1-one	0.22	-2.19	1.19176e-09	8.92	1.48059	1.16744e+07	5.19858e+07
Deoxycorticosterone	6.04	2.6	1.96593e-09	8.71	1.47932	4.00107e+07	6.41423e+06
5-Methylcytosine	6.54	2.71	2.53149e-09	8.6	1.47872	1.9799e+07	3.12672e+06
Dihydrohydroxy-O-methylsterigmatocystin	0.2	-2.29	2.56456e-09	8.59	1.4783	699787	3.31511e+06
BUPROFEZIN	0.43	-1.23	2.58643e-09	8.59	1.47823	341745	813581
Oleandolide	0.35	-1.51	3.3982e-09	8.47	1.47779	1.357e+07	3.89268e+07
Indole	1.17	0.22	3.40196e-09	8.47	1.47747	7.95903e+07	6.84494e+07
Dopamine	2.93	1.55	4.45188e-09	8.35	1.49406	1.76229e+07	5.94568e+06
2E-Dodecenedioic acid	0.25	-1.99	4.68064e-09	8.33	1.53138	578385	2.25374e+06
Tryprostatin A	0.2	-2.3	4.79745e-09	8.32	1.47568	76961.3	395155
13(S)-Hydroperoxylinolenic acid	0.42	-1.25	8.85068e-09	8.05	1.47317	1.89029e+07	4.46459e+07
Tetrahydrobiopterin	6.9	2.79	9.19877e-09	8.04	1.55019	5.37288e+06	763382
Iloprost	0.13	-2.96	1.04368e-08	7.98	1.4937	1.44687e+07	1.12688e+08
Cytosine	2.46	1.3	1.20974e-08	7.92	1.47152	1.59685e+08	6.48953e+07
3-Indoxyl sulfate	0.16	-2.67	1.2724e-08	7.9	1.54949	1.80051e+07	1.14018e+08
4-Hydroxyphenylpyruvic acid	0.16	-2.68	1.50874e-08	7.82	1.47061	1.51496e+07	9.28908e+07
Leukotriene D4	0.02	-5.33	1.74283e-08	7.76	1.4695	99239.6	4.19026e+06
Tamoxifen	0.12	-3.11	1.88055e-08	7.73	1.49332	873274	7.5492e+06
Dimethyl but-2-enedioate	0.41	-1.28	2.04285e-08	7.69	1.46872	2.51883e+07	6.02418e+07
1,2-CYCLOHEXANEDIOL	1.64	0.71	2.69033e-08	7.57	1.52312	1.83671e+06	1.1128e+06
4a-Hydroxytetrahydrobiopterin	0.37	-1.45	3.46999e-08	7.46	1.46558	2.06898e+06	5.66761e+06
LysoPE(0_0_18_0)	2.91	1.54	3.61441e-08	7.44	1.46543	1.27857e+09	4.31621e+08
2,6-Dihydroxybenzoic acid	2.04	1.03	3.85372e-08	7.41	1.52078	3.07077e+06	1.48472e+06
(S)-2-Aceto-2-hydroxybutanoic acid	1.95	0.97	4.31436e-08	7.37	1.51927	8.69617e+07	4.47481e+07
(-)-Thebaine	1.76	0.82	5.87841e-08	7.23	1.46135	5.10791e+06	2.87226e+06
SCHEMBL9237308	0.58	-0.78	6.54314e-08	7.18	1.51581	1.33444e+07	2.29691e+07
Mycophenolic acid	23.09	4.53	7.01985e-08	7.15	1.51679	3.21634e+06	94453.7
Fencamfamine	3.76	1.91	7.80207e-08	7.11	1.46021	432868	115012
Glycohyocholic acid	0.14	-2.82	8.28804e-08	7.08	1.49032	1.11661e+06	7.98164e+06
1-alpha-D-galactosyl-sn-glycerol 3-phosphate	0.16	-2.63	8.60541e-08	7.07	1.51492	1.80001e+07	1.17288e+08
O-Phospho-4-hydroxy-L-threonine	0.21	-2.26	8.69446e-08	7.06	1.45859	974484	4.50432e+06
Glucosamine 1-phosphate	2.26	1.18	1.07808e-07	6.97	1.45787	5.1209e+06	2.25858e+06
15-keto PGI2	0.35	-1.53	1.0945e-07	6.96	1.45685	2.05464e+07	5.78502e+07
Carnosol	1.77	0.83	1.1795e-07	6.93	1.45655	5.77485e+06	3.2348e+06
Urobilinogen	0.05	-4.38	1.22867e-07	6.91	1.45629	148187	3.1602e+06
Tolbutamide	1.67	0.74	1.43726e-07	6.84	1.51029	4.44739e+07	2.62549e+07
12alpha-hydroxy-3-oxo-5beta-cholan-24-oic Acid	0.37	-1.43	1.43793e-07	6.84	1.45509	5.56635e+07	1.47116e+08
Estradiol	0.19	-2.39	1.50819e-07	6.82	1.45374	1.58968e+06	8.46304e+06
Samandenone	1.49	0.57	1.56527e-07	6.81	1.45472	2.3901e+07	1.63696e+07
18-Hydroxyoleic acid	3.63	1.86	2.09605e-07	6.68	1.45177	1.46966e+07	3.9685e+06
3-Decaprenyl-4,5-dihydroxybenzoate	10.89	3.44	2.127e-07	6.67	1.50588	1.27675e+07	997158
Proclavaminate	38.01	5.25	2.18692e-07	6.66	1.50489	2.16497e+07	559118
2-cis,6-trans,10-trans-Geranylgeranyl diphosphate	11.62	3.54	2.55502e-07	6.59	1.54542	1.2675e+07	1.08993e+06
N1-(alpha-D-ribosyl)-5,6-dimethyl-benzimidazole	3.12	1.64	2.67186e-07	6.57	1.44848	1.00242e+07	3.33012e+06
Indolepyruvate	0.03	-5.08	2.71269e-07	6.57	1.49094	1.98307e+06	6.71008e+07
Myristic acid	3.12	1.64	2.92476e-07	6.53	1.50283	1.39592e+08	4.4389e+07
D-fructose 1-phosphate	0.6	-0.73	3.42289e-07	6.47	1.5008	1.29945e+07	2.18811e+07
2,3-dihydroxy-2,3-dihydrobenzoic acid	4.14	2.05	4.19237e-07	6.38	1.49925	4.96776e+07	1.25557e+07
5-Deoxystrigol	21.96	4.46	4.58928e-07	6.34	1.53657	4.09192e+06	188910
11-Epicortisol	0.03	-5.25	4.83672e-07	6.32	1.44306	83077.7	3.47186e+06
3,3'-Diindolylmethane	0.27	-1.88	5.15772e-07	6.29	1.44173	1.49336e+07	5.2255e+07
PC(22_4(7Z,10Z,13Z,16Z)_18_4(6Z,9Z,12Z,15Z))	0.11	-3.19	5.43538e-07	6.26	1.44217	1.22306e+06	1.05568e+07
naphthoic acid	1.85	0.89	6.24501e-07	6.2	1.49508	1.07663e+07	6.00625e+06
1-hydroxylimonen-2-one	0.69	-0.54	6.54231e-07	6.18	1.49368	5.66585e+06	8.35834e+06
3-Hydroxyarachidonoylcarnitine	2.53	1.34	6.63897e-07	6.18	1.43872	3.01198e+07	1.14162e+07
3,4-Dihydro-2H-1-benzopyran-2-one	1.52	0.6	6.69901e-07	6.17	1.43898	1.57471e+07	1.05001e+07
Hypotaurocyamine	0.52	-0.95	6.86453e-07	6.16	1.43839	1.54306e+07	2.97819e+07
7,8-diaminopelargonate	1.9	0.93	7.56328e-07	6.12	1.49289	1.59865e+07	8.18651e+06
Lactyl- Brenztraubensaure	0.3	-1.75	8.10909e-07	6.09	1.49025	423111	1.44228e+06
L-Lysopine	0.53	-0.9	8.29036e-07	6.08	1.43683	9.55795e+06	1.78591e+07
Azelaic acid	0.28	-1.81	8.42054e-07	6.07	1.49075	1.96695e+06	7.04133e+06
Spermidine	1.79	0.84	9.31777e-07	6.03	1.43539	8.75127e+06	5.03726e+06
beta-D-Glucose 1-phosphate	65.05	6.02	9.51909e-07	6.02	1.48738	7.69204e+07	1.05276e+06
(E)-4,8-Dimethyl-1,3,7-nonatriene	0.43	-1.21	1.04879e-06	5.98	1.43411	4.22528e+06	1.00033e+07
Hydroxyisocaproic acid	1.18	0.24	1.07959e-06	5.97	1.43387	4.13948e+06	3.48872e+06
(+)-Dihydrocarveol	0.67	-0.57	1.12792e-06	5.95	1.48651	2.53284e+08	3.82547e+08
Epilincomycin	172.81	7.43	1.34413e-06	5.87	1.47674	116390205	627137
2-(Ethylsulfinylmethyl)phenyl methylcarbamate	0.27	-1.89	1.35211e-06	5.87	1.4805	1.57078e+06	5.85414e+06
glyceollidin I	0.53	-0.92	1.39027e-06	5.86	1.42894	6.10276e+06	1.22672e+07
2-Pentanone	1.14	0.19	1.44753e-06	5.84	1.42886	5.6555e+08	4.96839e+08
3-Methoxy-4-hydroxyphenylglycolaldehyde	1.52	0.61	1.47389e-06	5.83	1.48377	2.25568e+06	1.43277e+06
Emindole SB	0.03	-5.02	1.60732e-06	5.79	1.4858	1.11299e+06	3.61304e+07
PC(18_1(9Z)_18_2(9Z,12Z))	0.14	-2.81	1.70244e-06	5.77	1.48075	2.20894e+06	1.66817e+07
p-Xylene	0.28	-1.81	1.72126e-06	5.76	1.48379	358038	1.26061e+06
Guanine	0.3	-1.72	1.79463e-06	5.75	1.42715	5.68577e+06	1.87887e+07
Cortisol 21-sulfate	2.13	1.09	1.85184e-06	5.73	1.47823	8.36667e+06	3.87101e+06
4-Nitrophenol	1.55	0.63	2.20694e-06	5.66	1.42323	1.95128e+07	1.2331e+07
alpha-Hydroxyisobutyric acid	1.51	0.59	2.39457e-06	5.62	1.47639	1.94128e+07	1.30737e+07
Phosphatidylcholine lyso 16_0	0.13	-2.9	3.11789e-06	5.51	1.4179	2.94599e+06	2.34403e+07
Lacinilene C	1.35	0.43	3.17062e-06	5.5	1.4178	6.87284e+06	5.07299e+06
N-Acetyl-L-phenylalanine	74.51	6.22	3.24425e-06	5.49	1.52572	7.39698e+06	59546.6
Dibutyl phthalate	3.55	1.83	3.65446e-06	5.44	1.41516	1.24591e+07	3.47934e+06
Gibberellin A50	9.3	3.22	3.84707e-06	5.41	1.46636	3.92039e+07	2.87065e+06
(S)-scoulerine	0.26	-1.94	3.8522e-06	5.41	1.41403	246744	900157
Glyceollin II	0.63	-0.67	4.04529e-06	5.39	1.41278	1.26166e+06	2.05968e+06
N-Acetyl-L-glutamate 5-semialdehyde	0.66	-0.61	4.14709e-06	5.38	1.41217	3.82769e+06	5.98567e+06
FA 18_4;O	1.19	0.26	4.51068e-06	5.35	1.41134	1.30465e+07	1.0978e+07
beta-Lactose	61.97	5.95	4.6861e-06	5.33	1.46488	6.24885e+07	1.20638e+06
Tetrahydrocorticosterone	1.62	0.69	5.05605e-06	5.3	1.40941	1.05505e+07	6.63953e+06
Citrulline	2.18	1.12	5.05909e-06	5.3	1.40981	7.26616e+06	3.22234e+06
Oxidized glutathione	2.91	1.54	5.24737e-06	5.28	1.40958	2.33622e+07	8.21211e+06
FAL 16_1	0.74	-0.43	5.25298e-06	5.28	1.40768	4.23762e+07	5.80395e+07
PC(18_2(9Z,12Z)_18_3(9Z,12Z,15Z))	0.09	-3.51	5.60898e-06	5.25	1.40801	2.09787e+06	2.55823e+07
3-Isochromanone	0.52	-0.95	5.62651e-06	5.25	1.40778	5.63698e+06	1.10917e+07
Emodinanthranol	0.09	-3.42	5.95833e-06	5.22	1.4764	4.58671e+06	4.94123e+07
Adenosine monophosphate	3.06	1.61	6.04235e-06	5.22	1.40641	2.26846e+07	7.31386e+06
LysoPA(18_2(9Z,12Z)_0_0)	0.53	-0.92	6.09441e-06	5.22	1.40551	3.22498e+06	6.42158e+06
2,3,4,6-Tetrahydroxybenzophenone	0.08	-3.56	6.11385e-06	5.21	1.47589	1.79481e+06	2.14691e+07
Styrene cis-glycol	1.32	0.4	6.80649e-06	5.17	1.4037	1.20205e+07	9.01138e+06
Glyceollidin II	2.16	1.11	6.85685e-06	5.16	1.404	1.46661e+06	671225
3beta-Hydroxycucurbita-7,24-dien-11-one	33.43	5.06	6.91056e-06	5.16	1.47477	2.94134e+07	941292
(1R,5aS,6R)-1,4,5,5a,6,9-hexahydrophenazine-1,6-dicarboxylic acid	1.42	0.5	7.0862e-06	5.15	1.45774	4.17191e+07	2.98585e+07
17beta-Estradiol 3-sulfate	0.22	-2.18	7.41722e-06	5.13	1.52932	4.58482e+07	2.04684e+08
isoroquefortine C	0.13	-2.97	7.57104e-06	5.12	1.47529	159755	1.23465e+06
5,6-Dihydroxyprostaglandin F1a	0.69	-0.53	7.7099e-06	5.11	1.40135	2.18291e+07	3.08056e+07
Genistein	0.22	-2.16	7.97023e-06	5.1	1.40014	1.32968e+06	6.42529e+06
Chikusetsusaponin III	0.24	-2.05	8.40601e-06	5.08	1.45511	4.44016e+06	1.99657e+07
Cabreuva oxide D	1.44	0.52	9.2189e-06	5.04	1.39684	2.50361e+07	1.73154e+07
Fenoprofen	0.79	-0.35	9.46317e-06	5.02	1.44828	7.85938e+06	9.91119e+06
(1R,2R)-1,2,7,7-Tetramethylbicyclo[2.2.1]heptan-2-ol	0.78	-0.35	9.78403e-06	5.01	1.39819	3.45908e+07	4.27283e+07
LysoPC(18_1(11Z)_0_0)	1.55	0.64	1.05402e-05	4.98	1.39462	3.15887e+09	2.03385e+09
Uridine	2.66	1.41	1.07466e-05	4.97	1.45236	2.18941e+07	8.0118e+06
2-Deoxy-L-ribono-1,4-lactone	1.49	0.58	1.08619e-05	4.96	1.44826	2.05732e+07	1.40922e+07
Thiamin acetic acid	2.11	1.08	1.1428e-05	4.94	1.44622	3.53963e+07	1.66304e+07
Lyngbyatoxin	2.57	1.36	1.17371e-05	4.93	1.39285	3.48312e+07	1.37719e+07
3-Hydroxybenzaldehyde	0.14	-2.81	1.19309e-05	4.92	1.47091	3.00539e+06	2.10478e+07
Glutamyltryptophan	0.38	-1.38	1.20699e-05	4.92	1.39284	5.16373e+06	1.28382e+07
Altretamine	0.04	-4.61	1.22776e-05	4.91	1.47213	50118.7	1.20471e+06
Soyasapogenol B 3-O-b-D-glucuronide	182.89	7.51	1.32512e-05	4.88	1.44204	4.23768e+06	22822.1
L-Phenylalanine	1.4	0.48	1.51134e-05	4.82	1.44002	4.38936e+08	3.11655e+08
Delprostenato	3.34	1.74	1.57624e-05	4.8	1.43633	2.99819e+07	8.91424e+06
Caffeyl alcohol	1.35	0.43	1.6454e-05	4.78	1.43703	3.78682e+07	2.76947e+07
Boldione	2.08	1.05	1.79406e-05	4.75	1.4538	3.27083e+06	1.55348e+06
7a-Hydroxydehydroepiandrosterone	0.26	-1.97	1.82459e-05	4.74	1.46382	720903	2.84125e+06
Diketopiperazine	1.21	0.27	1.87467e-05	4.73	1.45456	7.66763e+06	6.30612e+06
L-Ornithine	1.36	0.44	1.96288e-05	4.71	1.43364	5.58025e+06	4.05244e+06
4-Hydroxybenzoic acid	0.7	-0.52	1.96674e-05	4.71	1.38203	2.06645e+07	2.93373e+07
PC-M5	0.58	-0.78	2.09235e-05	4.68	1.38025	1.39029e+07	2.46173e+07
Riboflavin (Vitamin B2)	1.28	0.35	2.17138e-05	4.66	1.43327	3.80894e+06	2.99895e+06
Leucocyanidin	0.61	-0.72	2.40688e-05	4.62	1.37694	1.32634e+07	2.20486e+07
5-methylthioadenosine (MTA)	0.31	-1.69	2.4877e-05	4.6	1.37565	2.72211e+07	8.58287e+07
Desethyl atrazine	0.48	-1.05	2.75954e-05	4.56	1.42204	2.9586e+07	6.35037e+07
(E)-4-Isothiocyanato-1-(methylthio)-1-butene	1.27	0.34	3.10703e-05	4.51	1.37048	4.55594e+06	3.55488e+06
Arabinofuranosylcytosine	0.13	-2.9	3.31474e-05	4.48	1.45984	1.26558e+06	9.53178e+06
Metixene	0.22	-2.18	3.42265e-05	4.47	1.45349	2.7889e+07	1.27229e+08
Physapubescin	7.76	2.96	3.43823e-05	4.46	1.41662	4.89817e+06	402538
L-argininium(1+)	0.1	-3.32	3.47725e-05	4.46	1.45773	2.50573e+06	2.45738e+07
9-(Methylthio)nonanenitrile	1.1	0.14	3.4933e-05	4.46	1.36705	3.02195e+07	2.72145e+07
Abietinal	3.7	1.89	3.50551e-05	4.46	1.36733	1.02151e+07	2.64019e+06
Cyclopentanone	0.75	-0.42	3.51632e-05	4.45	1.41646	1.4858e+07	1.9876e+07
Dehydrolithocholic acid	0.73	-0.45	3.53297e-05	4.45	1.36598	1.2135e+07	1.69135e+07
Prostaglandin G2	2.88	1.53	3.64727e-05	4.44	1.44035	5.47909e+07	1.89404e+07
2-hydroxyisoflavanol	0.15	-2.7	3.81387e-05	4.42	1.45683	546968	3.55021e+06
15,16-Epoxy-9,12-octadecadienoic acid	0.24	-2.06	3.99446e-05	4.4	1.36234	4.13127e+06	1.6511e+07
Alfentanil	0.04	-4.68	4.14138e-05	4.38	1.44899	1.67922e+06	4.37487e+07
LysoPE(16_1(9Z)_0_0)	2.88	1.53	4.42787e-05	4.35	1.35904	8.83893e+07	2.84611e+07
Propionylcarnitine	1.75	0.81	4.61318e-05	4.34	1.35922	3.19884e+08	1.83067e+08
5-Amino-6-ribitylamino uracil	0.15	-2.73	4.64532e-05	4.33	1.44683	82165.5	550278
Nudifloramide	1.3	0.38	4.77098e-05	4.32	1.35768	1.36478e+07	1.01616e+07
Dolichol phosphate	6.96	2.8	4.79087e-05	4.32	1.40838	1.7268e+06	185365
Undecanoic acid	3.83	1.94	5.04431e-05	4.3	1.48853	6.0041e+06	1399082
Rhubafuran	1.54	0.62	5.08638e-05	4.29	1.35721	8.94446e+06	6.05913e+06
L-Olivosyl-oleandolide	1.55	0.63	5.33359e-05	4.27	1.35432	9.00583e+07	5.70048e+07
Pantetheine	9.52	3.25	6.04699e-05	4.22	1.35011	2.2218e+07	1.58042e+06
Tramadol	2.51	1.33	6.13398e-05	4.21	1.35126	7.5524e+06	3.11483e+06
Tephrosin	3.51	1.81	6.45299e-05	4.19	1.34858	6.93074e+07	1.90614e+07
Isobutanal oxime	1.42	0.5	6.4655e-05	4.19	1.398	7.3538e+06	5.20861e+06
Melatonin	1.31	0.39	6.84107e-05	4.16	1.34736	1.33359e+07	9.99266e+06
cyclic Melatonin	0.06	-4.11	7.31295e-05	4.14	1.44381	417715	7.1613e+06
5,7,2,5-Tetrahydroxy-3,6,4-trimethoxyflavone	0.14	-2.89	7.51093e-05	4.12	1.44486	4.03129e+06	2.98885e+07
Adenosine diphosphate	0.12	-3.11	8.02868e-05	4.1	1.43119	582805	5.06351e+06
Mefenamic acid	0.14	-2.87	8.16981e-05	4.09	1.4174	1.06222e+06	7.66978e+06
Pravastatin	15.25	3.93	8.30377e-05	4.08	1.39147	3.56794e+06	307241
Mukonidine	0.73	-0.46	8.48758e-05	4.07	1.33957	2.31069e+06	3.16379e+06
L-Tyrosine	0.66	-0.59	8.59051e-05	4.07	1.41429	1.95228e+08	2.95791e+08
Calycosin	0.64	-0.64	8.65961e-05	4.06	1.39045	1.52821e+06	2.36536e+06
10-deacetyl-2-debenzoylbaccatin III	15.2	3.93	8.77711e-05	4.06	1.49513	3.84601e+06	252209
Spiropiperidine	132.81	7.05	8.94733e-05	4.05	1.49494	8.86265e+08	3.37931e+06
4-Guanidinobutanoic acid	0.85	-0.23	8.95716e-05	4.05	1.33765	3.15094e+06	3.67749e+06
3-HODE + 9-HODE	8.66	3.11	9.15761e-05	4.04	1.33822	2.34925e+07	1.98466e+06
Micronomicin	7.55	2.92	9.25912e-05	4.03	1.48656	6773557	887579
Glycerophosphoric acid	0.66	-0.61	9.29209e-05	4.03	1.3858	2.83666e+07	4.35825e+07
Nandinine	1.17	0.22	9.33895e-05	4.03	1.33784	1.01746e+07	8.77982e+06
10beta-hydroxytaxa-4(20),11-dien-5alpha-yl acetate	0.6	-0.73	9.64738e-05	4.02	1.42527	1.93295e+07	3.1891e+07
Porphobilinogen	5.51	2.46	0.000103847	3.98	1.38375	5.69684e+06	570013
3b-Allotetrahydrocortisol	0.77	-0.38	0.000113242	3.95	1.3827	3.56696e+06	4.71785e+06
(R)-3,7-Dimethyl-1,6-octadien-3-ol	0.59	-0.77	0.000113345	3.95	1.33028	1.11852e+07	1.81098e+07
2,3-Didehydrogibberellin A9	1.69	0.76	0.000114275	3.94	1.33	8.41981e+07	5.01359e+07
3-Sulfinylpyruvic acid	0.52	-0.94	0.000115132	3.94	1.41227	2.18733e+07	4.19453e+07
6-hydroxytryprostatin B	5.43	2.44	0.000115171	3.94	1.40375	3.89391e+06	563637
Pioglitazone	0.57	-0.82	0.000115938	3.94	1.38099	1.24218e+07	2.06205e+07
L-tetrahomomethionine	1.56	0.64	0.000116981	3.93	1.32934	3.69431e+06	2.36991e+06
L-Tryptophan	1.27	0.34	0.000117758	3.93	1.38109	2.8109e+06	2.23014e+06
Prostaglandin A1	0.69	-0.53	0.000121706	3.91	1.37823	4.28055e+06	6.31069e+06
Veranisatin B	1.62	0.7	0.00012217	3.91	1.32749	3.08698e+07	1.82781e+07
2-Dimethylaminoethylphosphonate	1.47	0.56	0.000123449	3.91	1.37938	2.29928e+06	1.54472e+06
Lactaldehyde	2.18	1.13	0.000124702	3.9	1.37619	9.22689e+07	4.1447e+07
4-Pyridoxolactone	0.3	-1.72	0.000125624	3.9	1.40859	3.95499e+06	1.25225e+07
Gabexate	0.65	-0.63	0.000134892	3.87	1.32349	1.84707e+06	2.95259e+06
D-myo-Inositol 4-phosphate	1.53	0.61	0.000143848	3.84	1.37221	1.76721e+09	1.14723e+09
S-(2-Methylpropionyl)-dihydrolipoamide-E	0.41	-1.28	0.000143853	3.84	1.32205	2.2653e+06	5.17223e+06
Nα-Acetyl-L-lysine	0.31	-1.7	0.000144963	3.84	1.32123	6.74342e+06	2.10808e+07
Citric acid	1.61	0.69	0.000149403	3.83	1.37164	1.10328e+09	6.99589e+08
ARNEBIN-7	0.09	-3.41	0.000150215	3.82	1.42914	302204	3.26296e+06
Gentisate aldehyde	0.4	-1.31	0.00015937	3.8	1.4087	7.13309e+06	1.7615e+07
Deoxyamidinoproclavaminate	0.26	-1.94	0.000160415	3.79	1.36617	479106	1.9805e+06
Farnesol	1.84	0.88	0.000161335	3.79	1.31712	2.50248e+06	1.41951e+06
Leukotriene A4	0.76	-0.4	0.000161418	3.79	1.31799	3.65855e+07	4.75416e+07
3-Formyl-6-hydroxyindole	2.83	1.5	0.00016223	3.79	1.47289	5.14048e+06	1.6235e+06
Dihydrovaltrate	0.13	-2.96	0.000164521	3.78	1.39129	1.36221e+07	1.21149e+08
LysoPC(18_0_0_0)	2.16	1.11	0.000168274	3.77	1.31685	6.33716e+07	2.77138e+07
Dhurrin	0.17	-2.55	0.000171556	3.77	1.41921	6.0609e+06	3.51667e+07
3-Indolecarboxylic acid	3.29	1.72	0.000183438	3.74	1.31184	1.96608e+08	4.74571e+07
Methoxamine	2.65	1.4	0.000186844	3.73	1.31169	1.00359e+07	3.49466e+06
4-Hydroxybenzaldehyde	1.21	0.28	0.000198207	3.7	1.31038	1.14967e+07	9.0981e+06
Dihydrosterigmatocystin	0.17	-2.59	0.000201647	3.7	1.30942	603890	3.70677e+06
Panaquinquecol 1	1.4	0.49	0.000209243	3.68	1.30833	8.1587e+07	5.80756e+07
Ryanodine	0.08	-3.67	0.000218105	3.66	1.45203	1.1211e+06	1.42202e+07
4-Methoxy-2,2-bipyrrole-5-carboxaldehyde	0.12	-3.12	0.000230239	3.64	1.41894	939701	8.17884e+06
CYCLOHEXANOL	0.73	-0.45	0.000234935	3.63	1.35319	1.79314e+06	2.49123e+06
cis-p-Coumaric acid	0.64	-0.65	0.000244648	3.61	1.30018	1.54647e+08	2.33816e+08
7-Benzyl-3-thia-7-azabicyclo[3.3.1]nonane	1.95	0.96	0.000245502	3.61	1.35051	2.69973e+06	1.44922e+06
trans-Coumaryl acetate	1.52	0.6	0.000250479	3.6	1.35196	2.46795e+06	1.62946e+06
PE(18_0_20_4(5Z,8Z,11Z,14Z))	3.23	1.69	0.000253206	3.6	1.34625	3.73416e+07	1.09162e+07
Clorazepate	0.36	-1.46	0.000253708	3.6	1.38218	1.10794e+07	3.28686e+07
Abscisic Acid	0.36	-1.48	0.000258168	3.59	1.38525	757889	1.86207e+06
Etheno adenosine triphosphate	2.83	1.5	0.000281558	3.55	1.29309	7.09906e+06	2.32774e+06
dihomomethionine	0.19	-2.37	0.000281831	3.55	1.39852	2.71616e+06	1.36604e+07
Lecithin	0.05	-4.29	0.000284184	3.55	1.38163	1.89116e+06	3.84343e+07
N-Mononitrosopiperazine	1.37	0.45	0.000287458	3.54	1.34301	7.89961e+07	5.88991e+07
Tsangane L 3-glucoside	0.13	-2.9	0.000309349	3.51	1.40902	6.95241e+06	5.1365e+07
Pheophytin a	0.21	-2.28	0.000313222	3.5	1.33839	8.41724e+07	3.49567e+08
Naphazoline	0.46	-1.11	0.000321094	3.49	1.3971	1.78658e+07	3.77906e+07
Stachydrine	1.16	0.21	0.000331896	3.48	1.28872	3.27393e+07	2.76466e+07
Aminochrome o-semiquinone	0.52	-0.95	0.00033922	3.47	1.28634	5.19339e+06	9.15913e+06
Pregnenolone	0.05	-4.2	0.000344743	3.46	1.45309	2.89595e+06	5.02793e+07
beta-Bisabolene	0.7	-0.52	0.000356628	3.45	1.4304	4.17927e+07	6.04457e+07
Tetrahydrodipicolinate	0.25	-1.98	0.000368338	3.43	1.39898	824043	3.27808e+06
Paspalinine	0.3	-1.76	0.000390032	3.41	1.28115	4.44062e+06	1.64818e+07
3-Dehydrocarnitine	4.1	2.04	0.000391698	3.41	1.28203	5.68446e+06	1.03059e+06
2,4-DICHLOROTOLUENE	0.82	-0.29	0.000399356	3.4	1.3257	2.36435e+07	2.9024e+07
Pyridoxine	0.71	-0.49	0.000415318	3.38	1.43091	3.11074e+06	4.36982e+06
(Z)-4-(1-Propenyl)phenol	1.13	0.18	0.000419556	3.38	1.27781	2.72068e+06	2.38081e+06
6-Phosphogluconic acid	1.55	0.63	0.000424999	3.37	1.3276	4.02436e+08	2.54449e+08
6,8a-Seco-6,8a-deoxy-5-oxoavermectin 2a aglycone	0.68	-0.57	0.000436822	3.36	1.3734	4.35893e+06	6.15332e+06
Cytidine	0.14	-2.81	0.000471627	3.33	1.3672	3.00188e+06	21691217
4-O-(Indole-3-acetyl)-D-glucopyranose	2.89	1.53	0.000476506	3.32	1.38937	1.13793e+07	3.91088e+06
LysoPC(20_1(11Z)_0_0)	1.34	0.42	0.000478317	3.32	1.27082	6.52624e+07	4.86446e+07
(S)-Styrene oxide	1.31	0.38	0.000490034	3.31	1.32039	1.93865e+07	1.46479e+07
Epo A	14.56	3.86	0.000490678	3.31	1.37347	5.61366e+08	3.82803e+07
Glycerate	1.3	0.38	0.000491844	3.31	1.31713	3.99153e+07	3.03207e+07
5,5-dehydrodivanillate	5.43	2.44	0.000493107	3.31	1.43487	3.01904e+07	5.61329e+06
Chloroxine	0.18	-2.51	0.00052518	3.28	1.38699	286125	1.59605e+06
N-Methyl-a-aminoisobutyric acid	1.6	0.68	0.000528785	3.28	1.2668	7.09046e+06	4.17096e+06
7-Ketodeoxycholic acid	0.19	-2.38	0.00053742	3.27	1.42195	2.11339e+07	1.14021e+08
Salicyluric acid	0.78	-0.37	0.000540503	3.27	1.31101	824410	1.06979e+06
Isobutylpropylamine	1.14	0.19	0.000548338	3.26	1.26592	8.13088e+06	6.96165e+06
Asteroidenone	5.16	2.37	0.000551975	3.26	1.26575	7.74709e+07	6.25644e+06
(3R,6E)-nerolidol	1.73	0.79	0.000555038	3.26	1.3477	8.54649e+06	4.59644e+06
(+)-Gallocatechin	0.08	-3.67	0.000564076	3.25	1.3863	1.38359e+07	1.76398e+08
Gamma-glutamyl-leucine	0.83	-0.27	0.000570467	3.24	1.30893	1.42098e+07	1.70574e+07
9-cis-Retinoic acid	1.29	0.37	0.000572376	3.24	1.34901	2.43399e+07	1.83658e+07
9-HETE	0.27	-1.88	0.000633884	3.2	1.37891	5.77578e+06	2.14349e+07
Azatyrosine	1.54	0.62	0.00066694	3.18	1.30348	1.05152e+07	6.31244e+06
Guanidinoacetate	1.61	0.69	0.000686334	3.16	1.30219	1.51482e+07	9.14403e+06
Methoxyeugenol	0.17	-2.55	0.000688175	3.16	1.37665	870159	5.16109e+06
2-O-(alpha-D-glucopyranosyl)-D-glyceric acid	0.18	-2.44	0.000755027	3.12	1.37405	8.78965e+06	4.79901e+07
germacra-1(10),4,11(13)-trien-12-al	0.51	-0.97	0.000765668	3.12	1.24763	9.7136e+06	1.80278e+07
Dihydromacarpine	35	5.13	0.000794357	3.1	1.35238	7.85301e+07	2.34467e+06
Xanthoplanine	0.1	-3.26	0.000794773	3.1	1.34267	932915	1.04437e+07
L-2-Amino-6-oxopimelate	0.18	-2.47	0.000797372	3.1	1.24502	464659	2.94508e+06
15beta-Hydroxyprogesterone	0.14	-2.88	0.000850021	3.07	1.28945	1.53945e+07	1.13917e+08
2-Deoxystreptamine	1.23	0.3	0.000866688	3.06	1.28881	8.56257e+06	6.87344e+06
Palmitaldehyde	2.1	1.07	0.000868333	3.06	1.28882	6.81179e+07	3.28902e+07
Vitamin A2 aldehyde	0.78	-0.35	0.000873708	3.06	1.23906	7.71269e+06	9.51258e+06
Orotic acid	0.34	-1.55	0.000882344	3.05	1.34651	2.47909e+06	6963502
1-Nitro-5,6-dihydroxy-dihydronaphthalene	0.13	-2.91	0.000899428	3.05	1.36457	4.43036e+06	3.32991e+07
Erythromycin C	0.24	-2.05	0.000903482	3.04	1.23953	2.3694e+06	8.20026e+06
2-(5,8-Tetradecadienyl)cyclobutanone	2.49	1.32	0.000953558	3.02	1.23661	4.362e+08	1.98633e+08
8-Hydroxy-6-tricosanone	0.15	-2.74	0.00095637	3.02	1.35665	218727	1483873
11-Dehydrocorticosterone	0.24	-2.05	0.000991612	3	1.27887	1.42368e+06	4.89432e+06
Avenanthramide G	0.21	-2.26	0.00101398	2.99	1.3569	542297	2.55565e+06
Tanakamine	0.92	-0.11	0.00105561	2.98	1.23186	5.84473e+06	6.37661e+06
Phytosphingosine-1-P	1.59	0.67	0.00111256	2.95	1.31164	1.05198e+07	6.92972e+06
GALACTURONIC ACID	0.79	-0.33	0.00113935	2.94	1.26743	9.4054e+06	1.18764e+07
D-Xylulose-5-phosphate	0.05	-4.22	0.0012145	2.92	1.39853	9.90944e+06	169683196
Methyl beta-D-glucopyranoside	0.68	-0.55	0.00127275	2.9	1.22061	9.71899e+06	1.47256e+07
L-4-Chlorotryptophan	1.38	0.47	0.0012987	2.89	1.21558	2.69964e+07	1.86949e+07
Scopolamine	0.52	-0.94	0.00131834	2.88	1.32673	3.86528e+06	7.228e+06
Butyrylglycine	3.27	1.71	0.00138816	2.86	1.3075	1.94755e+08	5.83845e+07
Aloesone 7-O-glucoside	0.34	-1.55	0.00143031	2.84	1.21156	4.86169e+06	1.29757e+07
Gigantine	0.13	-2.89	0.00149312	2.83	1.25209	504054	4.11545e+06
beta-Ionone	1.66	0.73	0.00150401	2.82	1.29073	1.68342e+07	1.02372e+07
N6-cis-p-Coumaroylserotonin	0.25	-2.01	0.00156228	2.81	1.28881	1.86274e+06	6.65452e+06
3-(Hydroxymethyl)-2-octanone	0.36	-1.47	0.00158233	2.8	1.20512	2.78384e+07	5.51471e+07
Acrovestone	0.19	-2.43	0.00159596	2.8	1.32469	1.40092e+06	7.37678e+06
Diethylcarbamazine N-oxide	0.7	-0.51	0.00165115	2.78	1.28655	7.40094e+06	1.05232e+07
O-Desmethylindomethacin	3.44	1.78	0.00166166	2.78	1.32068	6.72495e+06	2.1113e+06
Serylglycine	2.62	1.39	0.00167531	2.78	1.28322	5.21734e+06	2.11993e+06
3,6-Dihydroxydodecanoylcarnitine	0.36	-1.49	0.00169521	2.77	1.31403	1.31744e+06	3.77037e+06
Sulfamethazine	0.73	-0.46	0.00174396	2.76	1.24493	3.40339e+07	4.62064e+07
L-Threonine	1.19	0.25	0.00176828	2.75	1.24713	8.56033e+07	7.05971e+07
D-Glucuronic acid 1-phosphate	0.2	-2.31	0.00177609	2.75	1.24294	6.44419e+06	3.43937e+07
5-Amino-1-(5-phospho-D-ribosyl)imidazole-4-carboxylic acid	4.33	2.11	0.00179167	2.75	1.36849	6.03636e+06	1.53353e+06
Tenuazonic acid	0.18	-2.44	0.00185956	2.73	1.32084	147988	794376
(R)-Amphetamine	0.29	-1.78	0.00187368	2.73	1.1949	7.10969e+06	2.07374e+07
Succinyl Carnitine	1.37	0.46	0.00195112	2.71	1.19193	3.43289e+06	2.45016e+06
Tomentin	1.78	0.83	0.00195836	2.71	1.33208	3.12604e+07	1.7432e+07
N-Carbamoylputrescine	0.51	-0.98	0.00198541	2.7	1.30177	1.62161e+06	3.16989e+06
Stearoylethanolamide	1.17	0.23	0.00200561	2.7	1.19146	3.98336e+07	3.42735e+07
20-Hydroxyeicosatetraenoic acid	0.39	-1.35	0.00202472	2.69	1.28271	2.35203e+07	6.06497e+07
L-Glutamic gamma-semialdehyde	1.07	0.1	0.0020459	2.69	1.23518	7.4675e+06	7.0365e+06
ST 27_0;O4	0.63	-0.66	0.00206085	2.69	1.30365	1.47091e+06	2.36666e+06
alpha-Carboxy-delta-nonalactone	0.44	-1.2	0.00215669	2.67	1.18548	5.49548e+07	1.20957e+08
Prolyl-Arginine	1.14	0.19	0.00217614	2.66	1.18437	9.67272e+06	8.42851e+06
ST 27_0;O3	0.54	-0.89	0.0022414	2.65	1.18192	4.6355e+06	8.46545e+06
Pectachol	0.52	-0.94	0.00225793	2.65	1.18279	7.43843e+06	1.58565e+07
3-Dehydrosphinganine	2.13	1.09	0.00228742	2.64	1.18216	4.54695e+07	2.26905e+07
Aminoparathion	0.22	-2.21	0.00234717	2.63	1.17947	713842	3.18098e+06
Eucommiol	0.72	-0.47	0.00239142	2.62	1.22387	4.62939e+06	6.39594e+06
Glyceraldehyde 3-phosphate	0.38	-1.38	0.00239233	2.62	1.17883	1.02977e+08	2.88525e+08
Coniferyl alcohol	0.27	-1.91	0.00240895	2.62	1.2727	2.86626e+06	9.97442e+06
Nicotinamide ribotide	0.14	-2.88	0.00242011	2.62	1.351	858715	6.39093e+06
P,P-Dioctyldiphenylamine	2.99	1.58	0.00253299	2.6	1.29306	6.88914e+06	2.41494e+06
Astaxanthin	1.45	0.54	0.00254493	2.59	1.17315	4.25765e+07	2.63168e+07
2,2,7,7-Tetramethyl-1,6-dioxaspiro[4.4]non-3-ene	0.7	-0.51	0.0025452	2.59	1.17357	1.10508e+07	1.60045e+07
PC(16_0_16_0)	0.56	-0.83	0.00256363	2.59	1.21626	3.99847e+06	6.61699e+06
Aspartyl-Valine	0.55	-0.86	0.00258646	2.59	1.1727	4.11696e+06	7.28973e+06
Salicin	0.36	-1.46	0.00260598	2.58	1.271	6.45476e+06	1.75719e+07
3-chlorobenzoate	0.43	-1.22	0.00263856	2.58	1.17416	1.24481e+07	2.59833e+07
Nicotinic acid	3.42	1.77	0.00276285	2.56	1.1689	1.76305e+08	4.41519e+07
P-Coumaraldehyde	1.13	0.18	0.00276762	2.56	1.21502	1.68671e+07	1.45962e+07
Pinitol	0.35	-1.52	0.00282153	2.55	1.26254	2.99339e+06	8.54872e+06
FA(18_4)	1.19	0.25	0.00287875	2.54	1.16586	6.22064e+07	5.26122e+07
Pantothenic acid	2.6	1.38	0.00290983	2.54	1.33157	3.4146e+07	9.39318e+06
Apo-15-zeaxanthinal	0.57	-0.8	0.00292983	2.53	1.26482	2.22936e+07	3.86037e+07
Testololactone	13.94	3.8	0.00297221	2.53	1.33878	1.10308e+06	80707.5
LysoPE(20_4(8Z,11Z,14Z,17Z)_0_0)	81.88	6.36	0.00299345	2.52	1.28122	5.6855e+09	7.44548e+07
4-methyl-5-(2-phosphonooxyethyl)thiazole	1.58	0.66	0.00299828	2.52	1.16227	1.24794e+07	8.22376e+06
Cysteineglutathione disulfide	2.17	1.12	0.00308483	2.51	1.20671	2.07088e+07	7.92962e+06
Xanthoxylol	11.39	3.51	0.00311712	2.51	1.33115	3.7039e+07	3.29304e+06
Guanosine	1.31	0.39	0.00317315	2.5	1.15865	3.00179e+07	2.3616e+07
ipsdienone	1.22	0.28	0.0032411	2.49	1.19553	6.77886e+06	5.53361e+06
3-Epiecdysone	1.42	0.5	0.00332181	2.48	1.28735	8.93214e+07	6.28012e+07
alpha-Hydroxy-1-methyl-1H-indole-3-propanoic acid	2.89	1.53	0.0033442	2.48	1.23971	5.59236e+07	1.9797e+07
Chlorophyll b	0.3	-1.74	0.00338174	2.47	1.1951	2.00997e+06	6.82855e+06
Hippuric acid	1.28	0.35	0.00343207	2.46	1.20071	9.72268e+06	7.29511e+06
10R-HpODE	1.17	0.23	0.00354016	2.45	1.14842	8.57702e+07	7.2924e+07
27alpha-Hydroxy-8-dehydrocholesterol	0.54	-0.89	0.00361135	2.44	1.26721	1.51283e+07	2.77881e+07
PC(O-18_0_20_4(8Z,11Z,14Z,17Z))	0.41	-1.28	0.00367874	2.43	1.19081	2.22814e+07	5.12428e+07
methyl gibberellin A9	1.69	0.76	0.00377366	2.42	1.186	4.84629e+07	3.00766e+07
ANTIBIOTIC A-31438	2.56	1.36	0.00381334	2.42	1.22463	3.45442e+07	1.31352e+07
3-sulfolactaldehyde	0.36	-1.46	0.00392184	2.41	1.26645	1.04457e+06	2.89141e+06
1,4-Bis-[(4-chloro-phenoxy)-acetyl]-piperazine	4.78	2.26	0.00395366	2.4	1.18293	6.25709e+06	1.11743e+06
Norethindrone	0.84	-0.24	0.00397484	2.4	1.14174	9.41289e+06	1.0899e+07
Etiocholanedione	2.43	1.28	0.00409703	2.39	1.22739	7.03779e+06	2.75854e+06
3-Sulfinoalanine	1.36	0.45	0.00412068	2.39	1.18287	3.82225e+07	2.80751e+07
Terpendole J	3.44	1.78	0.00419903	2.38	1.22957	1.3767e+08	4.27086e+07
4-Trifluoromethyl-N-(3,3a,4,4a,5,5a,6,6a-octahydro-1,3-dioxo-4,6-ethenocycloprop(f)isoindol-2(1H)-yl)-benzamide	1.12	0.16	0.00423902	2.37	1.13668	1.19571e+08	1.07116e+08
FA 8_1	0.71	-0.49	0.00431178	2.37	1.17556	3.3267e+07	4.69096e+07
N-Methyl-4-dimethylallyltryptophan	2.18	1.13	0.00455205	2.34	1.21916	2.13828e+07	8.99626e+06
Brassinolide	1.51	0.6	0.0045543	2.34	1.13184	3.30032e+07	2.10844e+07
5-methylthiopentanaldoxime	1.12	0.16	0.00461755	2.34	1.13095	4.9901e+06	4.40936e+06
Verimol D	0.46	-1.12	0.00464571	2.33	1.24112	2.00893e+07	4.32611e+07
Glucose	0.28	-1.85	0.00468959	2.33	1.16899	37704.7	147417
1,2-Epoxy-p-menth-8-ene	1.43	0.51	0.00469838	2.33	1.17148	1.68414e+07	1.04692e+07
1-Deoxy-1-morpholino-D-fructose	0.54	-0.88	0.00482728	2.32	1.12686	1.40062e+07	2.64821e+07
2-Methoxyestradiol-3-methylether	1.68	0.75	0.00490833	2.31	1.2023	6.5874e+07	4.0598e+07
4,4-Thiodianiline	0.86	-0.23	0.00498441	2.3	1.12258	5.45143e+06	6.44458e+06
Hydroxychlorobactene glucoside	0.42	-1.23	0.00508722	2.29	1.16861	1.08267e+07	2.69775e+07
6-trans-12-epi-Leukotriene B4	0.53	-0.91	0.00510991	2.29	1.23003	2.42076e+07	4.56856e+07
Argininosuccinic acid disodium	0.26	-1.93	0.00512722	2.29	1.23602	4.08386e+06	1.52693e+07
5,6-dihydroxy-3-methylquinolin-2(1H)-one	2.24	1.16	0.00526524	2.28	1.2786	5.84455e+07	23571053
6-Ketoprostaglandin E1	0.28	-1.86	0.00531207	2.27	1.2352	3.83085e+06	1.39121e+07
Gibberellin A54	0.42	-1.24	0.00538347	2.27	1.2522	6.3426e+06	1.50516e+07
Methyleugenol	0.26	-1.96	0.00561642	2.25	1.27406	942500	3.62577e+06
Phosphoglycolic acid	0.26	-1.96	0.00566428	2.25	1.23527	9.16287e+06	3.55799e+07
Furanogermenone	1.86	0.9	0.00575935	2.24	1.11248	1.28019e+07	7.0601e+06
dGTP	3.81	1.93	0.0058359	2.23	1.25748	2.8654e+07	7.74585e+06
Dehydroepiandrosterone	1.19	0.25	0.00590679	2.23	1.15049	1.28325e+07	1.10126e+07
threo-(Homo)2-isocitrate	2.55	1.35	0.00596083	2.22	1.22969	1.80436e+07	7.74054e+06
N-Acetyl-D-glucosamine	0.78	-0.35	0.00606581	2.22	1.15149	2.56843e+07	3.21025e+07
Sulfanilic acid	3.56	1.83	0.00608936	2.22	1.14858	1.27531e+06	223592
3,7-Dimethyl-3-octene-1,2,6,7-tetrol	0.4	-1.33	0.00612486	2.21	1.20618	760507	1.94814e+06
O-Sulfotyrosine	0.41	-1.29	0.00625531	2.2	1.21887	999413	2.42407e+06
Vitamin K	0.7	-0.51	0.00636652	2.2	1.10223	2.24271e+06	3.18142e+06
Capsiate	2.62	1.39	0.0065203	2.19	1.1972	7.82712e+06	2.92301e+06
Bakkenolide B	0.31	-1.7	0.00655519	2.18	1.09889	3.29654e+06	1.08777e+07
PG 34_1	0.52	-0.95	0.0065664	2.18	1.13894	7.97603e+07	1.52109e+08
Paxillinol	0.32	-1.64	0.00657268	2.18	1.14102	8.60251e+06	2.73893e+07
7-Formyldehydrothalicsimidine	1.51	0.59	0.00666102	2.18	1.09659	1.36438e+07	8.61805e+06
Bis(2-ethylhexyl) phthalate	0.2	-2.31	0.00668255	2.18	1.19665	462341	2.69604e+06
4-amino-4-deoxychorismate	4.27	2.1	0.00671558	2.17	1.24625	4.58884e+06	599939
9'-Carboxy-alpha-chromanol	0.27	-1.9	0.00678639	2.17	1.09572	625285	2.56901e+06
Colupulone	0.49	-1.02	0.00682787	2.17	1.17125	4.73782e+06	9.67114e+06
Pentalenolactone D	0.31	-1.68	0.00694104	2.16	1.18722	1.1833e+07	4.01386e+07
8,9-Epoxyeicosatrienoic acid	0.58	-0.79	0.00695575	2.16	1.23731	5.64332e+07	9.32319e+07
FA 20_4;O4	0.3	-1.74	0.00698904	2.16	1.26024	8.72569e+06	2.88753e+07
Aspartylphenylalanine	0.46	-1.12	0.00719879	2.14	1.20821	290392	627906
Carboxyethyl-GABA	1.36	0.44	0.00720993	2.14	1.09126	1.1854e+07	8.48127e+06
Autumnaline	0.49	-1.04	0.00728902	2.14	1.19608	1.2688e+06	2.54555e+06
Citronellic acid	0.31	-1.68	0.00741453	2.13	1.20728	2.25571e+06	6.08214e+06
Flavin adenine dinucleotide	1.73	0.79	0.00769792	2.11	1.12218	1.76834e+06	941562
taxa-4(20),11-dien-5-alpha-yl acetate	0.43	-1.21	0.00774632	2.11	1.22479	1.79464e+07	3.95241e+07
Arachidonic acid	0.46	-1.13	0.00786649	2.1	1.12608	3.16889e+07	6.1878e+07
L-Kynurenine	0.88	-0.19	0.00808774	2.09	1.08142	1.37069e+07	1.51724e+07
2-Phospho-D-glyceric acid	1.22	0.29	0.00822525	2.08	1.12125	1.19376e+07	9.93462e+06
2-Acetyl-3,5-dimethylpyrazine	0.86	-0.21	0.00833297	2.08	1.07764	4.60807e+06	5.27791e+06
Acacetin	0.12	-3.02	0.0084502	2.07	1.21726	649052	3.96258e+06
16(R)-HETE	0.4	-1.32	0.00860457	2.07	1.14899	1.82528e+07	4.52108e+07
Chromone	0.93	-0.11	0.00864563	2.06	1.07323	8.67887e+06	9.25274e+06
bicyclo-PGE2	3.12	1.64	0.00880393	2.06	1.172	3.9023e+08	5.14682e+07
Dihydrochelirubine	0.56	-0.83	0.00887385	2.05	1.07158	852126	1.48157e+06
Allyl cinnamate	1.53	0.61	0.00892233	2.05	1.07143	1.95858e+07	1.40188e+07
Cyclamic acid	0.4	-1.33	0.00910197	2.04	1.18807	3.5224e+06	8.93853e+06
Terpendole C	0.75	-0.41	0.00912774	2.04	1.06969	2.06886e+07	2.67647e+07
11Z-Eicosenoic acid（20_1）	0.88	-0.19	0.00916267	2.04	1.0687	1.17351e+07	1.3195e+07
iridotrial	1.72	0.78	0.00920854	2.04	1.11225	1.81086e+07	7.93486e+06
Erucic acid	1.74	0.8	0.00931994	2.03	1.18366	1.31923e+07	7.69508e+06
2-Pentanamido-3-phenylpropanoic acid	3.52	1.82	0.00939608	2.03	1.06704	9.61818e+07	2.9998e+07
7-methylthioheptanaldoxime	0.27	-1.88	0.00955238	2.02	1.17624	653235	2.27779e+06
Adamantylamide-alanyl-isoglutamine	0.43	-1.23	0.00955553	2.02	1.06344	5.95515e+06	1.46923e+07
Glycineamideribotide	0.28	-1.82	0.00957357	2.02	1.16955	3.47938e+06	1.17005e+07
(R)-N-(Quinuclidin-3-yl)furo(2,3-C)pyridine-5-carboxamide	2.4	1.26	0.00961014	2.02	1.10073	1.41638e+07	6.00119e+06
cis-1,2-Anthracenediol	0.44	-1.18	0.00968643	2.01	1.15474	4.07317e+06	9.21217e+06
(2E,5S,6E,8E,10E)-5-hydroxydodeca-2,6,8,10-tetraenal	0.81	-0.31	0.00978685	2.01	1.10699	2.23856e+06	2.81613e+06
CHEMBL1161513	0.95	-0.08	0.00984352	2.01	1.10445	720923	754671
Adipic acid	2.66	1.41	0.00993067	2	1.06047	1.62449e+07	3.79741e+06
aminophenol	0.9	-0.16	0.0101237	1.99	1.06073	2.69214e+06	3.04857e+06
Vadimezan	4.28	2.1	0.0103142	1.99	1.05778	1.69043e+06	259288
N-Methyl-1-deoxynojirimycin	0.93	-0.11	0.0103845	1.98	1.05518	1.15627e+06	1.24414e+06
2-Hydroxybenzyl alcohol	1.7	0.76	0.0104566	1.98	1.16868	1.77949e+07	1.04199e+07
N-Cyclopropylammelide	0.44	-1.18	0.0105111	1.98	1.05461	4.01639e+06	8.69521e+06
3-Oxododecanoic acid	1.96	0.97	0.0105251	1.98	1.19737	1.36175e+07	6.94669e+06
Etorphine	9.45	3.24	0.0105386	1.98	1.09754	6.01018e+06	541208
Glutathione	0.51	-0.98	0.0106125	1.97	1.05488	8.4913e+06	1.73619e+07
(S)-Reticuline	6.61	2.72	0.0111426	1.95	1.09192	2.71137e+07	1.88773e+06
FA 18_1;O	2.47	1.3	0.0113714	1.94	1.15874	6.00984e+06	2.75702e+06
Palaudine	0.56	-0.83	0.0114549	1.94	1.14097	1.41302e+06	2.27041e+06
2-((2E)-3,7-Dimethyl-2,6-octadienyl)-5,6-dimethoxy-3-methyl-1,4-benzenediol	0.38	-1.4	0.0114628	1.94	1.20347	1.36389e+06	3.64582e+06
FA 20_3;O4	0.39	-1.38	0.0115914	1.94	1.08725	4.53726e+06	1.24303e+07
Quinoline-4-carboxylic acid	0.49	-1.03	0.0116966	1.93	1.08367	65544.5	140886
Dibenzothiophene 5-oxide	2.05	1.04	0.0117542	1.93	1.1759	7.69797e+06	4.06714e+06
S-3-oxodecanoyl cysteamine	1.14	0.19	0.0121122	1.92	1.04032	3.50679e+06	3.0957e+06
PC(18_2(9Z,12Z)_20_4(8Z,11Z,14Z,17Z))	0.48	-1.06	0.0121618	1.92	1.0391	3.79702e+06	6.39147e+06
3-Hydroxycarbamazepine	7.64	2.93	0.0123034	1.91	1.15242	2.8186e+06	364473
5-Amino-6-(4-hydroxy-2-butenoyl)-2,2-dimethyl-4-chromanone	0.26	-1.96	0.0123791	1.91	1.04016	776357	3.81982e+06
2-Hydroxyhexadecanoic acid	0.89	-0.18	0.0124961	1.9	1.07703	2.12374e+08	2.42916e+08
N-Acetyl-D-mannosamine 6-phosphate	0.77	-0.38	0.0127688	1.89	1.0773	5.00843e+07	6.43968e+07
α-D-Glucose-1-phosphate	3.62	1.86	0.0128622	1.89	1.15767	8.90767e+07	2.37798e+07
9-methylthiononanaldoxime	0.44	-1.19	0.0131126	1.88	1.03299	1.21941e+06	2.85314e+06
N-Acetylhistidine	0.42	-1.23	0.0132623	1.88	1.17004	1.79428e+07	4.13221e+07
Coniferin	0.56	-0.83	0.0132658	1.88	1.0312	1.5208e+06	2.6765e+06
Sinapine	7.14	2.84	0.0134135	1.87	1.14128	1.41434e+08	1.94811e+07
4-Chloro-2-methylphenol	0.49	-1.03	0.0141477	1.85	1.02599	1.19168e+06	2.62128e+06
Oryzalexin A	0.4	-1.31	0.0146977	1.83	1.0973	1.62658e+07	4.04879e+07
Ophthalmic acid	0.33	-1.62	0.0147813	1.83	1.01945	3.87984e+06	1.16769e+07
1-Methylhistamine	2.45	1.29	0.0148562	1.83	1.12178	1.09157e+06	249391
geranylhydroquinone	1.5	0.58	0.0148849	1.83	1.01906	80461838	5.14359e+07
N-Deschlorobenzoyl indomethacin	1.28	0.35	0.0149851	1.82	1.098	2.22791e+07	1.84049e+07
Cholesterol	1.08	0.12	0.0150585	1.82	1.0164	1.72883e+07	1.60535e+07
Gluconic acid	4.74	2.24	0.0152844	1.82	1.16463	1.67278e+08	3.4115e+07
Cuminyl alcohol	1.12	0.17	0.0153736	1.81	1.09395	5.70396e+06	5.10596e+06
Pyridoxate	0.34	-1.55	0.0154786	1.81	1.12019	6.18872e+07	1.81339e+08
12-Ketodeoxycholic acid	3.44	1.78	0.0155697	1.81	1.04914	8.6163e+06	2.34952e+06
D-Galactose 6-phosphate	4.84	2.27	0.0156503	1.81	1.15223	2.00404e+07	3.80797e+06
beta-D-Ribopyranose	0.59	-0.75	0.0156942	1.8	1.01149	4.16363e+06	6.00991e+06
Trandolaprilat	0.39	-1.36	0.0158848	1.8	1.01172	1.10022e+06	3.11909e+06
3-hydroxy-geranylhydroquinone	1.86	0.89	0.0159783	1.8	1.14752	4.37651e+06	2.48312e+06
4alpha-Hydroxymethyl-4beta-methyl-5alpha-cholesta-8,24-dien-3beta-ol	0.77	-0.38	0.0160226	1.8	1.0121	4.41239e+06	5.16079e+06
7-Methyluric acid	1.24	0.31	0.0161617	1.79	1.05356	1.05781e+06	884288
2-Methylquinoline-3,4-diol	63.06	5.98	0.016185	1.79	1.13889	3.59843e+06	48606.1
8-oxogeranial	0.53	-0.91	0.0162372	1.79	1.13658	7.8208e+06	1.40238e+07
Vanillic acid	2.16	1.11	0.0163711	1.79	1.13064	1.25605e+06	534379
Cathasterone	0.41	-1.27	0.0165041	1.78	1.07988	8.5363e+07	2.21515e+08
2,4-diacetamido-2,4,6-trideoxy-beta-L-gulopyranose	1.13	0.18	0.0166687	1.78	1.00709	1.10685e+07	9.68176e+06
Ganoderic acid Mk	0.56	-0.85	0.0167149	1.78	1.04598	6.78787e+06	1.12529e+07
3-Methylcatechol	0.59	-0.76	0.0167246	1.78	1.13905	1.24712e+06	2.14426e+06
Tabtoxinine-delta-lactam	0.78	-0.35	0.0169048	1.77	1.04025	1.70007e+07	2.24563e+07
S-Lactoylglutathione	0.27	-1.88	0.0169203	1.77	1.11396	6.94484e+06	2.5295e+07
Picolinic acid	1.46	0.54	0.0170649	1.77	1.00477	6.29644e+07	4.14344e+07
2-Hydroxybenzaldehyde	0.46	-1.11	0.0173619	1.76	1.00278	1.60706e+07	3.83454e+07
3-Hydroxyanthranilic acid	1.1	0.14	0.0173732	1.76	1.00376	6.48653e+06	5.81526e+06
3alpha-Hydroxy-3,5-dihydromonacolin L	0.68	-0.57	0.017414	1.76	1.00135	4.63411e+06	6.64748e+06
PC(P-16_0_18_1(9Z))	0.43	-1.21	0.017753	1.75	1.03807	5.73731e+07	1.24776e+08
β-Muricholic acid	1.87	0.9	0.0182945	1.74	1.10265	5.56618e+07	3.02175e+07
6-hydroxy-3-isopropenylheptanoic acid	0.5	-1.01	0.0184286	1.73	1.03026	9.03551e+06	2.04065e+07
Pibutidine	0.64	-0.65	0.0186107	1.73	1.07062	1.94471e+08	3.03058e+08
2-[[3-[[2-(Dimethylamino)phenyl]methyl]-2-pyridin-4-yl-1,3-diazinan-1-yl]methyl]-N,N-dimethylaniline	0.6	-0.74	0.0188354	1.73	1.09397	5.50384e+06	9.1734e+06
Linoleamide	0.3	-1.75	0.0189074	1.72	1.09407	9.78025e+06	3.23872e+07
Dihydroconiferyl alcohol	0.89	-0.17	0.019723	1.71	1.09004	3.84436e+06	4.39259e+06
Jasmonic acid	1.11	0.15	0.0198462	1.7	1.02597	4.61912e+06	4.12346e+06
Mevalonic acid	0.64	-0.65	0.0199387	1.7	1.06818	1.27606e+06	2.23881e+06
Tauro-α-muricholic acid	1.85	0.88	0.020322	1.69	1.0915	3.46274e+08	1.94737e+08
10-Deoxymethynolide	3.11	1.64	0.0208581	1.68	1.0172	7.39279e+06	2.71919e+06
6-Imino-5-oxocyclohexa-1,3-dienecarboxylate	0.68	-0.56	0.020871	1.68	1.07882	4.25419e+06	6.23143e+06
Secoisolariciresinol	0.3	-1.74	0.0209181	1.68	1.01539	1.20416e+07	1.969e+07
beta-N-Acetylglucosamine	0.45	-1.17	0.0209697	1.68	1.08289	27433588	6.27861e+07
Docosahexaenoic acid	2.38	1.25	0.0211535	1.67	1.01332	2.63818e+07	9.16394e+06
Guanosine monophosphate	0.34	-1.55	0.0214139	1.67	1.07832	3.9845e+06	1.1195e+07
L-Oleandrosyl-oleandolide	0.17	-2.6	0.0216884	1.66	1.07768	1.82051e+06	7.34982e+06
4-Oxo-1-(3-pyridyl)-1-butanone	0.5	-1.01	0.02259	1.65	1.07068	5.2724e+06	1.0603e+07
Taurochenodesoxycholic acid	1.12	0.16	0.0227403	1.64	1.09468	6.34064e+06	5.6988e+06
3-Deoxo-4b-deoxypaxilline	0.61	-0.71	0.0227928	1.64	1.00418	4.80606e+07	7.717e+07
(2E,4E,6E)-4-methylocta-2,4,6-trienedial	0.37	-1.42	0.0234254	1.63	1.08235	507980	1.16339e+06
Apigenin	1.34	0.43	0.0235087	1.63	1.00037	7.18797e+06	5.20467e+06
Adenosine	3	1.58	0.0237612	1.62	1.07799	1.37108e+07	4.55406e+06
Citraconic acid	1.41	0.5	0.0244195	1.61	1.00092	5.97352e+07	4.58905e+07
Avermectin B2a aglycone	1.65	0.72	0.0248807	1.6	1.02355	1.21031e+07	7.30861e+06
Nephrin	1.68	0.75	0.0249083	1.6	1.05391	2.35542e+07	1.40545e+07
taxa-4(20),11-dien-5alpha,13alpha-diol	0.34	-1.54	0.0253789	1.6	1.01907	3.65769e+06	8.76282e+06
10-Hydroxydihydrosanguinarine	1.91	0.93	0.0258856	1.59	1.04847	2.89153e+07	1.74126e+07
Butralin	0.84	-0.25	0.026726	1.57	1.00757	2.32519e+06	2.74398e+06
Phosphoserine	0.52	-0.96	0.0267733	1.57	1.04437	2.0677e+06	4072249
2-Hexaprenyl-3-methyl-6-methoxy-1,4 benzoquinone	1.21	0.27	0.0269339	1.57	1.01047	8.06386e+07	6.59838e+07
LysoPC(22_5(7Z,10Z,13Z,16Z,19Z)_0_0)	0.54	-0.89	0.0270462	1.57	1.03676	1.47701e+06	2.71371e+06
Secobarbital	1.75	0.81	0.0278235	1.56	1.06675	2.0889e+07	8.44869e+06
Taurohyocholate	1.46	0.54	0.0279224	1.55	1.01351	1.26663e+07	8.51814e+06
Mitragynine	0.49	-1.04	0.0282242	1.55	1.03514	1.53898e+06	3.22618e+06
Choline phosphate	0.47	-1.08	0.0284305	1.55	1.01862	8.34253e+06	1.41577e+07
Prostaglandin E2	2.78	1.48	0.028924	1.54	1.05623	879052	59711.4
Hyodeoxycholic acid	1.99	0.99	0.0295387	1.53	1.0555	9.79984e+06	4.85147e+06
Lorcaserin sulfamate	0.21	-2.22	0.0308667	1.51	1.02509	587941	2.6968e+06
2-hydroxy-3,4-dihydro-2H-1,4-benzoxazin-3-one	0.65	-0.63	0.0310094	1.51	1.02114	7.28803e+06	1.11863e+07
Isoformononetin	0.52	-0.95	0.0325552	1.49	1.04975	2.17675e+06	4.20206e+06
2-Phenylacetamide	1.74	0.8	0.0329366	1.48	1.00246	1.61692e+08	6.40929e+07
Coenzyme Q2	2.08	1.06	0.0329415	1.48	1.04016	3.09651e+06	1.47075e+06
Sedoheptulose 1,7-bisphosphate	0.53	-0.93	0.0336164	1.47	1.03093	1.32144e+07	2.51896e+07
Phenylacetaldehyde	2.11	1.07	0.033725	1.47	1.01097	1.11073e+07	5.96126e+06
Taurine	0.51	-0.96	0.0346543	1.46	1.03817	6.23872e+08	1.23671e+09
microthecin	0.75	-0.41	0.0349031	1.46	1.0383	1.83538e+07	2.45385e+07
Phaseollidin	1.8	0.85	0.0379439	1.42	1.01688	1.02885e+07	6.09028e+06
Aurachin D	0.5	-1.01	0.0385795	1.41	1.0169	2.86616e+07	5.95213e+07
Stigmatellin Y	9.71	3.28	0.0400124	1.4	1.01573	5.53662e+08	5.78146e+07
3,4-Dihydrorhodovibrin	1.61	0.69	0.0409915	1.39	1.00203	7.49993e+06	4.60827e+06
Narbonolide	0.49	-1.04	0.0432455	1.36	1.00055	2.10599e+06	3.88133e+06
