# Supplementary material for: Dahuang gancao dandelion decoction regulates intestinal flora and inhibits NF-κB/ARA signaling pathway to alleviate ulcerative colitis
Source: Front Immunol. 2026 Jan 29;16:1735021. doi: 10.3389/fimmu.2025.1735021 (PMC12893983; doi:10.3389/fimmu.2025.1735021)
Supplement: Supplementary file 8 [file DataSheet8.zip › Figure-8/Fig8E-F.xlsx]

## Sheet: Fig8E
DSSvsCK	DGD-DvsDSS	common portion
delta-Valerolactone	2-Pentanone	common elements in "List 1" and "List 2":
Divinyl sulfide	2-Hydroxybenzyl alcohol	2-Pentanone
2-Pentanone	aminophenol	2-Hydroxybenzyl alcohol
2-Hydroxybenzyl alcohol	Cytosine	Cytosine
FAL 8_1	Isobutylpropylamine	Isobutylpropylamine
Cytosine	(Z)-4-(1-Propenyl)phenol	(Z)-4-(1-Propenyl)phenol
1,2-Cyclohexanedione	N-Methyl-a-aminoisobutyric acid	N-Methyl-a-aminoisobutyric acid
Isobutylpropylamine	Indole	2'-Aminoacetophenone
(Z)-4-(1-Propenyl)phenol	2'-Aminoacetophenone	4-Hydroxybenzoic acid
N-Methyl-a-aminoisobutyric acid	2-Phenylacetamide	Phenylacetaldehyde
2'-Aminoacetophenone	Gentisate aldehyde	p-Xylene
4-Hydroxybenzoic acid	4-Hydroxybenzoic acid	Picolinic acid
Phenylacetaldehyde	Phenylacetaldehyde	3-Ethyl-2-hydroxy-4-methyl-2-cyclopenten-1-one
2-Ethyl-3-methylpyrazine, 9CI	Nicotinic acid	Ethylbenzene
p-Xylene	p-Xylene	5-Methylcytosine
Picolinic acid	Picolinic acid	Adipic acid
3-Ethyl-2-hydroxy-4-methyl-2-cyclopenten-1-one	3-Ethyl-2-hydroxy-4-methyl-2-cyclopenten-1-one	Diketopiperazine
Ethylbenzene	Ethylbenzene	Hydroxyisocaproic acid
5-Methylcytosine	4-Chloro-2-methylphenol	Cuminyl alcohol
1,3-Benzenediol	1-Methylhistamine	Succinic acid
L-Glutamine	5-Methylcytosine	Dopamine
Adipic acid	Adipic acid	Orotic acid
Diketopiperazine	Diketopiperazine	2-Ethoxy-6-methylpyrazine
Hydroxyisocaproic acid	Hydroxyisocaproic acid	4-Nitrophenol
Cuminyl alcohol	Cuminyl alcohol	3-(Hydroxymethyl)-2-octanone
alpha-Ketoisovaleric acid	Guanine	Stachydrine
n-Butyl acetate	Succinic acid	Butyrylglycine
Chavicol	(R)-Amphetamine	4-Guanidinobutanoic acid
Succinic acid	Dopamine	Chromone
Homocysteine	3-chlorobenzoate	5-methylthiopentanaldoxime
2-Propylphenol	Orotic acid	4-Pyridoxolactone
Dopamine	2-Ethoxy-6-methylpyrazine	Aminochrome o-semiquinone
Orotic acid	2-Hydroxybenzaldehyde	beta-D-Ribopyranose
2-Ethoxy-6-methylpyrazine	4-Nitrophenol	2-Acetyl-3,5-dimethylpyrazine
4-Nitrophenol	3-(Hydroxymethyl)-2-octanone	3-dehydro-L-erythronic acid
3-(Hydroxymethyl)-2-octanone	Stachydrine	Nudifloramide
1,2,3,5-Benzenetetrol	Spermidine	N-Carbamoylputrescine
2,6-Dimethylaniline	Butyrylglycine	3-Hydroxyanthranilic acid
Stachydrine	4-Guanidinobutanoic acid	Styrene cis-glycol
Butyrylglycine	Chromone	(E)-4-Isothiocyanato-1-(methylthio)-1-butene
4-Guanidinobutanoic acid	5-methylthiopentanaldoxime	4-Hydroxybenzaldehyde
Chromone	2-hydroxy-3,4-dihydro-2H-1,4-benzoxazin-3-one	3-Hydroxybenzaldehyde
5-methylthiopentanaldoxime	3,4-Dihydro-2H-1-benzopyran-2-one	3-Indolecarboxylic acid
4-Pyridoxolactone	4-Pyridoxolactone	4-Hydroxyphenylpyruvic acid
L-Methionine	3-Isochromanone	Dimethyl but-2-enedioate
Aminochrome o-semiquinone	Aminochrome o-semiquinone	4-Chlorocatechol
beta-D-Ribopyranose	beta-D-Ribopyranose	Hypotaurocyamine
2-Acetyl-3,5-dimethylpyrazine	N-Cyclopropylammelide	Mevalonic acid
(R)-Sulcatol	2-Acetyl-3,5-dimethylpyrazine	Nα-Acetyl-L-lysine
Barbituric acid	3-dehydro-L-erythronic acid	Allyl cinnamate
1-Methylhypoxanthine	Nudifloramide	(E)-4,8-Dimethyl-1,3,7-nonatriene
3-dehydro-L-erythronic acid	Glyceraldehyde 3-phosphate	beta-Ionone
Nudifloramide	N-Carbamoylputrescine	Citrulline
N-Carbamoylputrescine	3-Hydroxyanthranilic acid	(R)-3,7-Dimethyl-1,6-octadien-3-ol
3-Hydroxyanthranilic acid	Styrene cis-glycol	Rhubafuran
Styrene cis-glycol	alpha-Carboxy-delta-nonalactone	Methoxyeugenol
L-Homoserine	Phosphoglycolic acid	N-Methyl-1-deoxynojirimycin
2-aminooctanoate	7-methylthioheptanaldoxime	Pinitol
(E)-4-Isothiocyanato-1-(methylthio)-1-butene	(E)-4-Isothiocyanato-1-(methylthio)-1-butene	2-O-Methyl-L-fucose
4-Hydroxybenzaldehyde	4-Hydroxybenzaldehyde	Cyclamic acid
3-Hydroxybenzaldehyde	3-Hydroxybenzaldehyde	L-Tyrosine
3-Indolecarboxylic acid	3-Indolecarboxylic acid	Pyridoxate
4-Hydroxyphenylpyruvic acid	4-Hydroxyphenylpyruvic acid	Phosphoserine
beta-Thujaplicin	cis-p-Coumaric acid	9-(Methylthio)nonanenitrile
Dimethyl but-2-enedioate	Dimethyl but-2-enedioate	3,7-Dimethyl-3-octene-1,2,6,7-tetrol
4-Chlorocatechol	4-Chlorocatechol	(1R,2R)-1,2,7,7-Tetramethylbicyclo[2.2.1]heptan-2-ol
Hypotaurocyamine	6-Imino-5-oxocyclohexa-1,3-dienecarboxylate	Methyl beta-D-glucopyranoside
D-Glycerate 3-phosphate	Hypotaurocyamine	3-Dehydrocarnitine
3-NITRO-4-TOLUIDINE	Mevalonic acid	Tenuazonic acid
Mevalonic acid	Nα-Acetyl-L-lysine	Serylglycine
N8-Acetylspermidine	3-sulfolactaldehyde	Lacinilene C
Nα-Acetyl-L-lysine	Tetrahydrodipicolinate	threo-(Homo)2-isocitrate
Allyl cinnamate	Allyl cinnamate	1-Nitro-5,6-dihydroxy-dihydronaphthalene
(E)-4,8-Dimethyl-1,3,7-nonatriene	(E)-4,8-Dimethyl-1,3,7-nonatriene	L-Kynurenine
1-Methyl-4-phenyl-1,2,3,6-tetrahydropyridine	4-Methoxy-2,2-bipyrrole-5-carboxaldehyde	cis-1,2-Anthracenediol
2-Methyl-3-amylpyrrole	N-Acetyl-L-glutamate 5-semialdehyde	Furanogermenone
beta-Ionone	beta-Ionone	Fencamfamine
Citrulline	Citrulline	4,4-Thiodianiline
(R)-3,7-Dimethyl-1,6-octadien-3-ol	Carboxyethyl-GABA	germacra-1(10),4,11(13)-trien-12-al
Rhubafuran	(R)-3,7-Dimethyl-1,6-octadien-3-ol	L-Lysopine
Methoxyeugenol	Rhubafuran	alpha-Hydroxy-1-methyl-1H-indole-3-propanoic acid
2,3-Dihydro-7-methyl-5-propanoyl-1H-pyrrolizine	Methoxyeugenol	Tanakamine
N-Methyl-1-deoxynojirimycin	N-Methyl-1-deoxynojirimycin	4-methyl-5-(2-phosphonooxyethyl)thiazole
Pinitol	Pinitol	Naphazoline
2-O-Methyl-L-fucose	2-O-Methyl-L-fucose	Aspartyl-Valine
Cyclamic acid	Cyclamic acid	Methoxamine
L-Tyrosine	4-Oxo-1-(3-pyridyl)-1-butanone	(3R,6E)-nerolidol
Allysine	Coniferyl alcohol	Mukonidine
Pyridoxate	L-Tyrosine	Indolepyruvate
2-Butyl-5-ethyl-4-methylthiazole	Pyridoxate	N-Methyl-4-dimethylallyltryptophan
2-Pyrone-4,6-dicarboxylate	Choline phosphate	Arabinofuranosylcytosine
Phosphoserine	Phosphoserine	Farnesol
9-(Methylthio)nonanenitrile	9-(Methylthio)nonanenitrile	Uridine
ACMC-20m7bf	3,7-Dimethyl-3-octene-1,2,6,7-tetrol	Etiocholanedione
3,7-Dimethyl-3-octene-1,2,6,7-tetrol	L-2-Amino-6-oxopimelate	Tramadol
N1-Acetylspermidine	(1R,2R)-1,2,7,7-Tetramethylbicyclo[2.2.1]heptan-2-ol	S-3-oxodecanoyl cysteamine
Vasicine	3-Sulfinylpyruvic acid	Pentalenolactone D
Carbapenem biosynthesis intermediate 6	Methyl beta-D-glucopyranoside	Acetyl-N-formyl-5-methoxykynurenamine
Hydroquinone sulfate	3-Dehydrocarnitine	cyclic Melatonin
(1R,2R)-1,2,7,7-Tetramethylbicyclo[2.2.1]heptan-2-ol	O-Phospho-4-hydroxy-L-threonine	3-Hydroxycarbamazepine
Methyl beta-D-glucopyranoside	Tenuazonic acid	Tolmetin
Prolylproline	dihomomethionine	O-Sulfotyrosine
N-Hydroxy-L-tyrosine	Serylglycine	Succinyl Carnitine
3-Dehydrocarnitine	Lacinilene C	N1-(alpha-D-ribosyl)-5,6-dimethyl-benzimidazole
Tenuazonic acid	threo-(Homo)2-isocitrate	Cytidine
Serylglycine	1-Nitro-5,6-dihydroxy-dihydronaphthalene	3,3'-Diindolylmethane
N-(5-Methyl-3-oxohexyl)alanine	L-Kynurenine	2-O-(alpha-D-glucopyranosyl)-D-glyceric acid
Lacinilene C	Altretamine	Genistein
Humuladienone	cis-1,2-Anthracenediol	N-Succinyl-L,L-2,6-diaminopimelate
threo-(Homo)2-isocitrate	Chloroxine	Lorcaserin sulfamate
1-Nitro-5,6-dihydroxy-dihydronaphthalene	Furanogermenone	15,16-Epoxy-9,12-octadecadienoic acid
L-Kynurenine	Fencamfamine	FA(18_4)
cis-1,2-Anthracenediol	Diethylcarbamazine N-oxide	N6-cis-p-Coumaroylserotonin
Furanogermenone	4,4-Thiodianiline	Dibutyl phthalate
Fencamfamine	Propionylcarnitine	Pantetheine
Daphnetol	germacra-1(10),4,11(13)-trien-12-al	4a-Hydroxytetrahydrobiopterin
4,4-Thiodianiline	L-Lysopine	18-Hydroxyoleic acid
Prolintane	alpha-Hydroxy-1-methyl-1H-indole-3-propanoic acid	Oleamide
germacra-1(10),4,11(13)-trien-12-al	N-Deschlorobenzoyl indomethacin	Glucosamine 1-phosphate
L-Lysopine	Tanakamine	Vadimezan
alpha-Hydroxy-1-methyl-1H-indole-3-propanoic acid	L-4-Chlorotryptophan	3-Dehydrosphinganine
Tanakamine	L-tetrahomomethionine	3-dehydrosphinganinium(1+)
Didehydroagroclavine	4-methyl-5-(2-phosphonooxyethyl)thiazole	Guanosine
Leptodactylone	2-hydroxyisoflavanol	Ophthalmic acid
4-methyl-5-(2-phosphonooxyethyl)thiazole	Naphazoline	Estradiol
Nnal-N-oxide	geranylhydroquinone	10R-HpODE
(Z)-8-Tetradecenal	2,4-diacetamido-2,4,6-trideoxy-beta-L-gulopyranose	Emodinanthranol
Naphazoline	2-Pentanamido-3-phenylpropanoic acid	(-)-Thebaine
beta-Damascenone	Melatonin	Butralin
Aspartyl-Valine	Aspartyl-Valine	3-HODE + 9-HODE
Methoxamine	Methoxamine	glyceollidin I
(3R,6E)-nerolidol	(3R,6E)-nerolidol	2,3-Didehydrogibberellin A9
Mukonidine	Mukonidine	Norethindrone
13-Apo-beta-carotenone	Indolepyruvate	2-Methoxyestradiol-3-methylether
Indolepyruvate	2-(Ethylsulfinylmethyl)phenyl methylcarbamate	Apo-15-zeaxanthinal
Lumichrome	Mefenamic acid	Boldione
Thymidine	Glutamylleucine	Piperine
N-Methyl-4-dimethylallyltryptophan	N-Methyl-4-dimethylallyltryptophan	Abietinal
Chloridazon	beta-N-Acetylglucosamine	Capsiate
Arabinofuranosylcytosine	Arabinofuranosylcytosine	(+)-Gallocatechin
Farnesol	Farnesol	Leucocyanidin
Uridine	Uridine	Glutathione
Etiocholanedione	Etiocholanedione	Panaquinquecol 1
Tramadol	Tramadol	Stearoylethanolamide
S-3-oxodecanoyl cysteamine	S-3-oxodecanoyl cysteamine	Metixene
Pentalenolactone D	Pentalenolactone D	13(S)-Hydroperoxylinolenic acid
Acetyl-N-formyl-5-methoxykynurenamine	Abscisic Acid	Dhurrin
Neoherculin	Acetyl-N-formyl-5-methoxykynurenamine	Clorazepate
cyclic Melatonin	cyclic Melatonin	FA 18_1;O
Juvenile hormone III	1-Deoxy-1-morpholino-D-fructose	Leukotriene A4
4-Methylcatechol	3-Hydroxycarbamazepine	Gabexate
Costunolide	FAL 16_1	Salicin
3-Hydroxycarbamazepine	Tolmetin	Oryzalexin A
Deoxyribose 1-phosphate	5-Amino-6-ribitylamino uracil	Verimol D
Geranyl tiglate	O-Sulfotyrosine	Palaudine
Tolmetin	Succinyl Carnitine	taxa-4(20),11-dien-5alpha,13alpha-diol
Glycerophosphocholine	Aminoparathion	Autumnaline
O-Sulfotyrosine	N1-(alpha-D-ribosyl)-5,6-dimethyl-benzimidazole	Glutamyltryptophan
Succinyl Carnitine	2-(5,8-Tetradecadienyl)cyclobutanone	6-trans-12-epi-Leukotriene B4
Pentalenolactone F	Linoleamide	16(R)-HETE
N1-(alpha-D-ribosyl)-5,6-dimethyl-benzimidazole	2,3,4,6-Tetrahydroxybenzophenone	20-Hydroxyeicosatetraenoic acid
2-(3,7-Dimethyl-2,6-octadienyl)-3-methyl-1,4-naphthoquinone	Cytidine	9-HETE
Cytidine	3,3'-Diindolylmethane	BUPROFEZIN
3,3'-Diindolylmethane	2-O-(alpha-D-glucopyranosyl)-D-glyceric acid	O-Desmethylindomethacin
2-O-(alpha-D-glucopyranosyl)-D-glyceric acid	Glycineamideribotide	isoroquefortine C
Genistein	Genistein	Adenosine monophosphate
N-Succinyl-L,L-2,6-diaminopimelate	Prolyl-Arginine	L-argininium(1+)
4-Phenyl-1H,3H-naphtho[1,8-cd]pyran-1,3-dione	N-Succinyl-L,L-2,6-diaminopimelate	6-hydroxytryprostatin B
d-Threo biopterin	Lorcaserin sulfamate	Prostaglandin G2
epsilon-(gamma-Glutamyl)lysine	5-Amino-6-(4-hydroxy-2-butenoyl)-2,2-dimethyl-4-chromanone	Tetrahydrocorticosterone
Lorcaserin sulfamate	15,16-Epoxy-9,12-octadecadienoic acid	(ent-6alpha,7alpha,16alphaH)-6,7,17-Trihydroxy-19-kauranoic acid
15,16-Epoxy-9,12-octadecadienoic acid	FA(18_4)	Dihydrohydroxy-O-methylsterigmatocystin
FA(18_4)	S-(2-Methylpropionyl)-dihydrolipoamide-E	Veranisatin B
N6-cis-p-Coumaroylserotonin	N6-cis-p-Coumaroylserotonin	3,6-Dihydroxydodecanoylcarnitine
Dibutyl phthalate	Dibutyl phthalate	2,2,7,7-Tetramethyl-1,6-dioxaspiro[4.4]non-3-ene
Pantetheine	Pantetheine	Aflatoxin Q1
Crocetindial	4a-Hydroxytetrahydrobiopterin	Tephrosin
4a-Hydroxytetrahydrobiopterin	Aspartylphenylalanine	6-Ketoprostaglandin E1
18-Hydroxyoleic acid	18-Hydroxyoleic acid	8-Hydroxy-6-tricosanone
Oleamide	Oleamide	S-Lactoylglutathione
Glucosamine 1-phosphate	Glucosamine 1-phosphate	Adamantylamide-alanyl-isoglutamine
Vadimezan	Vadimezan	FA 20_5;O4
3-Dehydrosphinganine	Vitamin A2 aldehyde	P,P-Dioctyldiphenylamine
β-D-Fructose 6-phosphate	3-Dehydrosphinganine	Dihydromacarpine
3-dehydrosphinganinium(1+)	3-dehydrosphinganinium(1+)	Phytosphingosine-1-P
Octadecanamide	Guanosine	Colupulone
Guanosine	Ophthalmic acid	ST 27_0;O3
Xenognosin B	Argininosuccinic acid disodium	Trandolaprilat
Xanthosine	Sinapine	Epilincomycin
Ophthalmic acid	FA 18_4;O	Oleandolide
Prostaglandin-c2	4-O-(Indole-3-acetyl)-D-glucopyranose	7-Formyldehydrothalicsimidine
dihydroalbocycline	N-Acetylmuramate	3beta-Hydroxycucurbita-7,24-dien-11-one
Oxaprozin	Glyceollin II	Adenosine diphosphate
6,7,12,13-Tetrahydro-5H-indolo[2,3-a]pyrrolo[3,4-c]carbazol-5-one	Estradiol	Bis(2-ethylhexyl) phthalate
N-Fructosyl isoleucine	10R-HpODE	Cabreuva oxide D
Phenylalanylglutamic acid	Emodinanthranol	Nephrin
Estradiol	ARNEBIN-7	Glycohyocholic acid
Sterculic acid	(-)-Thebaine	LysoPA(18_2(9Z,12Z)_0_0)
10S-HpODE	Butralin	3-Hydroxyarachidonoylcarnitine
10R-HpODE	3-HODE + 9-HODE	Iloprost
13-L-Hydroperoxylinoleic acid	glyceollidin I	Brassinolide
Emodinanthranol	5-methylthioadenosine (MTA)	Epo A
(-)-Thebaine	2,3-Didehydrogibberellin A9	Taurohyocholate
5-Aminoimidazole ribonucleotide	Norethindrone	L-Olivosyl-oleandolide
Butralin	2-Methoxyestradiol-3-methylether	LysoPE(20_4(8Z,11Z,14Z,17Z)_0_0)
3-HODE + 9-HODE	9-cis-Retinoic acid	Terpendole J
glyceollidin I	Apo-15-zeaxanthinal	LysoPC(18_0_0_0)
2,3-Didehydrogibberellin A9	Boldione	PC-M5
Norethindrone	Piperine	Terpendole C
2-Methoxyestradiol-3-methylether	Abietinal	LysoPC(18_1(11Z)_0_0)
Oryzalexin C	7a-Hydroxydehydroepiandrosterone	ANTIBIOTIC A-31438
Apo-15-zeaxanthinal	Capsiate	Etheno adenosine triphosphate
Boldione	(+)-Gallocatechin	2-Hexaprenyl-3-methyl-6-methoxy-1,4 benzoquinone
Sphinganine	Leucocyanidin	Acrovestone
Piperine	Glutathione	6,8a-Seco-6,8a-deoxy-5-oxoavermectin 2a aglycone
Levopimaric acid	Nandinine	LysoPC(20_1(11Z)_0_0)
Abietinal	Panaquinquecol 1	Avermectin B2a aglycone
Capsiate	Stearoylethanolamide	Oxidized glutathione
(+)-Gallocatechin	Metixene	Phosphatidylcholine lyso 16_0
Leucocyanidin	13(S)-Hydroperoxylinolenic acid	alpha-Hydroxyisobutyric acid
Glutathione	11Z-Eicosenoic acid（20_1）	N-Mononitrosopiperazine
(+)-Galeon	Dhurrin	1,2-CYCLOHEXANEDIOL
Pelargonidin	Clorazepate	L-Threonine
Panaquinquecol 1	21-hydroxypregnenolone	Lactaldehyde
Stearoylethanolamide	FA 18_1;O	(S)-Styrene oxide
Ketotifen	Avenanthramide G	Taurine
Metixene	Leukotriene A4	Cyclopentanone
13(S)-Hydroperoxylinolenic acid	Scopolamine	L-Glutamic gamma-semialdehyde
Dhurrin	Gabexate	L-Ornithine
Clorazepate	Salicin	Isobutanal oxime
FA 18_1;O	Oryzalexin A	2-Deoxystreptamine
Leukotriene A4	Verimol D	CYCLOHEXANOL
3beta-Hydroxysteroid-4alpha-carboxylate	Palaudine	Caffeyl alcohol
19(S)-HETE	taxa-4(20),11-dien-5alpha,13alpha-diol	2,6-Dihydroxybenzoic acid
Gabexate	(S)-scoulerine	2,4-DICHLOROTOLUENE
Corydalis L	10beta-hydroxytaxa-4(20),11-dien-5alpha-yl acetate	3-Formyl-6-hydroxyindole
Quinine	Autumnaline	7-Methyluric acid
Salicin	Carnosol	Vanillic acid
Oryzalexin A	Deoxycorticosterone	Glycerophosphoric acid
Verimol D	10-Hydroxydihydrosanguinarine	Hippuric acid
ent-3beta-hydroxycassa-12,15-dien-2-one	15-keto PGI2	6-hydroxy-3-isopropenylheptanoic acid
Palaudine	Glutamyltryptophan	FA 8_1
taxa-4(20),11-dien-5alpha,13alpha-diol	bicyclo-PGE2	Azelaic acid
3-Dehydronobilin	6-trans-12-epi-Leukotriene B4	microthecin
Naloxone	16(R)-HETE	Citric acid
Autumnaline	20-Hydroxyeicosatetraenoic acid	Salicyluric acid
2-Hydroxy-6-pentadecylbenzoic acid	9-HETE	Gluconic acid
Alstonine	BUPROFEZIN	CHEMBL1161513
17a-Hydroxypregnenolone	O-Desmethylindomethacin	L-Tryptophan
Glutamyltryptophan	Samandenone	N-Acetyl-L-phenylalanine
6-trans-12-epi-Leukotriene B4	isoroquefortine C	(2E,4E,6E)-4-methylocta-2,4,6-trienedial
5-HETE	Adenosine monophosphate	Jasmonic acid
Secophenol	L-argininium(1+)	3-Indoxyl sulfate
16(R)-HETE	6-hydroxytryprostatin B	SCHEMBL9237308
20-Hydroxyeicosatetraenoic acid	Prostaglandin G2	2-Methylquinoline-3,4-diol
9-HETE	Tetrahydrocorticosterone	8-oxogeranial
TETRAHYDROPAPAVERINE	(ent-6alpha,7alpha,16alphaH)-6,7,17-Trihydroxy-19-kauranoic acid	Myristic acid
BUPROFEZIN	Xanthoplanine	1-hydroxylimonen-2-one
O-Desmethylindomethacin	Dihydrohydroxy-O-methylsterigmatocystin	Pyridoxine
Melilotoside	Dehydrolithocholic acid	Citronellic acid
isoroquefortine C	Veranisatin B	D-Xylulose-5-phosphate
Adenosine monophosphate	Pibutidine	7-Benzyl-3-thia-7-azabicyclo[3.3.1]nonane
Gibberellin A53	Glyceollidin II	Desethyl atrazine
L-argininium(1+)	3alpha-Hydroxy-3,5-dihydromonacolin L	Tabtoxinine-delta-lactam
6-hydroxytryprostatin B	3,6-Dihydroxydodecanoylcarnitine	trans-Coumaryl acetate
Prostaglandin G2	11-Epicortisol	Secobarbital
Tetrahydrocorticosterone	Guanosine monophosphate	Dihydroconiferyl alcohol
Tetrahydrodeoxycorticosterone	Dihydrosterigmatocystin	Fenoprofen
(ent-6alpha,7alpha,16alphaH)-6,7,17-Trihydroxy-19-kauranoic acid	2,2,7,7-Tetramethyl-1,6-dioxaspiro[4.4]non-3-ene	3-Methylcatechol
(13E)-11a-Hydroxy-9,15-dioxoprost-13-enoic acid	Coniferin	Proclavaminate
17,18-DiHETE	Aflatoxin Q1	beta-Bisabolene
Dihydrohydroxy-O-methylsterigmatocystin	Tephrosin	Isoformononetin
Veranisatin B	6-Ketoprostaglandin E1	Tolbutamide
3,6-Dihydroxydodecanoylcarnitine	Cholesterol	Gamma-glutamyl-leucine
Behenic acid	5,6-Dihydroxyprostaglandin F1a	3-hydroxy-geranylhydroquinone
5-HpETE	8-Hydroxy-6-tricosanone	4-amino-4-deoxychorismate
20-Hydroxy-E4-neuroprostane	Tamoxifen	2-Hydroxyhexadecanoic acid
2,2,7,7-Tetramethyl-1,6-dioxaspiro[4.4]non-3-ene	12alpha-hydroxy-3-oxo-5beta-cholan-24-oic Acid	6-Phosphogluconic acid
Aflatoxin Q1	9'-Carboxy-alpha-chromanol	Sulfamethazine
Tephrosin	Tsangane L 3-glucoside	Acacetin
6-Ketoprostaglandin E1	5,7,2,5-Tetrahydroxy-3,6,4-trimethoxyflavone	Hexadecanedioic acid
6-deoxyerythronolide B	4-Trifluoromethyl-N-(3,3a,4,4a,5,5a,6,6a-octahydro-1,3-dioxo-4,6-ethenocycloprop(f)isoindol-2(1H)-yl)-benzamide	Palmitaldehyde
FA 20_4;O3	S-Lactoylglutathione	2E-Dodecenedioic acid
8-Hydroxy-6-tricosanone	Mitragynine	Tetrahydrobiopterin
3-Geranylgeranylindole; 3-(Geranylgeranyl)indole	27alpha-Hydroxy-8-dehydrocholesterol	N-Acetyl-D-mannosamine 6-phosphate
Tetrahydropalmatine	Emindole SB	8,9-Epoxyeicosatrienoic acid
S-Lactoylglutathione	Adamantylamide-alanyl-isoglutamine	Arachidonic acid
5-Methyl-2,4-bis(3-methyl-2-butenyl)-6-(2-methyl-1-oxopropyl)-5-(4-methyl-3-pentenyl)cyclohexanone	FA 20_5;O4	(+)-Dihydrocarveol
Adamantylamide-alanyl-isoglutamine	Bakkenolide B	Adenosine
FA 20_5;O4	β-Muricholic acid	Pregnenolone
4,21-dehydrogeissoschizine	P,P-Dioctyldiphenylamine	Prostaglandin A1
(E)-2-Glucosyl-3,4',5-trihydroxystilbene	Dihydromacarpine	Mycophenolic acid
3a,4b,7a-Trihydroxy-5b-cholanoic acid	Aloesone 7-O-glucoside	D-fructose 1-phosphate
P,P-Dioctyldiphenylamine	Phytosphingosine-1-P	Tomentin
Dihydromacarpine	Tryprostatin A	1-alpha-D-galactosyl-sn-glycerol 3-phosphate
1,2,3,10-Tetramethoxy-7-(methylamino)-6,7-dihydro-5H-benzo[a]heptalen-9-one	Colupulone	Erucic acid
Phytosphingosine-1-P	Dihydrochelirubine	Testololactone
(22alpha)-Hydroxy-campest-4-en-3-one	ST 27_0;O3	Gibberellin A54
Colupulone	Trandolaprilat	carlactone
7a,12a-Dihydroxy-5a-cholestan-3-one	9-methylthiononanaldoxime	FA 20_5;O3
ST 27_0;O3	Epilincomycin	Glucose
Trandolaprilat	Oleandolide	Aurachin D
Epilincomycin	4alpha-Hydroxymethyl-4beta-methyl-5alpha-cholesta-8,24-dien-3beta-ol	3-Methoxy-4-hydroxyphenylglycolaldehyde
Oleandolide	7-Formyldehydrothalicsimidine	Gibberellin A50
6-beta-hydroxydexamethasone	Paspalinine	3b-Allotetrahydrocortisol
7-Formyldehydrothalicsimidine	Cathasterone	FA 20_4;O4
7-alpha-hydroxy-3-oxo-4-cholestenoate (7-HOCA)	Alfentanil	15beta-Hydroxyprogesterone
3beta-Hydroxycucurbita-7,24-dien-11-one	3beta-Hydroxycucurbita-7,24-dien-11-one	2-((2E)-3,7-Dimethyl-2,6-octadienyl)-5,6-dimethoxy-3-methyl-1,4-benzenediol
Cholic acid	Dihydrovaltrate	GALACTURONIC ACID
Guanosine diphosphate	Adenosine diphosphate	beta-Lactose
Adenosine diphosphate	Bis(2-ethylhexyl) phthalate	5-Deoxystrigol
Dihydroxyfumitremorgin C	2-[[3-[[2-(Dimethylamino)phenyl]methyl]-2-pyridin-4-yl-1,3-diazinan-1-yl]methyl]-N,N-dimethylaniline	11-Dehydrocorticosterone
Bis(2-ethylhexyl) phthalate	17-beta-Estradiol-3-glucuronide	Xanthoxylol
Kanzonol K	Lyngbyatoxin	7-Ketodeoxycholic acid
Lucidadiol	Cabreuva oxide D	Secoisolariciresinol
Cabreuva oxide D	Pectachol	17beta-Estradiol 3-sulfate
Nephrin	Nephrin	Cortisol 21-sulfate
Glycohyocholic acid	Glycohyocholic acid	Cysteineglutathione disulfide
LysoPA(18_2(9Z,12Z)_0_0)	LysoPE(16_1(9Z)_0_0)	2-cis,6-trans,10-trans-Geranylgeranyl diphosphate
3-Hydroxyarachidonoylcarnitine	ST 27_0;O4	Micronomicin
beta-Apo-4-carotenal	LysoPA(18_2(9Z,12Z)_0_0)	3-Epiecdysone
(11Z,14Z)-3-Icosa-11,14-dienoylcarnitine	3-Hydroxyarachidonoylcarnitine	Pravastatin
Methymycin	LysoPC(14_0_0_0)	10-deacetyl-2-debenzoylbaccatin III
Iloprost	Iloprost	Dolichol phosphate
3,4-Dihydro-3-hydroxy-4-S-glutathionyl bromobenzene	Brassinolide	Taurochenodesoxycholic acid
Brassinolide	LysoPE(0_0_18_0)	dGTP
1-Stearoylglycerophosphoserine	Epo A	Tauro-α-muricholic acid
Epo A	Taurohyocholate	beta-D-Glucose 1-phosphate
Taurohyocholate	L-Olivosyl-oleandolide	Spiropiperidine
L-Olivosyl-oleandolide	LysoPE(20_4(8Z,11Z,14Z,17Z)_0_0)	Ryanodine
LysoPE(20_4(8Z,11Z,14Z,17Z)_0_0)	Terpendole J	Ganoderic acid Mk
Terpendole J	LysoPC(18_0_0_0)	Soyasapogenol B 3-O-b-D-glucuronide
LysoPC(18_0_0_0)	Leukotriene D4	taxa-4(20),11-dien-5-alpha-yl acetate
Ixabepilone	PC-M5	Hydroxychlorobactene glucoside
LysoPC(O-18_0)	Terpendole C	Prostaglandin E2
LysoPC(18_3(6Z,9Z,12Z)_0_0)	LysoPC(18_1(11Z)_0_0)	FA 20_3;O4
PC-M5	ANTIBIOTIC A-31438	PC(16_0_16_0)
1-linoleoyl-GPC (18_2)	Etheno adenosine triphosphate	PC(18_1(9Z)_18_2(9Z,12Z))
Terpendole C	2-Hexaprenyl-3-methyl-6-methoxy-1,4 benzoquinone	Pheophytin a
LysoPC(18_1(11Z)_0_0)	Asteroidenone	Chikusetsusaponin III
Aflatrem	LysoPC(22_5(7Z,10Z,13Z,16Z,19Z)_0_0)
ANTIBIOTIC A-31438	Acrovestone
Etheno adenosine triphosphate	6,8a-Seco-6,8a-deoxy-5-oxoavermectin 2a aglycone
Dihydrocucurbitacin B	LysoPC(20_1(11Z)_0_0)
2-Hexaprenyl-3-methyl-6-methoxy-1,4 benzoquinone	Astaxanthin
Canthaxanthin	Urobilinogen
Acrovestone	Avermectin B2a aglycone
6,8a-Seco-6,8a-deoxy-5-oxoavermectin 2a aglycone	Oxidized glutathione
LysoPC(20_1(11Z)_0_0)	Lecithin
Avermectin B2a aglycone	Erythromycin C
Oxidized glutathione	PC(18_2(9Z,12Z)_18_3(9Z,12Z,15Z))
PC(15_0_20_0)	PC(18_2(9Z,12Z)_20_4(8Z,11Z,14Z,17Z))
Phosphatidylcholine lyso 16_0	PC(22_4(7Z,10Z,13Z,16Z)_18_4(6Z,9Z,12Z,15Z))
alpha-Hydroxyisobutyric acid	Vitamin K
N-Mononitrosopiperazine	Phosphatidylcholine lyso 16_0
1,2-CYCLOHEXANEDIOL	alpha-Hydroxyisobutyric acid
L-Threonine	Glycerate
Lactaldehyde	N-Mononitrosopiperazine
(S)-Styrene oxide	2-Deoxy-L-ribono-1,4-lactone
4-Methylbenzyl alcohol	1,2-CYCLOHEXANEDIOL
Taurine	Guanidinoacetate
Ciliatine	L-Threonine
Pipecolic acid	Lactaldehyde
Cyclopentanone	(S)-Styrene oxide
N-acetylalanine	Taurine
L-Glutamic gamma-semialdehyde	Citraconic acid
L-Ornithine	Cyclopentanone
Isobutanal oxime	L-Glutamic gamma-semialdehyde
Aniline	L-Ornithine
2-Deoxystreptamine	Isobutanal oxime
Aminoacetone	2-Dimethylaminoethylphosphonate
CYCLOHEXANOL	Carbamoyl phosphate
Caffeyl alcohol	Indole-3-carboxaldehyde
Xanthine	2-Deoxystreptamine
2,6-Dihydroxybenzoic acid	(S)-2-Aceto-2-hydroxybutanoic acid
2,4-DICHLOROTOLUENE	CYCLOHEXANOL
3-Formyl-6-hydroxyindole	Caffeyl alcohol
(S)-2-(Hydroxymethyl)glutarate	P-Coumaraldehyde
7-Methyluric acid	3-Sulfinoalanine
Vanillic acid	2,6-Dihydroxybenzoic acid
Glycerophosphoric acid	Lactyl- Brenztraubensaure
Bromobenzene-2,3-dihydrodiol	2,4-DICHLOROTOLUENE
Hippuric acid	3-Formyl-6-hydroxyindole
5-Acetylamino-6-amino-3-methyluracil	7-Methyluric acid
2,4-Dinitrophenol	L-Phenylalanine
6-hydroxy-3-isopropenylheptanoic acid	Vanillic acid
4-Sulfobenzyl alcohol	naphthoic acid
FA 8_1	Glycerophosphoric acid
Azelaic acid	Sulfanilic acid
FA 7_3;O4	Quinoline-4-carboxylic acid
microthecin	Hippuric acid
Citric acid	6-hydroxy-3-isopropenylheptanoic acid
Salicyluric acid	2-Phospho-D-glyceric acid
Tyrosine methylester	Eucommiol
Gluconic acid	FA 8_1
Syringic acid	Azelaic acid
CHEMBL1161513	microthecin
L-Erythritol 1-phosphate	Citric acid
2,2,3-trihydroxybiphenyl	Salicyluric acid
L-Tryptophan	ipsdienone
N-Acetyl-L-phenylalanine	Gluconic acid
3-(2-Methylthio)ethylmalate	1,2-Epoxy-p-menth-8-ene
(2E,4E,6E)-4-methylocta-2,4,6-trienedial	CHEMBL1161513
Jasmonic acid	2,3-dihydroxy-2,3-dihydrobenzoic acid
L-Fucose	L-Tryptophan
3-Indoxyl sulfate	N-Acetyl-L-phenylalanine
(1R,4S)-1-hydroxylimonen-2-one	Porphobilinogen
SCHEMBL9237308	(2E,4E,6E)-4-methylocta-2,4,6-trienedial
2-Methylquinoline-3,4-diol	Jasmonic acid
Diethyl phthalic acid	3-Indoxyl sulfate
1,2-Dihydronaphthalene-1,2-diol	3-Oxododecanoic acid
6,8-Dimethyl-6,7-didehydroergoline	SCHEMBL9237308
8-oxogeranial	Pantothenic acid
Cyromazine	2-Methylquinoline-3,4-diol
4-isopropenyl-7-methyloxepan-2-one	Methyleugenol
Myristic acid	8-oxogeranial
1-hydroxylimonen-2-one	Prolylhydroxyproline
Pyridoxine	Myristic acid
Citronellic acid	Azatyrosine
D-Xylulose-5-phosphate	1-hydroxylimonen-2-one
7-Benzyl-3-thia-7-azabicyclo[3.3.1]nonane	Pyridoxine
Desethyl atrazine	Citronellic acid
Tabtoxinine-delta-lactam	D-Xylulose-5-phosphate
trans-Coumaryl acetate	7-Benzyl-3-thia-7-azabicyclo[3.3.1]nonane
Secobarbital	Desethyl atrazine
5-Hydroxyconiferaldehyde	7,8-diaminopelargonate
Dihydroconiferyl alcohol	Tabtoxinine-delta-lactam
Fenoprofen	Gigantine
Zaluzanin C	5,6-dihydroxy-3-methylquinolin-2(1H)-one
(5R)-6-Hydroxy-5-isopropenyl-2-methylhexanoate	trans-Coumaryl acetate
3-Methylcatechol	Secobarbital
Proclavaminate	iridotrial
Gemfibrozil	α-D-Glucose-1-phosphate
beta-Bisabolene	Dihydroconiferyl alcohol
5-Methoxytryptophol	Fenoprofen
Isoformononetin	N-Acetylhistidine
Tolbutamide	Pseudouridine
Palmitic acid	Undecanoic acid
Gamma-glutamyl-leucine	Dibenzothiophene 5-oxide
3-hydroxy-geranylhydroquinone	3-Methylcatechol
4-amino-4-deoxychorismate	Proclavaminate
2-Hydroxyhexadecanoic acid	beta-Bisabolene
6'-Hydroxy-O-desmethylangolensin	Isoformononetin
N2-Succinoylarginine	(2E,5S,6E,8E,10E)-5-hydroxydodeca-2,6,8,10-tetraenal
Gamma-glutamylglutamine	Tolbutamide
6-Phosphogluconic acid	(1R,5aS,6R)-1,4,5,5a,6,9-hexahydrophenazine-1,6-dicarboxylic acid
Sulfamethazine	D-myo-Inositol 4-phosphate
FA 18_0;O	Gamma-glutamyl-leucine
Acacetin	3-hydroxy-geranylhydroquinone
Hexadecanedioic acid	N-Acetyl-D-glucosamine
Palmitaldehyde	Apigenin
UNII_5K6L8O868Y	4-amino-4-deoxychorismate
2E-Dodecenedioic acid	(R)-N-(Quinuclidin-3-yl)furo(2,3-C)pyridine-5-carboxamide
D-glycero-D-manno-Heptose 1-phosphate	2-Hydroxyhexadecanoic acid
Ricinoleic acid	D-Glucuronic acid 1-phosphate
Farrerol	6-Phosphogluconic acid
Tetrahydrobiopterin	Sulfamethazine
N-Acetyl-D-mannosamine 6-phosphate	Thiamin acetic acid
8,9-Epoxyeicosatrienoic acid	Calycosin
Arachidonic acid	Acacetin
(+)-Dihydrocarveol	Hexadecanedioic acid
Adenosine	Palmitaldehyde
gibberellin A20	2E-Dodecenedioic acid
Pregnenolone	10-Deoxymethynolide
Prostaglandin A1	Tetrahydrobiopterin
Sventenic acid	N-Acetyl-D-mannosamine 6-phosphate
Mycophenolic acid	8,9-Epoxyeicosatrienoic acid
D-fructose 1-phosphate	Arachidonic acid
Tomentin	D-Galactose 6-phosphate
Dicyclohexyl phthalate	(+)-Dihydrocarveol
Andrographolide	Adenosine
1-alpha-D-galactosyl-sn-glycerol 3-phosphate	Pregnenolone
Erucic acid	Prostaglandin A1
Testololactone	Mycophenolic acid
Gibberellin A54	D-fructose 1-phosphate
carlactone	5-Oxozaleplon
FA 20_5;O3	Docosahexaenoic acid
Glucose	Tomentin
Aldosterone	Dehydroepiandrosterone
Aurachin D	5,5-dehydrodivanillate
3-Methoxy-4-hydroxyphenylglycolaldehyde	1-alpha-D-galactosyl-sn-glycerol 3-phosphate
Gibberellin A50	Erucic acid
3b-Allotetrahydrocortisol	Testololactone
Perindopril	Gibberellin A54
FA 20_4;O4	carlactone
Androsterone sulfate	FA 20_5;O3
15beta-Hydroxyprogesterone	Pioglitazone
2-((2E)-3,7-Dimethyl-2,6-octadienyl)-5,6-dimethoxy-3-methyl-1,4-benzenediol	Glucose
5-Methoxytryptamine	Aurachin D
Acetyl-maltose	3-Methoxy-4-hydroxyphenylglycolaldehyde
GALACTURONIC ACID	Gibberellin A50
beta-Lactose	3b-Allotetrahydrocortisol
5-Deoxystrigol	FA 20_4;O4
11-Dehydrocorticosterone	Sedoheptulose 1,7-bisphosphate
fumiquinazoline F-indoline-2,3-diol	Phaseollidin
Xanthoxylol	Hyodeoxycholic acid
7-Ketodeoxycholic acid	(S)-Reticuline
Secoisolariciresinol	Riboflavin (Vitamin B2)
17beta-Estradiol 3-sulfate	methyl gibberellin A9
15-Keto-prostaglandin F2a	15beta-Hydroxyprogesterone
Milrinone	Coenzyme Q2
Harmine	2-((2E)-3,7-Dimethyl-2,6-octadienyl)-5,6-dimethoxy-3-methyl-1,4-benzenediol
Cortisol 21-sulfate	Nicotinamide ribotide
Cysteineglutathione disulfide	GALACTURONIC ACID
2-cis,6-trans,10-trans-Geranylgeranyl diphosphate	beta-Lactose
Terpendole E	5-Deoxystrigol
pentahomomethionine	11-Dehydrocorticosterone
Kurarinone	12-Ketodeoxycholic acid
Micronomicin	Narbonolide
3-Epiecdysone	Xanthoxylol
Lovastatin acid	7-Ketodeoxycholic acid
(R)-Kanzonol Y	Secoisolariciresinol
Pravastatin	Etorphine
(1R,3S,5Z)-5-[(2Z)-2-[(1R,3Ar,7aS)-1-[(2S)-1-[3-(2-hydroxypropan-2-yl)phenoxy]propan-2-yl]-7a-methyl-2,3,3a,5,6,7-hexahydro-1H-inden-4-ylidene]ethylidene]-4-methylidenecyclohexane-1,3-diol	17beta-Estradiol 3-sulfate
10-deacetyl-2-debenzoylbaccatin III	1,4-Bis-[(4-chloro-phenoxy)-acetyl]-piperazine
Dolichol phosphate	Cortisol 21-sulfate
Taurochenodesoxycholic acid	Cysteineglutathione disulfide
dGTP	2-cis,6-trans,10-trans-Geranylgeranyl diphosphate
FO 2546M	Delprostenato
Tauro-α-muricholic acid	3-Deoxo-4b-deoxypaxilline
beta-D-Glucose 1-phosphate	Deoxyamidinoproclavaminate
Spiropiperidine	Micronomicin
Ryanodine	3-Epiecdysone
Ganoderic acid Mk	Pravastatin
Neomycin	Stigmatellin Y
Soyasapogenol B 3-O-b-D-glucuronide	10-deacetyl-2-debenzoylbaccatin III
taxa-4(20),11-dien-5-alpha-yl acetate	Dolichol phosphate
Hydroxychlorobactene glucoside	Taurochenodesoxycholic acid
Prostaglandin E2	dGTP
FA 20_3;O4	L-Oleandrosyl-oleandolide
PC(16_0_16_0)	Tauro-α-muricholic acid
PC(18_1(9Z)_18_2(9Z,12Z))	beta-D-Glucose 1-phosphate
Pheophytin a	Spiropiperidine
Chlorophyll a	Physapubescin
Chikusetsusaponin III	Ryanodine
	3,4-Dihydrorhodovibrin
	Ganoderic acid Mk
	Soyasapogenol B 3-O-b-D-glucuronide
	taxa-4(20),11-dien-5-alpha-yl acetate
	5-Amino-1-(5-phospho-D-ribosyl)imidazole-4-carboxylic acid
	Hydroxychlorobactene glucoside
	Prostaglandin E2
	FA 20_3;O4
	PG 34_1
	PE(18_0_20_4(5Z,8Z,11Z,14Z))
	Flavin adenine dinucleotide
	PC(16_0_16_0)
	PC(P-16_0_18_1(9Z))
	3-Decaprenyl-4,5-dihydroxybenzoate
	PC(18_1(9Z)_18_2(9Z,12Z))
	PC(O-18_0_20_4(8Z,11Z,14Z,17Z))
	Pheophytin a
	Paxillinol
	Chikusetsusaponin III
	Chlorophyll b

## Sheet: Fig8F
super_class	super_class (计数)	%
Lipids and lipid-like molecules	81	23.8938
Organic acids and derivatives	38	11.2094
Organoheterocyclic compounds	38	11.2094
Benzenoids	34	10.0295
Organic oxygen compounds	27	7.9646
Nucleosides, nucleotides, and analogues	11	3.24484
Phenylpropanoids and polyketides	4	1.17994
Alkaloids and derivatives	3	0.884956
Organic nitrogen compounds	3	0.884956
Other	100	29.4985
