# Supplementary material for: Dahuang gancao dandelion decoction regulates intestinal flora and inhibits NF-κB/ARA signaling pathway to alleviate ulcerative colitis
Source: Front Immunol. 2026 Jan 29;16:1735021. doi: 10.3389/fimmu.2025.1735021 (PMC12893983; doi:10.3389/fimmu.2025.1735021)
Supplement: Supplementary file 8 [file DataSheet8.zip › Figure-8/Fig8G-H.xlsx]

## Sheet: Fig8G
pathway_name	Hits	Pvalue	Impact
Arachidonic acid metabolism	19	0.000966318	0.611
FoxO signaling pathway	3	0.0121321	0.6
Central carbon metabolism in cancer	9	0.0194119	0.2432
Prolactin signaling pathway	4	0.0280348	0.3636
Serotonergic synapse	9	0.0419276	0.2143
Ovarian steroidogenesis	6	0.0466502	0.25
African trypanosomiasis	3	0.0524042	0.375
Regulation of lipolysis in adipocytes	4	0.0647509	0.2857
Parkinson disease	6	0.0658472	0.2308
Alcoholism	3	0.0947246	0.3

## Sheet: Fig8H
pathway_name	Hits	Pvalue	Impact
FoxO signaling pathway	3	0.0130071	0.6
Arachidonic acid metabolism	16	0.0173005	0.5264
Prolactin signaling pathway	4	0.0304353	0.3636
Ovarian steroidogenesis	6	0.0517044	0.25
African trypanosomiasis	3	0.0558092	0.375
Regulation of lipolysis in adipocytes	4	0.0698122	0.2857
cGMP-PKG signaling pathway	3	0.100448	0.3
Alcoholism	3	0.100448	0.3
Aldosterone synthesis and secretion	5	0.103061	0.2273
Vascular smooth muscle contraction	4	0.105614	0.25
