# Supplementary material for: Dahuang gancao dandelion decoction regulates intestinal flora and inhibits NF-κB/ARA signaling pathway to alleviate ulcerative colitis
Source: Front Immunol. 2026 Jan 29;16:1735021. doi: 10.3389/fimmu.2025.1735021 (PMC12893983; doi:10.3389/fimmu.2025.1735021)
Supplement: Supplementary file 8 [file DataSheet8.zip › Figure-8/Fig8I-L.xlsx]

## Sheet: Fig8I-L
name	DGD-D_1	DGD-D_2	DGD-D_3	DGD-D_4	DGD-D_5	DGD-D_6	DSS-1	DSS-2	DSS-3	DSS-4	DSS-5	DSS-6
Arachidonic acid	3.49927e+07	4.20523e+07	2.48321e+07	4.72119e+07	3.20058e+07	9.03838e+06	8.76799e+07	9.39261e+07	5.06113e+07	6.2337e+07	6.14191e+07	5.9297e+07
Leukotriene A4	3.88606e+07	3.43358e+07	3.42343e+07	3.84753e+07	3.72324e+07	3.63743e+07	4.98692e+07	4.70408e+07	4.15958e+07	4.65887e+07	4.80425e+07	5.67625e+07
Leukotriene B4	2.23831e+07	1.54323e+07	3.57705e+07	1.47776e+07	3.07213e+07	2.61606e+07	4.78432e+07	4.64516e+07	4.92231e+07	4.49195e+07	4.05807e+07	4.45705e+07
Leukotriene D4	125318	86822.5	35372.6	99187.1	147268	101469	4.7113e+06	4.94061e+06	4.04119e+06	4.33932e+06	2.34282e+06	3.52231e+06
