# Supplementary material for: Dahuang gancao dandelion decoction regulates intestinal flora and inhibits NF-κB/ARA signaling pathway to alleviate ulcerative colitis
Source: Front Immunol. 2026 Jan 29;16:1735021. doi: 10.3389/fimmu.2025.1735021 (PMC12893983; doi:10.3389/fimmu.2025.1735021)
Supplement: Supplementary file 9 [file DataSheet9.zip]

Archive with 20 entries (18 files):
- Figure-9/
- Figure-9/fig9-A(IHC Original image)/
- Figure-9/fig9-A(IHC Original image)/control-5-LOX.jpg
- Figure-9/fig9-A(IHC Original image)/control-MYD88.jpg
- Figure-9/fig9-A(IHC Original image)/control-NF-KB p65.jpg
- Figure-9/fig9-A(IHC Original image)/control-NLRP3.jpg
- Figure-9/fig9-A(IHC Original image)/control-TLR4.jpg
- Figure-9/fig9-A(IHC Original image)/DGD-D-5-LOX.jpg
- Figure-9/fig9-A(IHC Original image)/DGD-D-MYD88.jpg
- Figure-9/fig9-A(IHC Original image)/DGD-D-NF-KB-P65.jpg
- Figure-9/fig9-A(IHC Original image)/DGD-D-NLRP3.jpg
- Figure-9/fig9-A(IHC Original image)/DGD-D-TLR4.jpg
- Figure-9/fig9-A(IHC Original image)/DSS - NLRP3.jpg
- Figure-9/fig9-A(IHC Original image)/DSS- MYD88.jpg
- Figure-9/fig9-A(IHC Original image)/DSS-5-LOX.jpg
- Figure-9/fig9-A(IHC Original image)/DSS-TLR4.jpg
- Figure-9/fig9-A(IHC Original image)/DSSNF-KB-P65.jpg
- Figure-9/Fig9-B.xlsx
- Figure-9/Fig9-C.xlsx
- Figure-9/figure9C(QPCR).xlsx
