# Supplementary material for: Dahuang gancao dandelion decoction regulates intestinal flora and inhibits NF-κB/ARA signaling pathway to alleviate ulcerative colitis
Source: Front Immunol. 2026 Jan 29;16:1735021. doi: 10.3389/fimmu.2025.1735021 (PMC12893983; doi:10.3389/fimmu.2025.1735021)
Supplement: Supplementary file 9 [file DataSheet9.zip › Figure-9/Fig9-B.xlsx]

## Sheet: FigB-TLR4
group number	CK	DSS	DGD-D
1	1.947	8.12	4.685
2	1.827	14.943	4.085
3	2.245	11.375	5.764
4	3.582	8.969	4.385
5	2.103	8.058	3.74
6	2.914	12.183	3.194

## Sheet: FigB-MyD88
group number	CK	DSS	DGD-D
1	5.376	17.579	12.405
2	7.735	14.582	12.997
3	5.503	15.329	12.601
4	6.48	16.218	12.978
5	6.342	16.143	11.887
6	5.718	16.463	10.089

## Sheet: FigB-Nf-kBp65
group number	CK	DSS	DGD-D
1	3.083	14.4618	4.802
2	2.843	13.658	7.211
3	2.956	13.457	5.042
4	2.861	16.97	5.235
5	2.412	15.471	4.19
6	3.65	12.753	5.981

## Sheet: FigB-NLRP3
group number	CK	DSS	DGD-D
1	8.339	17.703	10.111
2	9.014	17.283	10.74
3	7.515	17.541	13.986
4	8.633	20.631	10.954
5	10.207	16.423	9.118
6	9.143	18.637	11.537

## Sheet: FigB-5-LOX
group number	CK	DSS	DGD-D
1	6.306	16.922	8.504
2	5.528	17.105	10.494
3	3.371	16.516	10.074
4	2.091	13.239	9.128
5	2.847	14.277	7.507
6	4.171	15.387	11.434
