# Supplementary material for: Dahuang gancao dandelion decoction regulates intestinal flora and inhibits NF-κB/ARA signaling pathway to alleviate ulcerative colitis
Source: Front Immunol. 2026 Jan 29;16:1735021. doi: 10.3389/fimmu.2025.1735021 (PMC12893983; doi:10.3389/fimmu.2025.1735021)
Supplement: Supplementary file 9 [file DataSheet9.zip › Figure-9/Fig9-C.xlsx]

## Sheet: FigC-TLR4
group number	CK	DSS	DGD-D
1	1.02544	9.30289	1.0582
2	1.21104	14.9045	1.56007
3	1.04699	13.2478	1.34874
4	1.03976	12.3606	1.33942
5	0.990514	15.3235	1.12631
6	0.943602	12.3606	1.37708

## Sheet: FigC-MyD88
group number	CK	DSS	DGD-D
1	0.542615	83.0284	9.67325
2	0.88148	71.1479	16.8421
3	1.51362	68.5518	7.53705
4	1.67946	27.718	21.9173
5	0.82245	77.3189	7.64226
6	1.08792	100.618	5.67256

## Sheet: FigC-Nf-kBp65
group number	CK	DSS	DGD-D
1	1.16171	12.2752	2.29996
2	1.16979	11.5329	1.67204
3	0.983673	9.7654	1.97466
4	0.997404	5.92855	1.8297
5	1.01836	11.2516	2.00223
6	1.06161	8.81789	2.48218

## Sheet: FigC-NLRP3
group number	CK	DSS	DGD-D
1	0.82645	60.4196	5.46795
2	0.750019	42.411	4.00277
3	1.10573	51.9945	7.06652
4	1.55294	87.4114	5.24521
5	1.74715	77.1583	4.79324
6	1.19646	55.7056	4.82658

## Sheet: FigC-5-LOX
group number	CK	DSS	DGD-D
1	1.06992	66.2078	1.45685
2	0.964264	60.5786	2.0179
3	1.25484	71.4533	1.34058
4	0.998269	53.4059	1.4368
5	0.957603	53.7774	1.46699
6	0.977725	83.224	1.85685
