# Supplementary material for: Dahuang gancao dandelion decoction regulates intestinal flora and inhibits NF-κB/ARA signaling pathway to alleviate ulcerative colitis
Source: Front Immunol. 2026 Jan 29;16:1735021. doi: 10.3389/fimmu.2025.1735021 (PMC12893983; doi:10.3389/fimmu.2025.1735021)
Supplement: Supplementary file 9 [file DataSheet9.zip › Figure-9/figure9C(QPCR).xlsx]

## Sheet: TLR4
Sample name	CT		Sample name	delta CT	deltadeltaCT	2-deltadeltacrCT	Mean
control1 β-actin	16.09		control1 TLR4	8.29333	0.0433333	0.97041	1.00796
control2 β-actin	15.95		control2 TLR4	8.25333	0.00333333	0.997692
control3 β-actin	15.96		control3 TLR4	7.90333	-0.346667	1.27162
control4 β-actin	15.88		control4 TLR4	8.22333	-0.0266667	1.01866
control5 β-actin	16.01		control5 TLR4	8.32333	0.0733333	0.950439
control6 β-actin	15.85		control6 TLR4	8.50333	0.253333	0.838956
control1 TLR4	24.25		DSS1 TLR4	5.38333	-2.86667	7.29378	10.182
control2 TLR4	24.21		DSS2 TLR4	5.10333	-3.14667	8.85607
control3 TLR4	23.86		DSS3 TLR4	4.63333	-3.61667	12.2666
control4 TLR4	24.18		DSS4 TLR4	5.10333	-3.14667	8.85607
control5 TLR4	24.28		DSS5 TLR4	4.95333	-3.29667	9.82643
control6 TLR4	24.46		DSS6 TLR4	4.44333	-3.80667	13.9933
DSS1 β-actin	23.07		DGD-D1 TLR4	5.99667	-2.25333	4.76783	3.56845
DSS2 β-actin	22.72		DGD-D2 TLR4	6.54667	-1.70333	3.25653
DSS3 β-actin	23.5		DGD-D3 TLR4	6.77667	-1.47333	2.77663
DSS4 β-actin	24.86		DGD-D4 TLR4	6.51667	-1.73333	3.32495
DSS5 β-actin	23.67		DGD-D5 TLR4	6.15667	-2.09333	4.26733
DSS6 β-actin	23.28		DGD-D5 TLR4	6.65667	-1.59333	3.01746
DSS1 TLR4	28.9
DSS2 TLR4	28.62
DSS3 TLR4	28.15
DSS4 TLR4	28.62
DSS5 TLR4	28.47
DSS6 TLR4	27.96
DGD-D1 β-actin	20.99
DGD-D2 β-actin	20.41
DGD-D3 β-actin	21.12
DGD-D4 β-actin	20.76
DGD-D5 β-actin	20.92
DGD-D6 β-actin	20.68
DGD-D1 TLR4	26.81
DGD-D2 TLR4	27.36
DGD-D3 TLR4	27.59
DGD-D4 TLR4	27.33
DGD-D5 TLR4	26.97
DGD-D5 TLR4	27.47

## Sheet: MyD88
Sample name	CT		Sample name	delta CT	deltadeltaCT	2-deltadeltacrCT	Mean
control1 β-actin	17.39		control1 MyD88	10.436	0.882	0.542615	1.07327
control2 β-actin	17.05		control2 MyD88	9.736	0.182	0.88148
control3 β-actin	17.7		control3 MyD88	8.956	-0.598	1.51362
control4 β-actin	17.2		control4 MyD88	8.806	-0.748	1.67946
control5 β-actin	18.13		control5 MyD88	9.836	0.282	0.82245
control6 β-actin	17.494		control6 MyD88	9.554	0	1
control1 MyD88	27.93		DSS1 MyD88	6.48167	-3.07233	8.41133	8.95925
control2 MyD88	27.23		DSS2 MyD88	6.30167	-3.25233	9.52906
control3 MyD88	26.45		DSS3 MyD88	6.67167	-2.88233	7.37342
control4 MyD88	26.3		DSS4 MyD88	6.29167	-3.26233	9.59534
control5 MyD88	27.33		DSS5 MyD88	5.96167	-3.59233	12.0615
control6 MyD88	27.048		DSS6 MyD88	6.79167	-2.76233	6.78493
DSS1 β-actin	21.43		DGD-D1 MyD88	7.24333	-2.31067	4.96112	5.02709
DSS2 β-actin	20.58		DGD-D2 MyD88	6.94333	-2.61067	6.10786
DSS3 β-actin	21.13		DGD-D3 MyD88	7.60333	-1.95067	3.86553
DSS4 β-actin	21.04		DGD-D4 MyD88	6.66333	-2.89067	7.41613
DSS5 β-actin	20.96		DGD-D5 MyD88	7.58333	-1.97067	3.91949
DSS6 β-actin	20.55		DGD-D5 MyD88	7.59333	-1.96067	3.89242
DSS1 MyD88	27.43
DSS2 MyD88	27.25
DSS3 MyD88	27.62
DSS4 MyD88	27.24
DSS5 MyD88	26.91
DSS6 MyD88	27.74
DGD-D1 β-actin	21.62
DGD-D2 β-actin	21.21
DGD-D3 β-actin	21.64
DGD-D4 β-actin	20.95
DGD-D5 β-actin	21.33
DGD-D6 β-actin	21.09
DGD-D1 MyD88	28.55
DGD-D2 MyD88	28.25
DGD-D3 MyD88	28.91
DGD-D4 MyD88	27.97
DGD-D5 MyD88	28.89
DGD-D5 MyD88	28.9

## Sheet: NFKB
Sample name	CT		Sample name	delta CT	deltadeltaCT	2-deltadeltacrCT	Mean
control1 β-actin	16.09		control1 NFKB	10.3533	0.378333	0.769326	1.01201
control2 β-actin	15.95		control2 NFKB	9.79333	-0.181667	1.13419
control3 β-actin	15.96		control3 NFKB	9.70333	-0.271667	1.2072
control4 β-actin	15.88		control4 NFKB	10.1733	0.198333	0.871557
control5 β-actin	16.01		control5 NFKB	9.98333	0.00833333	0.99424
control6 β-actin	15.85		control6 NFKB	9.84333	-0.131667	1.09556
control1 NFKB	26.31		DSS1 NFKB	6.495	-3.48	11.1579	11.6742
control2 NFKB	25.75		DSS2 NFKB	6.105	-3.87	14.6213
control3 NFKB	25.66		DSS3 NFKB	6.815	-3.16	8.9383
control4 NFKB	26.13		DSS4 NFKB	6.495	-3.48	11.1579
control5 NFKB	25.94		DSS5 NFKB	6.135	-3.84	14.3204
control6 NFKB	25.8		DSS6 NFKB	6.675	-3.3	9.84916
DSS1 β-actin	23.37		DGD-D1 NFKB	7.71667	-2.25833	4.78438	4.89352
DSS2 β-actin	23.19		DGD-D2 NFKB	7.87667	-2.09833	4.28214
DSS3 β-actin	22.28		DGD-D3 NFKB	7.43667	-2.53833	5.80918
DSS4 β-actin	23.07		DGD-D4 NFKB	7.29667	-2.67833	6.40116
DSS5 β-actin	22.5		DGD-D5 NFKB	8.10667	-1.86833	3.65111
DSS6 β-actin	23.86		DGD-D5 NFKB	7.82667	-2.14833	4.43315
DSS1 NFKB	29.54
DSS2 NFKB	29.15
DSS3 NFKB	29.86
DSS4 NFKB	29.54
DSS5 NFKB	29.18
DSS6 NFKB	29.72
DGD-D1 β-actin	21.19
DGD-D2 β-actin	20.59
DGD-D3 β-actin	20.99
DGD-D4 β-actin	20.41
DGD-D5 β-actin	21.12
DGD-D6 β-actin	20.76
DGD-D1 NFKB	28.56
DGD-D2 NFKB	28.72
DGD-D3 NFKB	28.28
DGD-D4 NFKB	28.14
DGD-D5 NFKB	28.95
DGD-D5 NFKB	28.67

## Sheet: NLRP3
Sample name	CT		Sample name	delta CT	deltadeltaCT	2-deltadeltacrCT	Mean
control1 β-actin	17.39		control1 NLRP3	9.5725	-0.146667	1.10701	1.02273
control2 β-actin	17.05		control2 NLRP3	10.2825	0.563333	0.676737
control3 β-actin	17.7		control3 NLRP3	9.6625	-0.0566667	1.04006
control4 β-actin	17.2		control4 NLRP3	9.8025	0.0833333	0.943874
control5 β-actin	18.13		control5 NLRP3	9.2425	-0.476667	1.39152
control6 β-actin	17.335		control6 NLRP3	9.7525	0.0333333	0.97716
control1 NLRP3	27.04		DSS1 NLRP3	6.40167	-3.3175	9.96935	8.99477
control2 NLRP3	27.75		DSS2 NLRP3	6.18167	-3.5375	11.6116
control3 NLRP3	27.13		DSS3 NLRP3	6.25167	-3.4675	11.0617
control4 NLRP3	27.27		DSS4 NLRP3	7.00167	-2.7175	6.57732
control5 NLRP3	26.71		DSS5 NLRP3	6.83167	-2.8875	7.39987
control6 NLRP3	27.22		DSS6 NLRP3	6.84167	-2.8775	7.34876
DSS1 β-actin	23.43		DGD-D1 NLRP3	6.87333	-2.84583	7.18921	6.10699
DSS2 β-actin	22.58		DGD-D2 NLRP3	7.05333	-2.66583	6.34594
DSS3 β-actin	23.13		DGD-D3 NLRP3	7.32333	-2.39583	5.26281
DSS4 β-actin	23.04		DGD-D4 NLRP3	7.50333	-2.21583	4.6455
DSS5 β-actin	22.96		DGD-D5 NLRP3	6.93333	-2.78583	6.89635
DSS6 β-actin	22.55		DGD-D5 NLRP3	7.06333	-2.65583	6.3021
DSS1 NLRP3	29.35
DSS2 NLRP3	29.13
DSS3 NLRP3	29.2
DSS4 NLRP3	29.95
DSS5 NLRP3	29.78
DSS6 NLRP3	29.79
DGD-D1 β-actin	21.62
DGD-D2 β-actin	21.21
DGD-D3 β-actin	21.64
DGD-D4 β-actin	20.95
DGD-D5 β-actin	21.33
DGD-D6 β-actin	21.09
DGD-D1 NLRP3	28.18
DGD-D2 NLRP3	28.36
DGD-D3 NLRP3	28.63
DGD-D4 NLRP3	28.81
DGD-D5 NLRP3	28.24
DGD-D5 NLRP3	28.37

## Sheet: 5-LOX
Sample name	CT		Sample name	delta CT	deltadeltaCT	2-deltadeltacrCT	Mean
control1 β-actin	16.09		control1 5-LOX	10.1083	-0.125	1.09051	1.00103
control2 β-actin	15.82		control2 5-LOX	10.2583	0.025	0.982821
control3 β-actin	15.95		control3 5-LOX	10.2083	-0.025	1.01748
control4 β-actin	15.96		control4 5-LOX	10.2683	0.035	0.976032
control5 β-actin	15.88		control5 5-LOX	10.3183	0.085	0.942785
control6 β-actin	16.01		control6 5-LOX	10.2383	0.005	0.99654
control1 5-LOX	26.06		DSS1 5-LOX	7.78333	-2.45	5.46416	3.77012
control2 5-LOX	26.21		DSS2 5-LOX	8.67333	-1.56	2.94854
control3 5-LOX	26.16		DSS3 5-LOX	7.93333	-2.3	4.92458
control4 5-LOX	26.22		DSS4 5-LOX	8.56333	-1.67	3.18215
control5 5-LOX	26.27		DSS5 5-LOX	8.97333	-1.26	2.39496
control6 5-LOX	26.19		DSS6 5-LOX	8.34333	-1.89	3.70635
DSS1 β-actin	23.37		DGD-D1 5-LOX	9.66667	-0.566667	1.4811	1.97987
DSS2 β-actin	23.19		DGD-D2 5-LOX	9.05667	-1.17667	2.26054
DSS3 β-actin	23.28		DGD-D3 5-LOX	8.79667	-1.43667	2.70695
DSS4 β-actin	23.07		DGD-D4 5-LOX	9.19667	-1.03667	2.05148
DSS5 β-actin	23.5		DGD-D5 5-LOX	9.65667	-0.576667	1.4914
DSS6 β-actin	23.67		DGD-D5 5-LOX	9.31667	-0.916667	1.88775
DSS1 5-LOX	31.13
DSS2 5-LOX	32.02
DSS3 5-LOX	31.28
DSS4 5-LOX	31.91
DSS5 5-LOX	32.32
DSS6 5-LOX	31.69
DGD-D1 β-actin	21.19
DGD-D2 β-actin	20.59
DGD-D3 β-actin	20.99
DGD-D4 β-actin	20.41
DGD-D5 β-actin	21.12
DGD-D6 β-actin	20.76
DGD-D1 5-LOX	30.51
DGD-D2 5-LOX	29.9
DGD-D3 5-LOX	29.64
DGD-D4 5-LOX	30.04
DGD-D5 5-LOX	30.5
DGD-D5 5-LOX	30.16
