# Supplementary material for: Dahuang gancao dandelion decoction regulates intestinal flora and inhibits NF-κB/ARA signaling pathway to alleviate ulcerative colitis
Source: Front Immunol. 2026 Jan 29;16:1735021. doi: 10.3389/fimmu.2025.1735021 (PMC12893983; doi:10.3389/fimmu.2025.1735021)
Supplement: Supplementary file 10 [file DataSheet10.zip]

Archive with 20 entries (12 files):
- statistical analyses/
- statistical analyses/figure3/
- statistical analyses/figure3/DAI.pzfx
- statistical analyses/figure4/
- statistical analyses/figure4/Elisa.pzfx
- statistical analyses/figure4/QPCR .pzfx
- statistical analyses/figure5/
- statistical analyses/figure5/HE ,pas,ap-pas.pzfx
- statistical analyses/figure6/
- statistical analyses/figure6/ali 7月qpcr(MPO).pzfx
- statistical analyses/figure6/IF.pzfx
- statistical analyses/figure6/IHC.pzfx
- statistical analyses/figure7/
- statistical analyses/figure7/Relative abundance of gut microbiota.pzfx
- statistical analyses/figure7/α-Diversity indices.pzfx
- statistical analyses/figure8/
- statistical analyses/figure8/ARA metabolic pathway.pzfx
- statistical analyses/figure9/
- statistical analyses/figure9/IHC.pzfx
- statistical analyses/figure9/QPCR.pzfx
