# Supplementary material for: Dahuang gancao dandelion decoction regulates intestinal flora and inhibits NF-κB/ARA signaling pathway to alleviate ulcerative colitis
Source: Front Immunol. 2026 Jan 29;16:1735021. doi: 10.3389/fimmu.2025.1735021 (PMC12893983; doi:10.3389/fimmu.2025.1735021)
Supplement: Supplementary file 11 [file DataSheet11.zip]

Archive with 10 entries (9 files):
- fig5-A(HE Original image)/
- fig5-A(HE Original image)/5-ASA(1).png
- fig5-A(HE Original image)/5-ASA.png
- fig5-A(HE Original image)/control.png
- fig5-A(HE Original image)/control(1).png
- fig5-A(HE Original image)/DGD-D(1).png
- fig5-A(HE Original image)/DGD-D.png
- fig5-A(HE Original image)/DSS.png
- fig5-A(HE Original image)/DSS(1).png
- fig5-A(HE Original image)/Fig5A-C.xlsx
