# Supplementary material for: Dahuang gancao dandelion decoction regulates intestinal flora and inhibits NF-κB/ARA signaling pathway to alleviate ulcerative colitis
Source: Front Immunol. 2026 Jan 29;16:1735021. doi: 10.3389/fimmu.2025.1735021 (PMC12893983; doi:10.3389/fimmu.2025.1735021)
Supplement: Supplementary file 11 [file DataSheet11.zip › fig5-A(HE Original image)/Fig5A-C.xlsx]

## Sheet: Fig5A
group number	CK	DSS	5-ASA	DGD-D
1	0	11	4.3	6
2	0	11.5	5.5	6.8
3	0	9.9	3.7	4.6
4	0	10.6	5.1	5.5
5	0	12.3	4.9	5.8
6	0	13	5.2	3.6

## Sheet: Fig5B
group number	CK	DSS	5-ASA	DGD-D
1	26	9	25	20
2	26	6	18	17
3	31	7	19	18
4	37	6	21	25
5	29	9	19	19
6	35	11	17	21

## Sheet: Fig5C
group number	CK	DSS	5-ASA	DGD-D
1	35.013	4.188	28.736	28.747
2	39.291	4.992	26.354	25.418
3	33.672	6.17	24.405	24.65
4	32.562	6.838	27.828	22.005
5	38.039	3.845	29.594	27.595
6	38.216	7.95	24.935	27.747
