# Supplementary material for: Dahuang gancao dandelion decoction regulates intestinal flora and inhibits NF-κB/ARA signaling pathway to alleviate ulcerative colitis
Source: Front Immunol. 2026 Jan 29;16:1735021. doi: 10.3389/fimmu.2025.1735021 (PMC12893983; doi:10.3389/fimmu.2025.1735021)
Supplement: Supplementary file 12 [file DataSheet12.zip]

Archive with 9 entries (8 files):
- fig5-C(PAS Original image)/
- fig5-C(PAS Original image)/5-ASA.png
- fig5-C(PAS Original image)/5-ASA(1).jpg
- fig5-C(PAS Original image)/Control.png
- fig5-C(PAS Original image)/Control(1).jpg
- fig5-C(PAS Original image)/DGD-D.png
- fig5-C(PAS Original image)/DGD-D(1).jpg
- fig5-C(PAS Original image)/DSS.png
- fig5-C(PAS Original image)/DSS(1).jpg
