# Supplementary material for: Dahuang gancao dandelion decoction regulates intestinal flora and inhibits NF-κB/ARA signaling pathway to alleviate ulcerative colitis
Source: Front Immunol. 2026 Jan 29;16:1735021. doi: 10.3389/fimmu.2025.1735021 (PMC12893983; doi:10.3389/fimmu.2025.1735021)
Supplement: Supplementary file 14 [file DataSheet14.zip]

Archive with 11 entries (9 files):
- jun30-DGDvsDSS+CKtonglu/
- jun30-DGDvsDSS+CKtonglu/分析记录/
- jun30-DGDvsDSS+CKtonglu/分析记录/分析参数.txt
- jun30-DGDvsDSS+CKtonglu/分析记录/如何引用.txt
- jun30-DGDvsDSS+CKtonglu/分析记录/分析方法.txt
- jun30-DGDvsDSS+CKtonglu/分析记录/参考文献.txt
- jun30-DGDvsDSS+CKtonglu/分析记录/基础信息.txt
- jun30-DGDvsDSS+CKtonglu/jun30-DGDvsDSS+CKtonglu_corr.xlsx
- jun30-DGDvsDSS+CKtonglu/jun30-DGDvsDSS+CKtonglu_rho.xlsx
- jun30-DGDvsDSS+CKtonglu/jun30-DGDvsDSS+CKtonglu_pVal.xlsx
- jun30-DGDvsDSS+CKtonglu/jun30-DGDvsDSS+CKtonglu.RData
