# Supplementary material for: Dahuang gancao dandelion decoction regulates intestinal flora and inhibits NF-κB/ARA signaling pathway to alleviate ulcerative colitis
Source: Front Immunol. 2026 Jan 29;16:1735021. doi: 10.3389/fimmu.2025.1735021 (PMC12893983; doi:10.3389/fimmu.2025.1735021)
Supplement: Supplementary file 14 [file DataSheet14.zip › jun30-DGDvsDSS+CKtonglu/分析记录/分析参数.txt]

angle_col	90
anno_col
anno_row
border	TRUE
border_colour	#999999
cellheight	NA
cellwidth	NA
choose_data_col	Arachidonic acid,Leukotriene A4,Leukotriene B4,Leukotriene D4
choose_data_row	[Mogibacteriaceae],[Paraprevotellaceae],Alcaligenaceae,Bacteroidaceae,Bifidobacteriaceae,Clostridiaceae,Coriobacteriaceae,Dehalobacteriaceae,Desulfovibrionaceae,Enterobacteriaceae,Enterococcaceae,Erysipelotrichaceae,F16,Lachnospiraceae,Lactobacillaceae,Moraxellaceae,other,Peptostreptococcaceae,Porphyromonadaceae,Prevotellaceae,Rikenellaceae,Ruminococcaceae,S24-7,Streptococcaceae,Turicibacteraceae…
cluster_dis_col	euclidean
cluster_dis_row	euclidean
cluster_methods	complete
cluster_obj	row,col
corr_methods	spearman
data_filter	4
data_top_col	50
data_top_row	50
download_col	0
download_exp	0
download_exp2	0
download_reorder_col	0
download_reorder_row	0
download_row	0
file_exp	jun30.xlsx,284447,application/vnd.openxmlformats-officedocument.spreadsheetml.sheet,/tmp/RtmpvCMgeh/098e10ee464d92a10a21b214/0.xlsx
file_exp2	DGDvsDSS+CKtonglu.xlsx,10678,application/vnd.openxmlformats-officedocument.spreadsheetml.sheet,/tmp/RtmpvCMgeh/82e6bc9c76e81766492eee86/0.xlsx
file_type_exp	FALSE
file_type_exp2	FALSE
height	21
input_mode	2
label_colour	#FFFFFF
label_TF	TRUE
label_type	sign
legend_max	0.9
legend_min	-0.8
legend_TF	TRUE
output	jun30-DGDvsDSS+CKtonglu
palette_type	non-custom
reorder_col
reorder_row
rev_palette	FALSE
size_main	10
size_num	10
size_x	8
size_y	8
text_face	plain
text_family	sans
title_main	Correlation Heatmap
type
width	21
