# Supplementary material for: Dahuang gancao dandelion decoction regulates intestinal flora and inhibits NF-κB/ARA signaling pathway to alleviate ulcerative colitis
Source: Front Immunol. 2026 Jan 29;16:1735021. doi: 10.3389/fimmu.2025.1735021 (PMC12893983; doi:10.3389/fimmu.2025.1735021)
Supplement: Supplementary file 14 [file DataSheet14.zip › jun30-DGDvsDSS+CKtonglu/分析记录/如何引用.txt]

Clustering correlation heatmap with signs was performed using the OmicStudio tools at https://www.omicstudio.cn.
