# Supplementary material for: Dahuang gancao dandelion decoction regulates intestinal flora and inhibits NF-κB/ARA signaling pathway to alleviate ulcerative colitis
Source: Front Immunol. 2026 Jan 29;16:1735021. doi: 10.3389/fimmu.2025.1735021 (PMC12893983; doi:10.3389/fimmu.2025.1735021)
Supplement: Supplementary file 14 [file DataSheet14.zip › jun30-DGDvsDSS+CKtonglu/分析记录/分析方法.txt]

R版本：R version 3.6.3 (2020-02-29)
相关性计算（pearson、spearman、kendall）：stats包：R version 3.6.3 (2020-02-29)
相关性计算（sparcc）：fastspar软件：0.0.10
