# Supplementary material for: Dahuang gancao dandelion decoction regulates intestinal flora and inhibits NF-κB/ARA signaling pathway to alleviate ulcerative colitis
Source: Front Immunol. 2026 Jan 29;16:1735021. doi: 10.3389/fimmu.2025.1735021 (PMC12893983; doi:10.3389/fimmu.2025.1735021)
Supplement: Supplementary file 14 [file DataSheet14.zip › jun30-DGDvsDSS+CKtonglu/分析记录/参考文献.txt]

【相关性计算方法： spearman（斯皮尔曼）、pearson（皮尔逊）、kendall（肯德尔）】
[1].D. J. Best & D. E. Roberts (1975). Algorithm AS 89: The Upper Tail Probabilities of Spearman's rho.Applied Statistics, 24, 377–379. doi: 10.2307/2347111.
[2].Myles Hollander & Douglas A. Wolfe (1973), Nonparametric Statistical Methods.New York: John Wiley & Sons. Pages 185–194 (Kendall and Spearman tests).

【相关性计算方法： sparcc（OTU相对丰度表专用的相关性分析算法）】
[1].Watts, S. C., Ritchie, S. C., Inouye, M., & Holt, K. E. (2018). FastSpar: rapid and scalable correlation estimation for compositional data.Bioinformatics. doi: 10.1093/bioinformatics/bty734/.
[2].Friedman, J. & Alm, E.J. (2017). Inferring correlation networks from genomic survey data. PLoS Comput. Biol. 8, e1002687.

【聚类分析】
[1].Becker, R. A., Chambers, J. M. and Wilks, A. R. (1988). The New S Language. Wadsworth & Brooks/Cole. (S version.)
[2].Everitt, B. (1974). Cluster Analysis. London: Heinemann Educ. Books.
[3].Hartigan, J.A. (1975). Clustering Algorithms. New York: Wiley.
[4].Sneath, P. H. A. and R. R. Sokal (1973). Numerical Taxonomy. San Francisco: Freeman.
[5].Anderberg, M. R. (1973). Cluster Analysis for Applications. Academic Press: New York.
[6].Gordon, A. D. (1999). Classification. Second Edition. London: Chapman and Hall / CRC
[7].Murtagh, F. (1985). “Multidimensional Clustering Algorithms”, in COMPSTAT Lectures 4. Wuerzburg: Physica-Verlag (for algorithmic details of algorithms used).
[8].McQuitty, L.L. (1966). Similarity Analysis by Reciprocal Pairs for Discrete and Continuous Data. Educational and Psychological Measurement, 26, 825–831. doi: 10.1177/001316446602600402.
[9].Legendre, P. and L. Legendre (2012). Numerical Ecology, 3rd English ed. Amsterdam: Elsevier Science BV.
[10].Murtagh, Fionn and Legendre, Pierre (2014). Ward's hierarchical agglomerative clustering method: which algorithms implement Ward's criterion? Journal of Classification, 31, 274–295. doi: 10.1007/s00357-014-9161-z.
